# Supplementary material for: Pyridylpiperazine-based allosteric inhibitors of RND-type multidrug efflux pumps
Source: Nat Commun. 2022 Jan 10;13:115. doi: 10.1038/s41467-021-27726-2 (PMC8749003; doi:10.1038/s41467-021-27726-2)
Supplement: Supplementary file 4 — Source Data [file 41467_2021_27726_MOESM4_ESM.zip]

Archive with 18 entries (17 files):
- Source Data Table S2.xlsx
- Source Data Table S3.xlsx
- Source Data Table S4.xlsx
- Source Data Table S5.xlsx
- Source Data Table S6.xlsx
- Source Data Table1.xlsx
- Source data Table S10 and Fig S5-S6/
- Source data Table S10 and Fig S5-S6/Source_data_Table-S10.xlsx
- Source data Table S10 and Fig S5-S6/Source_Data_Table_S10_ and FigS5_S6_Dicloxacillin_final.pdf
- Source data Table S10 and Fig S5-S6/Source_Data_Table_S10_ and FigS5_S6_Erythromycin_final.pdf
- Source data Table S10 and Fig S5-S6/Source_Data_Table_S10_ and FigS5_S6_Fusidic_acid_final.pdf
- Source data Table S10 and Fig S5-S6/Source_Data_Table_S10_ and FigS5_S6_Linezolid_final.pdf
- Source data Table S10 and Fig S5-S6/Source_Data_Table_S10_ and FigS5_S6_TPP_final.pdf
- Source data chemistry HRMS NMR.pdf
- Source Data Fig 1.xlsx
- Source Data Fig S1.xlsx
- Source Data Fig S2.xlsx
- Source data Table 2 and Table S7.xlsx
