# Supplementary material for: Pyridylpiperazine-based allosteric inhibitors of RND-type multidrug efflux pumps
Source: Nat Commun. 2022 Jan 10;13:115. doi: 10.1038/s41467-021-27726-2 (PMC8749003; doi:10.1038/s41467-021-27726-2)
Supplement: Supplementary file 4 — Source Data [file 41467_2021_27726_MOESM4_ESM.zip › Source Data Table S2.xlsx]

## Sheet: Source Data Fig S2
Source data Fig S2: Resazurin redaction assay data for the determination of the mininmal inhibitory concentration (MIC) of a panel of antibioitics agaisnt E. coli BW25113, alone and in the pressence of 300 µM BDM73185
Plate format:
[Antibiotic] (ug/mL	tetracycline	Ampicillin	Erythromycin	Trimethoprim	Chloramphenicol	Triclosan	Rifampicin	Streptomycin	Kanamycin	Ciproflocaxin	Pyridomycin	DMSO control
	(ug/mL)	(ug/mL)	(ug/mL)	(ug/mL)	(ug/mL)	(ug/mL)	(ug/mL)	(ug/mL)	(ug/mL)	(ug/mL)	(ug/mL)
	1	2	3	4	5	6	7	8	9	10	11	12
	10	100	100	10	20	0.5	100	100	100	0.05	100	0
	5	50	50	5	10	0.25	50	50	50	0.025	50	0
	2.5	25	25	2.5	5	0.125	25	25	25	0.0125	25	0
	1.25	12.5	12.5	1.25	2.5	0.0625	12.5	12.5	12.5	0.00625	12.5	0
	0.625	6.25	6.25	0.625	1.25	0.03125	6.25	6.25	6.25	0.003125	6.25	0
	0.3125	3.125	3.125	0.3125	0.625	0.015625	3.125	3.125	3.125	0.0015625	3.125	0
	0.15625	1.5625	1.5625	0.15625	0.3125	0.0078125	1.5625	1.5625	1.5625	0.00078125	1.5625	0
	0.078125	0.78125	0.78125	0.078125	0.15625	0.00390625	0.78125	0.78125	0.78125	0.000390625	0.78125	0
Antibioitic MIC alone (raw REMA data)															Antibioitic MIC with 300 µM BDM73185 (raw REMA data)
	Raw Data (530-10/590-10)															Raw Data (530-10/590-10)
	1	2	3	4	5	6	7	8	9	10	11	12				1	2	3	4	5	6	7	8	9	10	11	12
A	1678	1896	1868	1839	1835	1822	1146	1808	1859	1867	1993	20709			A	1722	1926	1881	1869	1834	1862	1147	1852	1894	1919	2050	20884
B	1748	1763	1762	1750	1971	1703	1168	1685	1722	1767	1858	20379			B	1767	1795	1744	1742	1740	1753	1179	1714	1728	1790	1894	20733
C	1748	1732	1703	1714	13842	11794	1251	1658	1701	1747	1825	20346			C	1773	1746	1688	1711	1724	1714	1254	1667	1671	1755	1835	20603
D	1755	1711	1763	1739	19972	19546	1353	1655	1684	1915	19419	20410			D	1794	1711	1680	1682	1703	4985	1369	1627	1659	1753	1808	20743
E	1852	1739	2684	1745	19756	19867	1448	1674	1683	19330	20044	20438			E	1764	1712	1693	1703	2712	20213	1450	1649	1654	1843	1816	20700
F	3588	20351	14949	1755	20014	20181	1879	1661	1703	19638	20123	20584			F	1835	1894	1878	1707	20511	20629	1578	1639	1683	4208	14604	20741
G	20175	20392	20162	1994	19651	20103	18106	1680	1710	19842	19925	20468			G	2693	20702	7805	1742	20622	20844	16855	2292	2014	20484	20350	20806
H	20930	20838	20525	4529	20632	20428	20145	2157	1798	20394	20475	20679			H	20539	20981	20477	1808	20835	20782	20327	20627	20611	20667	20862	20937
											Mean background	1849.25														Mean background	1879.62
Antibioitic MIC alone (background corrected)															Antibioitic MIC with 300 µM BDM73185 (background corrected)
	1	2	3	4	5	6	7	8	9	10	11	12				1	2	3	4	5	6	7	8	9	10	11	12
A	-171.25	46.75	18.75	-10.25	-14.25	-27.25	-703.25	-41.25	9.75	17.75	143.75	18859.8			A	-157.625	46.375	1.375	-10.625	-45.625	-17.625	-732.625	-27.625	14.375	39.375	170.375	19004.4
B	-101.25	-86.25	-87.25	-99.25	121.75	-146.25	-681.25	-164.25	-127.25	-82.25	8.75	18529.8			B	-112.625	-84.625	-135.625	-137.625	-139.625	-126.625	-700.625	-165.625	-151.625	-89.625	14.375	18853.4
C	-101.25	-117.25	-146.25	-135.25	11992.8	9944.75	-598.25	-191.25	-148.25	-102.25	-24.25	18496.8			C	-106.625	-133.625	-191.625	-168.625	-155.625	-165.625	-625.625	-212.625	-208.625	-124.625	-44.625	18723.4
D	-94.25	-138.25	-86.25	-110.25	18122.8	17696.8	-496.25	-194.25	-165.25	65.75	17569.8	18560.8			D	-85.625	-168.625	-199.625	-197.625	-176.625	3105.38	-510.625	-252.625	-220.625	-126.625	-71.625	18863.4
E	2.75	-110.25	834.75	-104.25	17906.8	18017.8	-401.25	-175.25	-166.25	17480.8	18194.8	18588.8			E	-115.625	-167.625	-186.625	-176.625	832.375	18333.4	-429.625	-230.625	-225.625	-36.625	-63.625	18820.4
F	1738.75	18501.8	13099.8	-94.25	18164.8	18331.8	29.75	-188.25	-146.25	17788.8	18273.8	18734.8			F	-44.625	14.375	-1.625	-172.625	18631.4	18749.4	-301.625	-240.625	-196.625	2328.38	12724.4	18861.4
G	18325.8	18542.8	18312.8	144.75	17801.8	18253.8	16256.8	-169.25	-139.25	17992.8	18075.8	18618.8			G	813.375	18822.4	5925.38	-137.625	18742.4	18964.4	14975.4	412.375	134.375	18604.4	18470.4	18926.4
H	19080.8	18988.8	18675.8	2679.75	18782.8	18578.8	18295.8	307.75	-51.25	18544.8	18625.8	18829.8			H	18659.4	19101.4	18597.4	-71.625	18955.4	18902.4	18447.4	18747.4	18731.4	18787.4	18982.4	19057.4
											Mean bacteria alone	18652.4														Mean bacteria alone	18888.8
Antibioitic MIC alone (% of resazurin turnover)															Antibioitic MIC with 300 µM BDM73185 (% of resazurin turnover)
	1	2	3	4	5	6	7	8	9	10	11	12				1	2	3	4	5	6	7	8	9	10	11	12
A	-0.918114	0.250638	0.100523	-0.0549528	-0.0763978	-0.146094	-3.7703	-0.221151	0.0522722	0.0951621	0.770679	101.112			A	-0.834491	0.245517	0.00727947	-0.0562504	-0.241546	-0.0933095	-3.87863	-0.146251	0.0761035	0.208457	0.901992	100.612
B	-0.542826	-0.462408	-0.467769	-0.532104	0.652732	-0.784082	-3.65235	-0.880585	-0.682219	-0.440963	0.0469109	99.3426			B	-0.596254	-0.448018	-0.71802	-0.728608	-0.739197	-0.670373	-3.70922	-0.876845	-0.802726	-0.474489	0.0761035	99.8127
C	-0.542826	-0.628606	-0.784082	-0.725109	64.2961	53.3163	-3.20737	-1.02534	-0.794805	-0.548188	-0.13001	99.1657			C	-0.564489	-0.707432	-1.01449	-0.892727	-0.823903	-0.876845	-3.31216	-1.12567	-1.10449	-0.659784	-0.236252	99.1245
D	-0.505298	-0.741192	-0.462408	-0.591078	97.1605	94.8767	-2.66052	-1.04142	-0.885946	0.352502	94.1958	99.5088			D	-0.453312	-0.892727	-1.05685	-1.04626	-0.93508	16.4403	-2.70333	-1.33744	-1.16802	-0.670373	-0.379194	99.8657
E	0.0147434	-0.591078	4.4753	-0.55891	96.0025	96.5976	-2.1512	-0.939559	-0.891307	93.7186	97.5466	99.6589			E	-0.612137	-0.887433	-0.988022	-0.93508	4.40672	97.0598	-2.2745	-1.22096	-1.19449	-0.193898	-0.336841	99.638
F	9.32187	99.1925	70.231	-0.505298	97.3857	98.2811	0.159497	-1.00925	-0.784082	95.3699	97.9701	100.442			F	-0.236252	0.0761035	-0.008603	-0.913904	98.6374	99.2621	-1.59685	-1.27391	-1.04096	12.3268	67.3648	99.8551
G	98.2489	99.4123	98.1792	0.776041	95.4396	97.8629	87.1565	-0.907391	-0.746554	96.4636	96.9086	99.8197			G	4.30613	99.6486	31.3699	-0.728608	99.2251	100.4	79.282	2.18318	0.711402	98.4945	97.7851	100.199
H	102.297	101.803	100.125	14.3668	100.699	99.6053	98.088	1.64992	-0.274764	99.423	99.8573	100.951			H	98.7857	101.126	98.4574	-0.379194	100.353	100.072	97.6633	99.2515	99.1668	99.4633	100.496	100.893
[Antibiotic] (ug/mL	tetracycline	Ampicillin	Erythromycin	Trimethoprim	Chloramphenicol	Triclosan	Rifampicin	Streptomycin	Kanamycin	Ciproflocaxin	Pyridomycin	DMSO control			[Antibiotic] (ug/mL	tetracycline	Ampicillin	Erythromycin	Trimethoprim	Chloramphenicol	Triclosan	Rifampicin	Streptomycin	Kanamycin	Ciproflocaxin	Pyridomycin	DMSO control
	(ug/mL)	(ug/mL)	(ug/mL)	(ug/mL)	(ug/mL)	(ug/mL)	(ug/mL)	(ug/mL)	(ug/mL)	(ug/mL)	(ug/mL)					(ug/mL)	(ug/mL)	(ug/mL)	(ug/mL)	(ug/mL)	(ug/mL)	(ug/mL)	(ug/mL)	(ug/mL)	(ug/mL)	(ug/mL)
MIC(95)	0.626	6.25	6.25	0.156	10	0.25	3.13	0.78	0.78	0.00625	25				MIC(95)	0.156	3.125	3.125	0.078	1.25	0.125	3.125	1.56	1.56	0.0031	6.25
[Antibiotic] (ug/mL	tetracycline	Ampicillin	Erythromycin	Trimethoprim	Chloramphenicol	Triclosan	Rifampicin	Streptomycin	Kanamycin	Ciproflocaxin	Pyridomycin	DMSO control			[Antibiotic] (ug/mL	tetracycline	Ampicillin	Erythromycin	Trimethoprim	Chloramphenicol	Triclosan	Rifampicin	Streptomycin	Kanamycin	Ciproflocaxin	Pyridomycin	DMSO control
	(ug/mL)	(ug/mL)	(ug/mL)	(ug/mL)	(ug/mL)	(ug/mL)	(ug/mL)	(ug/mL)	(ug/mL)	(ug/mL)	(ug/mL)					(ug/mL)	(ug/mL)	(ug/mL)	(ug/mL)	(ug/mL)	(ug/mL)	(ug/mL)	(ug/mL)	(ug/mL)	(ug/mL)	(ug/mL)
	1	2	3	4	5	6	7	8	9	10	11	12				1	2	3	4	5	6	7	8	9	10	11	12
A	10	100	100	10	20	0.5	100	100	100	0.05	100	0			A	10	100	100	10	20	0.5	100	100	100	0.05	100	0
B	5	50	50	5	10	0.25	50	50	50	0.025	50	0			B	5	50	50	5	10	0.25	50	50	50	0.025	50	0
C	2.5	25	25	2.5	5	0.125	25	25	25	0.0125	25	0			C	2.5	25	25	2.5	5	0.125	25	25	25	0.0125	25	0
D	1.25	12.5	12.5	1.25	2.5	0.0625	12.5	12.5	12.5	0.00625	12.5	0			D	1.25	12.5	12.5	1.25	2.5	0.0625	12.5	12.5	12.5	0.00625	12.5	0
E	0.625	6.25	6.25	0.625	1.25	0.03125	6.25	6.25	6.25	0.003125	6.25	0			E	0.625	6.25	6.25	0.625	1.25	0.03125	6.25	6.25	6.25	0.003125	6.25	0
F	0.3125	3.125	3.125	0.3125	0.625	0.015625	3.125	3.125	3.125	0.0015625	3.125	0			F	0.3125	3.125	3.125	0.3125	0.625	0.015625	3.125	3.125	3.125	0.0015625	3.125	0
G	0.15625	1.5625	1.5625	0.15625	0.3125	0.0078125	1.5625	1.5625	1.5625	0.00078125	1.5625	0			G	0.15625	1.5625	1.5625	0.15625	0.3125	0.0078125	1.5625	1.5625	1.5625	0.00078125	1.5625	0
H	0.078125	0.78125	0.78125	0.078125	0.15625	0.00390625	0.78125	0.78125	0.78125	0.000390625	0.78125	0			H	0.078125	0.78125	0.78125	0.078125	0.15625	0.00390625	0.78125	0.78125	0.78125	0.000390625	0.78125	0
