# Supplementary material for: Pyridylpiperazine-based allosteric inhibitors of RND-type multidrug efflux pumps
Source: Nat Commun. 2022 Jan 10;13:115. doi: 10.1038/s41467-021-27726-2 (PMC8749003; doi:10.1038/s41467-021-27726-2)
Supplement: Supplementary file 4 — Source Data [file 41467_2021_27726_MOESM4_ESM.zip › Source Data Table S3.xlsx]

## Sheet: BW25113 (Pyr & Sm)
Susceptibiility of E. coli BW25113 (n=2) to antibioitics in the pressence of increasing concentrations of BDM73185
PYRIDOMYCIN																											In reverse order vs replicate														In reverse order vs replicate
	Raw Data (530-10/590-10)														Background substraction														% of resazurin turnover
	1	2	3	4	5	6	7	8	9	10	11	12			1	2	3	4	5	6	7	8	9	10	11	12			1	2	3	4	5	6	7	8	9	10	11	12
A	1488	1476	1464	1448	1449	1441	1438	1479	1438	1438	1450	1469		A														A														Pyridomycin MIC (µg/mL)
B	1459	19236	19306	19225	19158	19166	19069	19215	19106	19239	19088	1428		B		17817.5	17887.5	17806.5	17739.5	17747.5	17650.5	17796.5	17687.5	17820.5	17669.5			B
C	1429	1535	1486	1477	1462	1458	5461	18752	18954	19188	19938	1422		C		116.545	67.5455	58.5455	43.5455	39.5455	4042.55	17333.5	17535.5	17769.5	18519.5		row with 600 µM BDM73185	C		0.629311	0.364725	0.316128	0.235132	0.213534	21.8285	93.596	94.6867	95.9502	100		row with 600 µM BDM73185	3.125
D	1413	1506	1473	1451	1437	1816	18808	19531	19229	19023	19804	1407		D		87.5455	54.5455	32.5455	18.5455	397.545	17389.5	18112.5	17810.5	17604.5	18385.5		row with 300 µM BDM73185	D		0.476165	0.296676	0.177017	0.10087	2.16227	94.5827	98.5151	96.8725	95.7521	100		row with 300 µM BDM73185	6.25
E	1403	1475	1439	1428	1440	17484	18953	19797	19220	19697	19489	1400		E		56.5455	20.5455	9.54545	21.5455	16065.5	17534.5	18378.5	17801.5	18278.5	18070.5		row with 150 µM BDM73185	E		0.312915	0.113696	0.0528233	0.11923	88.9046	97.0338	101.704	98.5114	101.151	100		row with 150 µM BDM73185	12.5
F	1418	1486	1445	1429	14826	19477	19075	19492	19441	19045	19182	1400		F		67.5455	26.5455	10.5455	13407.5	18058.5	17656.5	18073.5	18022.5	17626.5	17763.5		row without BDM73185	F		0.380248	0.149438	0.0593657	75.4779	101.661	99.3976	101.745	101.458	99.2288	100		row without BDM73185	25
G	1416	19200	19333	19445	19563	19210	19088	19194	19009	19276	19070	1388		G		17781.5	17914.5	18026.5	18144.5	17791.5	17669.5	17775.5	17590.5	17857.5	17651.5			G
H	1423	1403	1394	1380	1384	1370	1369	1378	1378	1375	1389	1396		H														H
											Mean background	1418.45		[pyrdomycin] (µg/mL)		100	50	25	12.5	6.25	3.125	1.5625	0.78125	0.390625	0			[pyrdomycin] (µg/mL)		100	50	25	12.5	6.25	3.125	1.5625	0.78125	0.390625	0
																							Mean bacteria alone		18184.8
STREPTOMYCIN
	Raw Data (530-10/590-10)														Background substraction														% of resazurin turnover
	1	2	3	4	5	6	7	8	9	10	11	12			1	2	3	4	5	6	7	8	9	10	11	12			1	2	3	4	5	6	7	8	9	10	11	12
A	1667	1651	1618	1627	1618	1600	1593	1619	1609	1618	1626	1637		A														A														Streptomycin MIC (µg/mL)
B	1628	19733	19803	19638	19628	19520	19571	19513	19459	19371	19386	1613		B		18165.5	18235.5	18070.5	18060.5	17952.5	18003.5	17945.5	17891.5	17803.5	17818.5			B
C	1566	1601	1556	1560	1562	2188	19493	19541	19215	19737	20231	1595		C		33.45	-11.55	-7.55	-5.55	620.45	17925.5	17973.5	17647.5	18169.5	18663.5		row with 600 µM BDM73185	C		0.179227	-0.0618857	-0.0404534	-0.0297373	3.32441	96.0457	96.3029	94.5562	97.3531	100		row with 600 µM BDM73185	2.5
D	1555	1548	1543	1545	1541	1780	19109	19193	19235	19745	20093	1570		D		-19.55	-24.55	-22.55	-26.55	212.45	17541.5	17625.5	17667.5	18177.5	18525.5		row with 300 µM BDM73185	D		-0.10553	-0.13252	-0.121724	-0.143316	1.1468	94.6884	95.1418	95.3685	98.1215	100		row with 300 µM BDM73185	2.5
E	1542	1540	1531	1521	1531	1631	19623	19781	19959	19815	19796	1565		E		-27.55	-36.55	-46.55	-36.55	63.45	18055.5	18213.5	18391.5	18247.5	18228.5		row with 150 µM BDM73185	E		-0.151137	-0.200511	-0.25537	-0.200511	0.348082	99.0509	99.9177	100.894	100.104	100		row with 150 µM BDM73185	2.5
F	1557	1559	1525	1522	1513	1559	19400	19636	19820	19821	19663	1558		F		-8.55	-42.55	-45.55	-54.55	-8.55	17832.5	18068.5	18252.5	18253.5	18095.5		row without BDM73185	F		-0.0472494	-0.235142	-0.251721	-0.301457	-0.0472494	98.5466	99.8508	100.868	100.873	100		row without BDM73185	2.5
G	1553	19518	19441	19543	19516	19542	19328	19293	19355	19188	19180	1539		G		17950.5	17873.5	17975.5	17948.5	17974.5	17760.5	17725.5	17787.5	17620.5	17612.5			G
H	1563	1524	1514	1504	1494	1487	1494	1503	1494	1505	1521	1533		H														H
											Mean background	1567.55		[streptomycin] (µg/mL)		40	20	10	5	2.5	1.25	0.625	0.3125	0.15625	0			[streptomycin] (µg/mL)		40	20	10	5	2.5	1.25	0.625	0.3125	0.15625	0
																							Mean bacteria alone		18378.2

## Sheet: BW25113 (Cm)
Susceptibiility of E. coli BW25113 (n=1) to antibioitics in the pressence of increasing concentrations of BDM73185
CHLORAMPHENICOL
	Raw Data (530-10/590-10)														Background substraction														% of resazurin turnover
	1	2	3	4	5	6	7	8	9	10	11	12			1	2	3	4	5	6	7	8	9	10	11	12			1	2	3	4	5	6	7	8	9	10	11	12
A	6	6	6	8	6	6	6	6	6	6	6	6		A														A														Chloramphenicol MIC (µg/mL)
B	1509	1482	1483	1475	1473	1461	1469	1472	1467	1481	1496	1491		B		10.5938	11.5938	3.59375	1.59375	-10.4062	-2.40625	0.59375	-4.40625	9.59375	24.5938			B
C	1463	1475	1447	1479	1486	4386	19259	20136	20077	19907	20186	1474		C		3.59375	-24.4062	7.59375	14.5938	2914.59	17787.6	18664.6	18605.6	18435.6	18714.6		row without BDM73185	C		0.0192029	-0.130413	0.0405766	0.0779806	15.5739	95.0466	99.7328	99.4176	98.5092	100		row without BDM73185	5
D	1441	1438	1424	1435	1453	1481	1525	6461	19643	20098	20289	1466		D		-33.4062	-47.4062	-36.4062	-18.4062	9.59375	53.5938	4989.59	18171.6	18626.6	18817.6		row with 150 µM BDM73185	D		-0.177527	-0.251925	-0.193469	-0.097814	0.0509829	0.284807	26.5156	96.567	98.985	100		row with 150 µM BDM73185	1.25
E	1449	1445	1430	1444	1453	1481	1537	1739	14112	19912	20225	1476		E		-26.4062	-41.4062	-27.4062	-18.4062	9.59375	65.5938	267.594	12640.6	18440.6	18753.6		row with 300 µM BDM73185	E		-0.140806	-0.220791	-0.146139	-0.0981479	0.0511569	0.349766	1.42689	67.4036	98.331	100		row with 300 µM BDM73185	0.625
F	1458	1473	1453	1478	1469	1506	1551	1676	5332	19726	20523	1472		F		1.59375	-18.4062	6.59375	-2.40625	34.5938	79.5938	204.594	3860.59	18254.6	19051.6		row with 600 µM BDM73185	F		0.00836544	-0.0966127	0.03461	-0.0126302	0.181579	0.41778	1.07389	20.2639	95.8166	100		row with 600 µM BDM73185	0.625
G	1590	1475	1461	1451	1448	1449	1449	1446	1461	1460	1470	1467		G		3.59375	-10.4062	-20.4062	-23.4062	-22.4062	-22.4062	-25.4062	-10.4062	-11.4062	-1.40625			G
H	6	6	6	6	6	6	6	6	6	6	6	6		H														H
											Mean background	1471.41		[chloramphenicol] (µg/mL)		40	20	10	5	2.5	1.25	0.625	0.3125	0.15625	0			[chloramphenicol] (µg/mL)		40	20	10	5	2.5	1.25	0.625	0.3125	0.15625	0

## Sheet: BW25113 dtolC (Pyr & Sm)
Susceptibiility of E. coli BW25113 ΔtolC (n=2) to antibioitics in the pressence of increasing concentrations of BDM73185
PYRIDOMYCIN																											In reverse order vs replicate														In reverse order vs replicate
	Raw Data (530-10/590-10)														Background substraction														% of resazurin turnover
	1	2	3	4	5	6	7	8	9	10	11	12			1	2	3	4	5	6	7	8	9	10	11	12			1	2	3	4	5	6	7	8	9	10	11	12
A	1464	1456	1422	1417	1415	1391	1389	1404	1389	1394	1405	1401		A														A														Pyridomycin MIC (µg/mL)
B	1415	20280	20014	19890	19713	19681	19878	19856	19696	19640	19792	1364		B		18918.3	18652.3	18528.3	18351.3	18319.3	18516.3	18494.3	18334.3	18278.3	18430.3			B
C	1382	1450	1435	1434	2652	19810	19564	19603	19769	19763	19827	1359		C		88.2727	73.2727	72.2727	1290.27	18448.3	18202.3	18241.3	18407.3	18401.3	18465.3		row with 600 µM BDM73185	C		0.478047	0.396814	0.391398	6.98756	99.9079	98.5757	98.7869	99.6859	99.6534	100		row with 600 µM BDM73185	0.5
D	1372	1417	1404	1407	10741	19664	19895	19283	19626	20016	20191	1355		D		55.2727	42.2727	45.2727	9379.27	18302.3	18533.3	17921.3	18264.3	18654.3	18829.3		row with 300 µM BDM73185	D		0.293547	0.224505	0.240438	49.8122	97.2012	98.428	95.1777	96.9994	99.0706	100		row with 300 µM BDM73185	0.5
E	1364	1394	1392	1415	17344	20200	20130	19476	19940	20127	20094	1345		E		32.2727	30.2727	53.2727	15982.3	18838.3	18768.3	18114.3	18578.3	18765.3	18732.3		row with 150 µM BDM73185	E		0.172284	0.161607	0.28439	85.3195	100.566	100.192	96.7009	99.1779	100.176	100		row with 150 µM BDM73185	0.5
F	1364	1405	1377	1945	19959	20214	19703	19856	20147	20087	20202	1336		F		43.2727	15.2727	583.273	18597.3	18852.3	18341.3	18494.3	18785.3	18725.3	18840.3		row without BDM73185	F		0.229682	0.0810643	3.09588	98.7102	100.064	97.3514	98.1635	99.7081	99.3896	100		row without BDM73185	1
G	1355	19988	19831	19885	19795	19699	19651	19701	19679	19602	19829	1323		G		18626.3	18469.3	18523.3	18433.3	18337.3	18289.3	18339.3	18317.3	18240.3	18467.3			G
H	1351	1351	1323	1318	1327	1313	1306	1307	1301	1303	1310	1316		H														H
											Mean background	1361.73		[pyrdomycin] (µg/mL)		2	1	0.5	0.25	0.125	0.0625	0.03125	0.015625	0.0078125	0			[pyrdomycin] (µg/mL)		2	1	0.5	0.25	0.125	0.0625	0.03125	0.015625	0.0078125	0
																							Mean bacteria alone		18716.8
STREPTOMYCIN
	Raw Data (530-10/590-10)														Background substraction														% of resazurin turnover
	1	2	3	4	5	6	7	8	9	10	11	12			1	2	3	4	5	6	7	8	9	10	11	12			1	2	3	4	5	6	7	8	9	10	11	12
A	1476	1470	1451	1454	1450	1433	1438	1441	1429	1427	1436	1433		A														A														Streptomycin MIC (µg/mL)
B	1441	20099	19890	19830	19752	19808	19731	19662	19740	19739	19828	1420		B		18682.7	18473.7	18413.7	18335.7	18391.7	18314.7	18245.7	18323.7	18322.7	18411.7			B
C	1422	1475	1467	1511	1806	19346	19434	19573	19621	19928	20224	1439		C		58.6818	50.6818	94.6818	389.682	17929.7	18017.7	18156.7	18204.7	18511.7	18807.7		row with 600 µM BDM73185	C		0.31201	0.269474	0.503421	2.07193	95.3317	95.7996	96.5386	96.7939	98.4262	100		row with 600 µM BDM73185	5
D	1415	1453	1444	1467	1670	17006	19527	19815	19741	19932	20009	1459		D		36.6818	27.6818	50.6818	253.682	15589.7	18110.7	18398.7	18324.7	18515.7	18592.7		row with 300 µM BDM73185	D		0.197292	0.148886	0.27259	1.36442	83.8485	97.4076	98.9566	98.5586	99.5859	100		row with 300 µM BDM73185	5
E	1404	1449	1459	1466	1552	4614	19700	19971	19971	19999	20066	1419		E		32.6818	42.6818	49.6818	135.682	3197.68	18283.7	18554.7	18554.7	18582.7	18649.7		row with 150 µM BDM73185	E		0.175241	0.228861	0.266395	0.727529	17.146	98.0375	99.4906	99.4906	99.6407	100		row with 150 µM BDM73185	5
F	1432	1477	1455	1462	1475	1754	19847	20000	20119	19995	20178	1430		F		60.6818	38.6818	45.6818	58.6818	337.682	18430.7	18583.7	18702.7	18578.7	18761.7		row without BDM73185	F		0.323435	0.206175	0.243485	0.312775	1.79985	98.2358	99.0513	99.6855	99.0246	100		row without BDM73185	2.5
G	1436	19932	19767	19604	19734	19775	19826	19703	19703	19693	19625	1405		G		18515.7	18350.7	18187.7	18317.7	18358.7	18409.7	18286.7	18286.7	18276.7	18208.7			G
H	1421	1417	1401	1396	1404	1374	1379	1395	1379	1378	1385	1389		H														H
											Mean background	1416.32		[streptomycin] (µg/mL)		40	20	10	5	2.5	1.25	0.625	0.3125	0.15625	0			[streptomycin] (µg/mL)		40	20	10	5	2.5	1.25	0.625	0.3125	0.15625	0.078125
																							Mean bacteria alone		18702.9

## Sheet: BW25113 dtolC (Cm)
Susceptibiility of E. coli BW25113 ΔtolC (n=1) to antibioitics in the pressence of increasing concentrations of BDM73185
CHLORAMPHENICOL
	Raw Data (530-10/590-10)														Background substraction														% of resazurin turnover
	1	2	3	4	5	6	7	8	9	10	11	12			1	2	3	4	5	6	7	8	9	10	11	12			1	2	3	4	5	6	7	8	9	10	11	12
A	7	6	6	6	6	6	6	6	6	6	6	6		A														A														Chloramphenicol MIC (µg/mL)
B	1649	1628	1610	1606	1611	1615	1626	1625	1630	1645	1627	1615		B		66.875	48.875	44.875	49.875	53.875	64.875	63.875	68.875	83.875	65.875			B
C	1604	1621	1593	1607	1704	3515	20060	20640	20725	20604	20794	1605		C		59.875	31.875	45.875	142.875	1953.88	18498.9	19078.9	19163.9	19042.9	19232.9		row without BDM73185	C		0.311316	0.165732	0.238524	0.742869	10.159	96.1836	99.1993	99.6412	99.0121	100		row without BDM73185	0.625
D	1566	1580	1559	1596	1715	3904	20347	20263	20515	20670	20559	1625		D		18.875	-2.125	34.875	153.875	2342.88	18785.9	18701.9	18953.9	19108.9	18997.9		row with 150 µM BDM73185	D		0.0993532	-0.0111855	0.183573	0.809959	12.3323	98.8841	98.4419	99.7684	100.584	100		row with 150 µM BDM73185	0.625
E	1579	1572	1561	1588	1779	4270	20403	19631	20733	20499	20651	1591		E		10.875	-0.125	26.875	217.875	2708.88	18841.9	18069.9	19171.9	18937.9	19089.9		row with 300 µM BDM73185	E		0.0569674	-0.000654797	0.140781	1.14131	14.1901	98.7009	94.6569	100.43	99.2038	100		row with 300 µM BDM73185	0.625
F	1584	1595	1595	1645	1871	4848	20495	19644	20392	20634	20949	1602		F		33.875	33.875	83.875	309.875	3286.88	18933.9	18082.9	18830.9	19072.9	19387.9		row with 600 µM BDM73185	F		0.174723	0.174723	0.432616	1.59829	16.9533	97.6583	93.269	97.1271	98.3753	100		row with 600 µM BDM73185	0.625
G	1633	1619	1594	1588	1583	1588	1587	1602	1609	1626	1608	76		G		57.875	32.875	26.875	21.875	26.875	25.875	40.875	47.875	64.875	46.875			G
H	6	6	7	6	6	4	6	7	8	7	6	6		H														H
											Mean background	1561.12		[chloramphenicol] (µg/mL)		5	2.5	1.25	0.625	0.3125	0.15625	0.078125	0.0390625	0.0195312	0			[chloramphenicol] (µg/mL)		5	2.5	1.25	0.625	0.3125	0.15625	0.078125	0.0390625	0.0195312	0
																							Mean bacteria alone		19177.1

## Sheet: BW25113 dacrA (Pyr & Sm)
Susceptibiility of E. coli BW25113 ΔacrA (n=2) to antibioitics in the pressence of increasing concentrations of BDM73185
PYRIDOMYCIN
	Raw Data (530-10/590-10)														Background substraction														% of resazurin turnover
	1	2	3	4	5	6	7	8	9	10	11	12			1	2	3	4	5	6	7	8	9	10	11	12			1	2	3	4	5	6	7	8	9	10	11	12
A	7	7	6	7	7	6	7	7	7	7	7	7		A														A														Pyridomycin MIC (µg/mL)
B	1329	1328	1315	1314	1306	1301	1309	1308	1304	1300	1296	1288		B		32.875	19.875	18.875	10.875	5.875	13.875	12.875	8.875	4.875	0.875			B
C	1296	1362	1338	1353	1347	1388	16939	19260	19205	19129	19368	1289		C		66.875	42.875	57.875	51.875	92.875	15643.9	17964.9	17909.9	17833.9	18072.9		row without BDM73185	C		0.37003	0.237234	0.320231	0.287032	0.513892	86.56	99.4024	99.0981	98.6776	100		row without BDM73185	0.5
D	1291	1353	1339	1346	1338	1412	5801	19006	19059	19070	19182	1288		D		57.875	43.875	50.875	42.875	116.875	4505.88	17710.9	17763.9	17774.9	17886.9		row with 150 µM BDM73185	D		0.323561	0.245292	0.284426	0.239701	0.653412	25.191	99.016	99.3123	99.3738	100		row with 150 µM BDM73185	0.5
E	1297	1362	1355	1364	1372	1434	4305	18938	19055	19330	19261	1269		E		66.875	59.875	68.875	76.875	138.875	3009.88	17642.9	17759.9	18034.9	17965.9		row with 300 µM BDM73185	E		0.372233	0.333271	0.383366	0.427895	0.772993	16.7533	98.2021	98.8534	100.384	100		row with 300 µM BDM73185	0.5
F	1298	1386	1369	1377	1404	1471	2147	18114	19045	18887	19202	1262		F		90.875	73.875	81.875	108.875	175.875	851.875	16818.9	17749.9	17591.9	17906.9		row with 600 µM BDM73185	F		0.507487	0.412551	0.457227	0.608007	0.982165	4.75725	93.9241	99.1232	98.2409	100		row with 600 µM BDM73185	0.5
G	1291	1296	1295	1282	1293	1289	1294	1298	1294	1284	1278	1262		G		0.875	-0.125	-13.125	-2.125	-6.125	-1.125	2.875	-1.125	-11.125	-17.125			G
H	7	7	7	6	6	8	7	7	7	7	7	7		H														H
											Mean background	1295.12		[pyrdomycin] (µg/mL)		8	4	2	1	0.5	0.25	0.125	0.0625	0.03125	0			[pyrdomycin] (µg/mL)		8	4	2	1	0.5	0.25	0.125	0.0625	0.03125	0
																							Mean bacteria alone		17958.1
STREPTOMYCIN
	Raw Data (530-10/590-10)														Background substraction														% of resazurin turnover
	1	2	3	4	5	6	7	8	9	10	11	12			1	2	3	4	5	6	7	8	9	10	11	12			1	2	3	4	5	6	7	8	9	10	11	12
A	105	7	7	7	7	6	7	7	7	7	7	7		A														A														Streptomycin MIC (µg/mL)
B	1360	1349	1356	1345	1342	1326	1332	1333	1315	1330	1341	1317		B		35.7188	42.7188	31.7188	28.7188	12.7188	18.7188	19.7188	1.71875	16.7188	27.7188			B
C	1336	1363	1338	1352	1342	1348	1504	17771	19153	19005	19547	1305		C		49.7188	24.7188	38.7188	28.7188	34.7188	190.719	16457.7	17839.7	17691.7	18233.7		row without BDM73185	C		0.272675	0.135566	0.212347	0.157504	0.19041	1.04597	90.2598	97.8392	97.0275	100		row without BDM73185	1.25
D	1324	1341	1324	1339	1342	1409	16736	18264	18128	18306	18759	1306		D		27.7188	10.7188	25.7188	28.7188	95.7188	15422.7	16950.7	16814.7	16992.7	17445.7		row with 150 µM BDM73185	D		0.158886	0.0614406	0.147422	0.164618	0.548666	88.404	97.1626	96.3831	97.4034	100		row with 150 µM BDM73185	2.5
E	1317	1339	1328	1338	1336	2301	16992	18647	18626	18721	19231	1302		E		25.7188	14.7188	24.7188	22.7188	987.719	15678.7	17333.7	17312.7	17407.7	17917.7		row with 300 µM BDM73185	E		0.143538	0.0821463	0.137957	0.126795	5.51253	87.504	96.7407	96.6235	97.1537	100		row with 300 µM BDM73185	2.5
F	1312	1346	1323	1333	1338	6969	17316	17602	18308	18685	19252	1283		F		32.7188	9.71875	19.7188	24.7188	5655.72	16002.7	16288.7	16994.7	17371.7	17938.7		row with 600 µM BDM73185	F		0.182392	0.0541775	0.109923	0.137796	31.528	89.2077	90.802	94.7376	96.8392	100		row with 600 µM BDM73185	5
G	1303	1304	1292	1287	1278	1294	1291	1288	1288	1294	1294	1281		G		-9.28125	-21.2812	-26.2812	-35.2812	-19.2812	-22.2812	-25.2812	-25.2812	-19.2812	-19.2812			G
H	7	7	7	7	6	7	7	7	7	7	7	7		H														H
											Mean background	1313.28		[streptomycin] (µg/mL)		40	20	10	5	2.5	1.25	0.625	0.3125	0.15625	0			[streptomycin] (µg/mL)		40	20	10	5	2.5	1.25	0.625	0.3125	0.15625	0.078125
																							Mean bacteria alone		17884

## Sheet: BW25113 dacrA (Cm)
Susceptibiility of E. coli BW25113 ΔacrA (n=1) to antibioitics in the pressence of increasing concentrations of BDM73185
CHLORAMPHENICOL
	Raw Data (530-10/590-10)														Background substraction														% of resazurin turnover
	1	2	3	4	5	6	7	8	9	10	11	12			1	2	3	4	5	6	7	8	9	10	11	12			1	2	3	4	5	6	7	8	9	10	11	12
A	7	7	6	6	6	7	6	6	7	7	6	6		A														A														Chloramphenicol MIC (µg/mL)
B	1681	1658	1626	1629	1648	1624	1623	1629	1634	1632	1633	1622		B		64.25	32.25	35.25	54.25	30.25	29.25	35.25	40.25	38.25	39.25			B
C	1624	1647	1602	1591	1705	5139	20569	20726	20718	20703	20868	1579		C		53.25	8.25	-2.75	111.25	3545.25	18975.2	19132.2	19124.2	19109.2	19274.2		row without BDM73185	C		0.276275	0.0428032	-0.0142677	0.577195	18.3937	98.4487	99.2633	99.2218	99.1439	100		row without BDM73185	0.625
D	1598	1598	1565	1562	1709	4722	19569	19760	19962	20320	20677	1560		D		4.25	-28.75	-31.75	115.25	3128.25	17975.2	18166.2	18368.2	18726.2	19083.2		row with 150 µM BDM73185	D		0.0222708	-0.150656	-0.166376	0.603933	16.3926	94.1939	95.1947	96.2533	98.1292	100		row with 150 µM BDM73185	0.625
E	1600	1583	1568	1577	1768	4817	18876	18991	19978	20663	20751	1557		E		-10.75	-25.75	-16.75	174.25	3223.25	17282.2	17397.2	18384.2	19069.2	19157.2		row with 300 µM BDM73185	E		-0.0561145	-0.134414	-0.0874343	0.909577	16.8252	90.2126	90.8129	95.965	99.5406	100		row with 300 µM BDM73185	0.625
F	1584	1598	1578	1584	1742	3955	19543	18096	18926	20522	20848	1537		F		4.25	-15.75	-9.75	148.25	2361.25	17949.2	16502.2	17332.2	18928.2	19254.2		row with 600 µM BDM73185	F		0.022073	-0.0818001	-0.0506382	0.76996	12.2635	93.2223	85.7071	90.0178	98.3069	100		row with 600 µM BDM73185	0.625
G	1677	1597	1544	1544	1544	1531	1527	1546	1553	1556	1546	1557		G		3.25	-49.75	-49.75	-49.75	-62.75	-66.75	-47.75	-40.75	-37.75	-47.75			G
H	6	7	7	7	6	7	7	6	7	7	7	7		H														H
											Mean background	1593.75		[chloramphenicol] (µg/mL)		5	2.5	1.25	0.625	0.3125	0.15625	0.078125	0.0390625	0.0195312	0			[chloramphenicol] (µg/mL)		5	2.5	1.25	0.625	0.3125	0.15625	0.078125	0.0390625	0.0195312	0
																							Mean bacteria alone		19192.2

## Sheet: BW25113 dacrB (Pyr & Sm)
Susceptibiility of E. coli BW25113 ΔacrB (n=2) to antibioitics in the pressence of increasing concentrations of BDM73185
PYRIDOMYCIN
	Raw Data (530-10/590-10)														Background substraction														% of resazurin turnover
	1	2	3	4	5	6	7	8	9	10	11	12			1	2	3	4	5	6	7	8	9	10	11	12			1	2	3	4	5	6	7	8	9	10	11	12
A	7	7	7	7	7	7	7	7	7	7	7	7		A														A														Pyridomycin MIC (µg/mL)
B	1417	1434	1423	1424	1415	1408	1422	1420	1424	1425	1422	1392		B		30	19	20	11	4	18	16	20	21	18			B
C	1401	1492	1490	1497	1490	1604	17818	19692	19620	19653	19799	1404		C		88	86	93	86	200	16414	18288	18216	18249	18395		row without BDM73185	C		0.478391	0.467518	0.505572	0.467518	1.08725	89.2308	99.4183	99.0269	99.2063	100		row without BDM73185	0.5
D	1379	1479	1470	1492	1504	1618	4202	18977	19551	19677	19581	1395		D		75	66	88	100	214	2798	17573	18147	18273	18177		row with 150 µM BDM73185	D		0.412609	0.363096	0.484128	0.550146	1.17731	15.3931	96.6771	99.835	100.528	100		row with 150 µM BDM73185	0.5
E	1377	1484	1486	1503	1540	1646	3433	19232	19658	19741	19646	1394		E		80	82	99	136	242	2029	17828	18254	18337	18242		row with 300 µM BDM73185	E		0.438548	0.449512	0.542704	0.745532	1.32661	11.1227	97.7305	100.066	100.521	100		row with 300 µM BDM73185	0.5
F	1384	1515	1525	1540	1591	1685	1901	18429	19621	19611	19629	1395		F		111	121	136	187	281	497	17025	18217	18207	18225		row with 600 µM BDM73185	F		0.609053	0.663923	0.746228	1.02606	1.54184	2.72702	93.4156	99.9561	99.9012	100		row with 600 µM BDM73185	0.5
G	1382	1403	1400	1404	1398	1392	1396	1401	1409	1405	1395	1388		G		-1	-4	0	-6	-12	-8	-3	5	1	-9			G
H	7	7	7	7	7	6	7	6	7	7	7	7		H														H
											Mean background	1404		[pyrdomycin] (µg/mL)		8	4	2	1	0.5	0.25	0.125	0.0625	0.03125	0			[pyrdomycin] (µg/mL)		8	4	2	1	0.5	0.25	0.125	0.0625	0.03125	0
																							Mean bacteria alone		18259.8
STREPTOMYCIN
	Raw Data (530-10/590-10)														Background substraction														% of resazurin turnover
	1	2	3	4	5	6	7	8	9	10	11	12			1	2	3	4	5	6	7	8	9	10	11	12			1	2	3	4	5	6	7	8	9	10	11	12
A	7	7	6	7	7	7	7	7	7	7	7	7		A														A														Streptomycin MIC (µg/mL)
B	1391	1408	1386	1392	1385	1383	1393	1386	1381	1388	1398	1401		B		33.375	11.375	17.375	10.375	8.375	18.375	11.375	6.375	13.375	23.375			B
C	1393	1421	1391	1398	1404	1657	19296	18777	18876	18951	19464	1393		C		46.375	16.375	23.375	29.375	282.375	17921.4	17402.4	17501.4	17576.4	18089.4		row without BDM73185	C		0.256366	0.0905228	0.12922	0.162388	1.561	99.0713	96.2022	96.7495	97.1641	100		row without BDM73185	2.5
D	1377	1399	1383	1391	1449	17781	19266	18451	18549	18263	19477	1372		D		24.375	8.375	16.375	74.375	16406.4	17891.4	17076.4	17174.4	16888.4	18102.4		row with 150 µM BDM73185	D		0.134651	0.0462646	0.0904577	0.410858	90.6311	98.8344	94.3322	94.8736	93.2937	100		row with 150 µM BDM73185	5
E	1374	1399	1392	1397	1505	18006	18935	18936	18704	18951	19547	1377		E		24.375	17.375	22.375	130.375	16631.4	17560.4	17561.4	17329.4	17576.4	18172.4		row with 300 µM BDM73185	E		0.134132	0.0956122	0.123126	0.717435	91.5201	96.6323	96.6378	95.3611	96.7203	100		row with 300 µM BDM73185	5
F	1374	1455	1395	1417	1549	18978	17809	18975	19484	19454	20164	1372		F		80.375	20.375	42.375	174.375	17603.4	16434.4	17600.4	18109.4	18079.4	18789.4		row with 600 µM BDM73185	F		0.427768	0.108439	0.225526	0.928051	93.6879	87.4663	93.672	96.3809	96.2213	100		row with 600 µM BDM73185	5
G	1379	1365	1340	1344	1349	1349	1353	1353	1352	1352	1355	1373		G		-9.625	-34.625	-30.625	-25.625	-25.625	-21.625	-21.625	-22.625	-22.625	-19.625			G
H	8	7	7	7	7	7	7	7	7	7	7	7		H														H
											Mean background	1374.62		[streptomycin] (µg/mL)		40	20	10	5	2.5	1.25	0.625	0.3125	0.15625	0			[streptomycin] (µg/mL)		40	20	10	5	2.5	1.25	0.625	0.3125	0.15625	0.078125
																							Mean bacteria alone		18288.4

## Sheet: BW25113 dacrB (Cm)
Susceptibiility of E. coli BW25113 ΔacrB (n=1) to antibioitics in the pressence of increasing concentrations of BDM73185
CHLORAMPHENICOL
	Raw Data (530-10/590-10)														Background substraction														% of resazurin turnover
	1	2	3	4	5	6	7	8	9	10	11	12			1	2	3	4	5	6	7	8	9	10	11	12			1	2	3	4	5	6	7	8	9	10	11	12
A	7	6	6	6	7	7	6	6	7	7	6	7		A														A														Chloramphenicol MIC (µg/mL)
B	1746	1708	1668	1661	1657	1661	1664	1664	1674	1671	1666	1658		B		50.5312	10.5312	3.53125	-0.46875	3.53125	6.53125	6.53125	16.5312	13.5312	8.53125			B
C	1692	1704	1665	1656	1962	16054	20202	20472	20694	20755	20833	1629		C		46.5312	7.53125	-1.46875	304.531	14396.5	18544.5	18814.5	19036.5	19097.5	19175.5		row without BDM73185	C		0.24266	0.0392753	-0.0076595	1.58812	75.0776	96.7093	98.1174	99.2751	99.5932	100		row without BDM73185	0.625
D	1666	1654	1633	1655	1932	13087	19937	20357	20555	20793	21094	1633		D		-3.46875	-24.4688	-2.46875	274.531	11429.5	18279.5	18699.5	18897.5	19135.5	19436.5		row with 150 µM BDM73185	D		-0.0178465	-0.125891	-0.0127016	1.41245	58.8044	94.0473	96.2082	97.2269	98.4514	100		row with 150 µM BDM73185	0.625
E	1677	1675	1660	1689	1939	10089	20237	20742	20834	21072	20950	1611		E		17.5312	2.53125	31.5312	281.531	8431.53	18579.5	19084.5	19176.5	19414.5	19292.5		row with 300 µM BDM73185	E		0.0908707	0.0131204	0.163438	1.45928	43.7036	96.3043	98.9219	99.3987	100.632	100		row with 300 µM BDM73185	0.625
F	1679	1695	1680	1726	2069	7580	20430	20272	21023	20883	21074	1623		F		37.5312	22.5312	68.5312	411.531	5922.53	18772.5	18614.5	19365.5	19225.5	19416.5		row with 600 µM BDM73185	F		0.193295	0.116042	0.352953	2.11949	30.5025	96.6832	95.8695	99.7373	99.0163	100		row with 600 µM BDM73185	0.625
G	1701	1666	1638	1629	1631	1626	1645	1648	1648	1643	1633	1623		G		8.53125	-19.4688	-28.4688	-26.4688	-31.4688	-12.4688	-9.46875	-9.46875	-14.4688	-24.4688			G
H	7	6	7	6	7	7	7	7	7	7	6	6		H														H
											Mean background	1657.47		[chloramphenicol] (µg/mL)		5	2.5	1.25	0.625	0.3125	0.15625	0.078125	0.0390625	0.0195312	0			[chloramphenicol] (µg/mL)		5	2.5	1.25	0.625	0.3125	0.15625	0.078125	0.0390625	0.0195312	0
																							Mean bacteria alone		19330.3

## Sheet: Summary Source data Table S3
Source Data Table S3: Impact of BDM73185 on E.coli strains lacking acrA, acrB and tolC
	Antibiotic MIC in ug/mL
	BW25113	BW25113 ΔacrA	BW25113 ΔacrB	BW25113 ΔtolC
Pyridomycin MIC (µg/mL)
without BDM73185	25	0.5	0.5	1
with 150 µM BDM73185	12.5	0.5	0.5	0.5
with 300 µM BDM73185	6.25	0.5	0.5	0.5
with 600 µM BDM73185	3.125	0.5	0.5	0.5
Streptomycin MIC (µg/mL)
without BDM73185	2.5	1.25	2.5	2.5
with 150 µM BDM73185	2.5	2.5	5	5
with 300 µM BDM73185	2.5	2.5	5	5
with 600 µM BDM73185	2.5	5	5	5
Chloramphenicol MIC (µg/mL)
without BDM73185	5	0.625	0.625	0.625
with 150 µM BDM73185	1.25	0.625	0.625	0.625
with 300 µM BDM73185	0.625	0.625	0.625	0.625
with 600 µM BDM73185	0.625	0.625	0.625	0.625
