# Supplementary material for: Pyridylpiperazine-based allosteric inhibitors of RND-type multidrug efflux pumps
Source: Nat Commun. 2022 Jan 10;13:115. doi: 10.1038/s41467-021-27726-2 (PMC8749003; doi:10.1038/s41467-021-27726-2)
Supplement: Supplementary file 4 — Source Data [file 41467_2021_27726_MOESM4_ESM.zip › Source Data Table S4.xlsx]

## Sheet: Source Data Table S4
Source Data Table S4: Antibioitic activity against selected resistant mutants in the absence and pressence of BDM73185
																												DRC (for Pyr)	100	50	25	12.5	6.25	3.125	1.5625	0.78125	0.390625	0.195312	0
MIC of pyridomycin on E.coli BW25113 without BDM73185																												DRC (for Ery)	200	100	50	25	12.5	6.25	3.125	1.5625	0.78125	0.390625	0
	Raw Data (530-10/590-10)														Background substraction														% of resazurin turnover
	1	2	3	4	5	6	7	8	9	10	11	12			1	2	3	4	5	6	7	8	9	10	11	12			1	2	3	4	5	6	7	8	9	10	11	12		Pyridomycin MIC (µM)
A	1672	1670	1625	1629	1636	1616	1618	1614	1602	1597	1616	1597		A														A
B	1710	1661	1682	18534	19302	19257	19223	18985	18881	19115	19426	19746	E. coli BW25113	B	191.875	142.875	163.875	17015.9	17783.9	17738.9	17704.9	17466.9	17362.9	17596.9	17907.9	18227.9	E. coli BW25113	B	1.04028	0.774622	0.888477	92.2546	96.4184	96.1745	95.9901	94.6998	94.1359	95.4046	97.0907	98.8257	E. coli BW25113	25
C	1738	1654	1617	18683	19067	19096	19104	18777	19105	18980	19281	20106	E. coli BW25113 RC 1.25_1	C	219.875	135.875	98.875	17164.9	17548.9	17577.9	17585.9	17258.9	17586.9	17461.9	17762.9	18587.9	E. coli BW25113 RC 1.25_1	C	1.19209	0.73667	0.536068	93.0624	95.1443	95.3016	95.3449	93.5721	95.3504	94.6727	96.3046	100.777	E. coli BW25113 RC 1.25_1	25
D	1711	1624	2474	19174	19190	19100	19207	18883	18791	18989	19479	20331	E. coli BW25113 RC 1.25_2	D	192.875	105.875	955.875	17655.9	17671.9	17581.9	17688.9	17364.9	17272.9	17470.9	17960.9	18812.9	E. coli BW25113 RC 1.25_2	D	1.04571	0.57402	5.18245	95.7245	95.8112	95.3233	95.9034	94.1468	93.648	94.7215	97.3781	101.997	E. coli BW25113 RC 1.25_2	50
E	1648	1615	1607	19257	19147	19092	18940	19109	18891	19112	19627	20151	E. coli BW25113 RC 2.5_1	E	129.875	96.875	88.875	17738.9	17628.9	17573.9	17421.9	17590.9	17372.9	17593.9	18108.9	18632.9	E. coli BW25113 RC 2.5_1	E	0.70414	0.525225	0.481852	96.1745	95.5781	95.2799	94.4558	95.3721	94.1901	95.3883	98.1805	101.021	E. coli BW25113 RC 2.5_1	25
F	1702	1919	18974	18901	18756	18968	18946	18844	18671	18876	19172	19479	E. coli BW25113 RC 5_1	F	183.875	400.875	17455.9	17382.9	17237.9	17449.9	17427.9	17325.9	17152.9	17357.9	17653.9	17960.9	E. coli BW25113 RC 5_1	F	0.996911	2.17342	94.6401	94.2443	93.4582	94.6076	94.4883	93.9353	92.9974	94.1088	95.7136	97.3781	E. coli BW25113 RC 5_1	50
G	1597	1540	1526	1526	1524	1525	1515	1511	1503	1499	1505	1527		G	78.875	21.875	7.875	7.875	5.875	6.875	-3.125	-7.125	-15.125	-19.125	-13.125	8.875		G	0.427635	0.118599	0.0426957	0.0426957	0.0318524	0.037274	-0.0169427	-0.0386295	-0.0820029	-0.10369	-0.0711595	0.0481174
H	1596	1562	1533	1537	1535	1512	1510	1523	1498	1497	1501	1519		H														H
											Mean background	1518.12											Mean bacteria alone		18444.5			[PYR] (µg/mL)	100	50	25	12.5	6.25	3.125	1.5625	0.78125	0.390625	0.195312	0.0976562	0
MIC of pyridomycin on E.coli BW25113 with 300 µM BDM73185
	Raw Data (530-10/590-10)														Background substraction														% of resazurin turnover
	1	2	3	4	5	6	7	8	9	10	11	12			1	2	3	4	5	6	7	8	9	10	11	12			1	2	3	4	5	6	7	8	9	10	11	12		Pyridomycin MIC (µM)
A	1557	1553	1524	1507	1522	1494	1502	1507	1495	1490	1509	1502		A														A
B	1631	1578	1559	1571	1599	4967	19350	19573	19288	19330	19911	19905	E. coli BW25113	B	179.625	126.625	107.625	119.625	147.625	3515.62	17898.6	18121.6	17836.6	17878.6	18459.6	18453.6	E. coli BW25113	B	0.962372	0.678415	0.576619	0.640911	0.790926	18.8356	95.895	97.0897	95.5628	95.7878	98.9006	98.8685	E. coli BW25113	6.25
C	1607	1557	1599	18614	17810	17903	18445	18042	18161	18752	19720	20305	E. coli BW25113 RC 1.25_1	C	155.625	105.625	147.625	17162.6	16358.6	16451.6	16993.6	16590.6	16709.6	17300.6	18268.6	18853.6	E. coli BW25113 RC 1.25_1	C	0.833788	0.565904	0.790926	91.9517	87.6441	88.1424	91.0463	88.8871	89.5247	92.6911	97.8773	101.012	E. coli BW25113 RC 1.25_1	25
D	1635	1536	1618	15506	18365	18166	18376	18061	17740	18033	19527	20431	E. coli BW25113 RC 1.25_2	D	183.625	84.625	166.625	14054.6	16913.6	16714.6	16924.6	16609.6	16288.6	16581.6	18075.6	18979.6	E. coli BW25113 RC 1.25_2	D	0.983802	0.453393	0.892722	75.3001	90.6176	89.5515	90.6766	88.9889	87.2691	88.8389	96.8433	101.687	E. coli BW25113 RC 1.25_2	25
E	1583	1526	1571	17475	18045	18452	18506	19107	18680	18894	19139	20089	E. coli BW25113 RC 2.5_1	E	131.625	74.625	119.625	16023.6	16593.6	17000.6	17054.6	17655.6	17228.6	17442.6	17687.6	18637.6	E. coli BW25113 RC 2.5_1	E	0.705204	0.399816	0.640911	85.8493	88.9032	91.0838	91.3731	94.593	92.3053	93.4519	94.7645	99.8543	E. coli BW25113 RC 2.5_1	25
F	1586	1641	17469	18935	18706	19343	18673	19081	19150	18963	19418	19851	E. coli BW25113 RC 5_1	F	134.625	189.625	16017.6	17483.6	17254.6	17891.6	17221.6	17629.6	17698.6	17511.6	17966.6	18399.6	E. coli BW25113 RC 5_1	F	0.721277	1.01595	85.8172	93.6715	92.4446	95.8574	92.2678	94.4537	94.8234	93.8215	96.2593	98.5791	E. coli BW25113 RC 5_1	50
G	19460	18992	18967	18836	19259	1437	1428	1411	1445	1430	1417	1446		G	18008.6	17540.6	17515.6	17384.6	17807.6	-14.375	-23.375	-40.375	-6.375	-21.375	-34.375	-5.375		G	96.4843	93.9769	93.843	93.1411	95.4074	-0.0770165	-0.125236	-0.216316	-0.0341552	-0.11452	-0.18417	-0.0287975
H	1512	1483	1467	1455	1479	1453	1447	1444	1435	1431	1458	1469		H														H
											Mean background	1451.38											Mean bacteria alone		18664.8			[PYR] (µg/mL)	100	50	25	12.5	6.25	3.125	1.5625	0.78125	0.390625	0.195312	0.0976562	0
MIC of erythromycin on E.coli BW25113 without BDM73185
	Raw Data (530-10/590-10)														Background substraction														% of resazurin turnover
	1	2	3	4	5	6	7	8	9	10	11	12			1	2	3	4	5	6	7	8	9	10	11	12			1	2	3	4	5	6	7	8	9	10	11	12		Erythromycin MIC (µM)
A	1591	1562	1534	1529	1545	1526	1533	1550	1543	1576	1596	1584		A														A
B	1632	1562	1540	1650	6798	17979	18316	18823	19112	19074	19138	19750	E. coli BW25113	B	136.375	66.375	44.375	154.375	5302.38	16483.4	16820.4	17327.4	17616.4	17578.4	17642.4	18254.4	E. coli BW25113	B	0.740341	0.360331	0.240899	0.838057	28.7851	89.4835	91.313	94.0653	95.6342	95.4279	95.7754	99.0977	E. coli BW25113	25
C	1636	1556	1520	1786	10211	17167	18123	18561	19039	18730	19120	20168	E. coli BW25113 RC 1.25_1	C	140.375	60.375	24.375	290.375	8715.38	15671.4	16627.4	17065.4	17543.4	17234.4	17624.4	18672.4	E. coli BW25113 RC 1.25_1	C	0.762055	0.327758	0.132325	1.57636	47.3133	85.0754	90.2652	92.643	95.2379	93.5605	95.6777	101.367	E. coli BW25113 RC 1.25_1	25
D	1585	1527	1519	4667	17658	18230	18385	18497	18499	18587	19049	20191	E. coli BW25113 RC 1.25_2	D	89.375	31.375	23.375	3171.38	16162.4	16734.4	16889.4	17001.4	17003.4	17091.4	17553.4	18695.4	E. coli BW25113 RC 1.25_2	D	0.485191	0.170326	0.126896	17.2165	87.7409	90.8461	91.6876	92.2956	92.3064	92.7842	95.2922	101.492	E. coli BW25113 RC 1.25_2	50
E	1558	1516	1508	2234	12129	17618	18134	18941	18856	19057	18834	19833	E. coli BW25113 RC 2.5_1	E	62.375	20.375	12.375	738.375	10633.4	16122.4	16638.4	17445.4	17360.4	17561.4	17338.4	18337.4	E. coli BW25113 RC 2.5_1	E	0.338616	0.11061	0.0671803	4.00843	57.7255	87.5237	90.3249	94.7059	94.2445	95.3357	94.125	99.5483	E. coli BW25113 RC 2.5_1	50
F	1561	1519	1544	12634	17868	17891	18497	18712	18932	19051	19083	19639	E. coli BW25113 RC 5_1	F	65.375	23.375	48.375	11138.4	16372.4	16395.4	17001.4	17216.4	17436.4	17555.4	17587.4	18143.4	E. coli BW25113 RC 5_1	F	0.354902	0.126896	0.262614	60.467	88.8809	89.0058	92.2956	93.4627	94.6571	95.3031	95.4768	98.4952	E. coli BW25113 RC 5_1	50
G	1498	1469	1457	1463	1456	1452	1456	1468	1462	1471	1484	1543		G	2.375	-26.625	-38.625	-32.625	-39.625	-43.625	-39.625	-27.625	-33.625	-24.625	-11.625	47.375		G	0.0128932	-0.144539	-0.209684	-0.177112	-0.215113	-0.236828	-0.215113	-0.149968	-0.18254	-0.133682	-0.0631088	0.257185
H	1526	1513	1503	1495	1500	1497	1498	1499	1493	1480	1513	1548		H														H
											Mean background	1495.62											Mean bacteria alone		18420.6			[Ery] (µg/mL)	200	100	50	25	12.5	6.25	3.125	1.5625	0.78125	0.390625	0.195312	0
MIC of erythromycin on E.coli BW25113 with 300 µM BDM73185
	Raw Data (530-10/590-10)														Background substraction														% of resazurin turnover
	1	2	3	4	5	6	7	8	9	10	11	12			1	2	3	4	5	6	7	8	9	10	11	12			1	2	3	4	5	6	7	8	9	10	11	12		Erythromycin MIC (µM)
A	1566	1537	1509	1511	1505	1500	1494	1535	1529	1544	1582	1591		A														A
B	1640	1579	1572	1550	1566	2570	17585	19748	19971	20037	20186	20306	E. coli BW25113	B	150.5	89.5	82.5	60.5	76.5	1080.5	16095.5	18258.5	18481.5	18547.5	18696.5	18816.5	E. coli BW25113	B	0.796735	0.473806	0.436748	0.320282	0.404985	5.72008	85.2083	96.659	97.8396	98.189	98.9777	99.613	E. coli BW25113	12.5
C	1612	1578	1533	2034	15921	19259	19163	19057	19205	19455	20175	20358	E. coli BW25113 RC 1.25_1	C	116.375	82.375	37.375	538.375	14425.4	17763.4	17667.4	17561.4	17709.4	17959.4	18679.4	18862.4	E. coli BW25113 RC 1.25_1	C	0.61608	0.436087	0.19786	2.85011	76.3668	94.0379	93.5296	92.9685	93.752	95.0755	98.8871	99.8559	E. coli BW25113 RC 1.25_1	25
D	1638	1558	1527	1924	16127	18332	18076	18294	18461	18880	20182	20676	E. coli BW25113 RC 1.25_2	D	142.375	62.375	31.375	428.375	14631.4	16836.4	16580.4	16798.4	16965.4	17384.4	18686.4	19180.4	E. coli BW25113 RC 1.25_2	D	0.753722	0.330208	0.166097	2.26778	77.4573	89.1304	87.7752	88.9292	89.8133	92.0315	98.9241	101.539	E. coli BW25113 RC 1.25_2	25
E	1594	1547	1526	2858	17297	18710	18763	18883	19096	19578	20092	20337	E. coli BW25113 RC 2.5_1	E	98.375	51.375	30.375	1362.38	15801.4	17214.4	17267.4	17387.4	17600.4	18082.4	18596.4	18841.4	E. coli BW25113 RC 2.5_1	E	0.520789	0.271975	0.160803	7.2123	83.6512	91.1315	91.4121	92.0473	93.1749	95.7266	98.4477	99.7447	E. coli BW25113 RC 2.5_1	50
F	1611	1569	1563	11855	19450	19638	19469	19433	19570	19751	19970	20243	E. coli BW25113 RC 5_1	F	115.375	73.375	67.375	10359.4	17954.4	18142.4	17973.4	17937.4	18074.4	18255.4	18474.4	18747.4	E. coli BW25113 RC 5_1	F	0.610786	0.388441	0.356678	54.8417	95.049	96.0443	95.1496	94.959	95.6843	96.6425	97.8018	99.2471	E. coli BW25113 RC 5_1	50
G	19834	19451	19361	19325	19521	1478	1455	1459	1458	1474	1496	1539		G	18338.4	17955.4	17865.4	17829.4	18025.4	-17.625	-40.625	-36.625	-37.625	-21.625	0.375	43.375		G	97.0819	95.0543	94.5778	94.3873	95.4249	-0.0933053	-0.215065	-0.19389	-0.199184	-0.114481	0.00198522	0.229624
H	1539	1509	1501	1489	1525	1474	1484	1483	1479	1481	1517	1548		H														H
											Mean background	1489.5											Mean bacteria alone		18889.6			[Ery] (µg/mL)	200	100	50	25	12.5	6.25	3.125	1.5625	0.78125	0.390625	0.195312	0
