# Supplementary material for: Pyridylpiperazine-based allosteric inhibitors of RND-type multidrug efflux pumps
Source: Nat Commun. 2022 Jan 10;13:115. doi: 10.1038/s41467-021-27726-2 (PMC8749003; doi:10.1038/s41467-021-27726-2)
Supplement: Supplementary file 4 — Source Data [file 41467_2021_27726_MOESM4_ESM.zip › Source Data Table S5.xlsx]

## Sheet: Source Data Table S5
Source Data Table S5: Efflux pump inhibitor activity on E. coli strains cultured with sub MIC pyridomycin
																												DRC	2000	1000	500	250	125	62.5	31.25	15.625	7.8125	3.90625	0
																												DRC	1000	500	250	125	62.5	31.25	15.625	7.8125	3.90625	1.95312	0
MIC of various EPI on E.coli BW25113 with 8 µg/mL Pyridomycin																												DRC	100	50	25	12.5	6.25	3.125	1.5625	0.78125	0.390625	0.195312	0
	Raw Data (530-10/590-10)														Background substraction														% of resazurin turnover
	1	2	3	4	5	6	7	8	9	10	11	12			1	2	3	4	5	6	7	8	9	10	11	12			1	2	3	4	5	6	7	8	9	10	11	12		EP98 MIC (µM)
A	13647	13928	14055	8930	8345	12404	12462	10594	12729	9906	13716	13210		A														A
B	1161	1376	1376	1360	1347	1385	2808	9690	13617	15380	15425	15780	BDM73185 MIC - top concnetration 2 mM, 1 in 2 dilutions	B	-82.0833	132.917	132.917	116.917	103.917	141.917	1564.92	8446.92	12373.9	14136.9	14181.9	14536.9	BDM73185 MIC - top concnetration 2 mM, 1 in 2 dilutions	B	-0.482391	0.781131	0.781131	0.687102	0.610703	0.834023	9.19678	49.6413	72.7197	83.0805	83.345	85.4313	BDM73185 MIC - top concnetration 2 mM, 1 in 2 dilutions	62.5
C	1146	1375	1367	1356	1372	1816	12151	16173	16789	17423	17661	16548	BDM73185 MIC - top concnetration 2 mM, 1 in 2 dilutions	C	-97.0833	131.917	123.917	112.917	128.917	572.917	10907.9	14929.9	15545.9	16179.9	16417.9	15304.9	BDM73185 MIC - top concnetration 2 mM, 1 in 2 dilutions	C	-0.570544	0.775255	0.72824	0.663594	0.757624	3.36695	64.1042	87.7409	91.361	95.087	96.4856	89.9447	BDM73185 MIC - top concnetration 2 mM, 1 in 2 dilutions	125
D	1034	1208	2166	17122	17646	17994	18136	17084	17993	18035	18144	17041	NMP MIC - top concnetration 1 mM, 1 in 2 dilutions	D	-209.083	-35.0833	922.917	15878.9	16402.9	16750.9	16892.9	15840.9	16749.9	16791.9	16900.9	15797.9	NMP MIC - top concnetration 1 mM, 1 in 2 dilutions	D	-1.22875	-0.20618	5.42384	93.318	96.3975	98.4426	99.2771	93.0947	98.4368	98.6836	99.3242	92.842	NMP MIC - top concnetration 1 mM, 1 in 2 dilutions	500
E	1027	1182	2006	17147	17884	18330	18527	18497	18467	18223	18477	17966	NMP MIC - top concnetration 1 mM, 1 in 2 dilutions	E	-216.083	-61.0833	762.917	15903.9	16640.9	17086.9	17283.9	17253.9	17223.9	16979.9	17233.9	16722.9	NMP MIC - top concnetration 1 mM, 1 in 2 dilutions	E	-1.26989	-0.358978	4.48355	93.4649	97.7962	100.417	101.575	101.399	101.222	99.7884	101.281	98.2781	NMP MIC - top concnetration 1 mM, 1 in 2 dilutions	500
F	1222	1292	1367	1422	1408	1431	1421	1784	17731	18268	18754	18147	PAßN MIC - top concnetration 1 mM, 1 in 2 dilutions	F	-21.0833	48.9167	123.917	178.917	164.917	187.917	177.917	540.917	16487.9	17024.9	17510.9	16903.9	PAßN MIC - top concnetration 1 mM, 1 in 2 dilutions	F	-0.123904	0.287476	0.72824	1.05147	0.969191	1.10436	1.04559	3.17889	96.897	100.053	102.909	99.3418	PAßN MIC - top concnetration 1 mM, 1 in 2 dilutions	15.6
G	1457	1437	1410	1516	3215	18361	18518	18481	18527	18598	18563	18433	PAßN MIC - top concnetration 0.1 mM, 1 in 2 dilutions	G	213.917	193.917	166.917	272.917	1971.92	17117.9	17274.9	17237.9	17283.9	17354.9	17319.9	17189.9	PAßN MIC - top concnetration 0.1 mM, 1 in 2 dilutions	G	1.25716	1.13962	0.980944	1.60389	11.5887	100.599	101.522	101.305	101.575	101.992	101.787	101.023	PAßN MIC - top concnetration 0.1 mM, 1 in 2 dilutions	12.5
H	18570	18582	18511	18608	18477	18445	18134	18413	18234	18057	18368	18426		H														H
											Mean background	1243.08											Mean bacteria alone		17015.9
MIC of various EPI on E.coli BW25113 RC1.25_1 with 8 µg/mL Pyridomycin
	Raw Data (530-10/590-10)														Background substraction														% of resazurin turnover
	1	2	3	4	5	6	7	8	9	10	11	12			1	2	3	4	5	6	7	8	9	10	11	12			1	2	3	4	5	6	7	8	9	10	11	12		EP98 MIC (µM)
A	18804	17361	17322	15328	14015	14179	15343	13350	15161	16346	15435	17569		A														A
B	1113	1729	13098	18019	18234	18113	17780	17670	17850	18187	18278	17362	BDM73185 MIC - top concnetration 2 mM, 1 in 2 dilutions	B	-174.583	441.417	11810.4	16731.4	16946.4	16825.4	16492.4	16382.4	16562.4	16899.4	16990.4	16074.4	BDM73185 MIC - top concnetration 2 mM, 1 in 2 dilutions	B	-1.02228	2.58472	69.1561	97.9711	99.23	98.5215	96.5716	95.9275	96.9815	98.9548	99.4876	94.124	BDM73185 MIC - top concnetration 2 mM, 1 in 2 dilutions	2000
C	1142	1314	1567	15695	17152	17626	17794	17704	17842	17884	18173	16772	BDM73185 MIC - top concnetration 2 mM, 1 in 2 dilutions	C	-145.583	26.4167	279.417	14407.4	15864.4	16338.4	16506.4	16416.4	16554.4	16596.4	16885.4	15484.4	BDM73185 MIC - top concnetration 2 mM, 1 in 2 dilutions	C	-0.852465	0.154683	1.63613	84.3628	92.8943	95.6698	96.6536	96.1266	96.9346	97.1806	98.8728	90.6692	BDM73185 MIC - top concnetration 2 mM, 1 in 2 dilutions	1000
D	1090	1680	14087	16950	17528	17641	17523	17833	17938	18013	18299	18224	NMP MIC - top concnetration 1 mM, 1 in 2 dilutions	D	-197.583	392.417	12799.4	15662.4	16240.4	16353.4	16235.4	16545.4	16650.4	16725.4	17011.4	16936.4	NMP MIC - top concnetration 1 mM, 1 in 2 dilutions	D	-1.15695	2.2978	74.9472	91.7115	95.096	95.7577	95.0667	96.8819	97.4968	97.9359	99.6106	99.1714	NMP MIC - top concnetration 1 mM, 1 in 2 dilutions	500
E	1004	1158	3098	17148	17566	17775	17847	18124	18090	17973	18317	17955	NMP MIC - top concnetration 1 mM, 1 in 2 dilutions	E	-283.583	-129.583	1810.42	15860.4	16278.4	16487.4	16559.4	16836.4	16802.4	16685.4	17029.4	16667.4	NMP MIC - top concnetration 1 mM, 1 in 2 dilutions	E	-1.66053	-0.758777	10.6009	92.8709	95.3185	96.5423	96.9639	98.5859	98.3868	97.7017	99.716	97.5963	NMP MIC - top concnetration 1 mM, 1 in 2 dilutions	500
F	1182	1247	1271	1322	1341	1347	1344	1745	17655	18218	18673	18199	PAßN MIC - top concnetration 1 mM, 1 in 2 dilutions	F	-105.583	-40.5833	-16.5833	34.4167	53.4167	59.4167	56.4167	457.417	16367.4	16930.4	17385.4	16911.4	PAßN MIC - top concnetration 1 mM, 1 in 2 dilutions	F	-0.618245	-0.237636	-0.097104	0.201527	0.312782	0.347915	0.330349	2.67841	95.8397	99.1363	101.801	99.0251	PAßN MIC - top concnetration 1 mM, 1 in 2 dilutions	15.6
G	1415	1377	1354	1614	13377	18537	18507	18546	18475	18539	18557	18376	PAßN MIC - top concnetration 0.1 mM, 1 in 2 dilutions	G	127.417	89.4167	66.4167	326.417	12089.4	17249.4	17219.4	17258.4	17187.4	17251.4	17269.4	17088.4	PAßN MIC - top concnetration 0.1 mM, 1 in 2 dilutions	G	0.74609	0.523581	0.388904	1.91134	70.7898	101.004	100.829	101.057	100.641	101.016	101.121	100.061	PAßN MIC - top concnetration 0.1 mM, 1 in 2 dilutions	12.5
H	18701	18852	18425	18454	18486	18530	18296	18711	18265	18331	18549	18586		H														H
											Mean background	1287.58											Mean bacteria alone		17077.9
MIC of various EPI on E.coli BW25113 RC1.25_2 with 8 µg/mL Pyridomycin
	Raw Data (530-10/590-10)														Background substraction														% of resazurin turnover
	1	2	3	4	5	6	7	8	9	10	11	12			1	2	3	4	5	6	7	8	9	10	11	12			1	2	3	4	5	6	7	8	9	10	11	12		EP98 MIC (µM)
A	19090	19297	18648	16189	16057	16286	10536	10734	15589	16376	14758	15456		A														A
B	1120	1317	1399	7889	13462	16169	16262	15948	17798	18166	18074	18013	BDM73185 MIC - top concnetration 2 mM, 1 in 2 dilutions	B	-75.8333	121.167	203.167	6693.17	12266.2	14973.2	15066.2	14752.2	16602.2	16970.2	16878.2	16817.2	BDM73185 MIC - top concnetration 2 mM, 1 in 2 dilutions	B	-0.432816	0.691554	1.15957	38.201	70.0087	85.4588	85.9896	84.1975	94.7563	96.8566	96.3315	95.9834	BDM73185 MIC - top concnetration 2 mM, 1 in 2 dilutions	500
C	1113	1435	12552	17378	17870	17866	17897	17831	18261	18184	18616	18143	BDM73185 MIC - top concnetration 2 mM, 1 in 2 dilutions	C	-82.8333	239.167	11356.2	16182.2	16674.2	16670.2	16701.2	16635.2	17065.2	16988.2	17420.2	16947.2	BDM73185 MIC - top concnetration 2 mM, 1 in 2 dilutions	C	-0.472768	1.36504	64.8149	92.3591	95.1672	95.1444	95.3213	94.9446	97.3988	96.9593	99.425	96.7253	BDM73185 MIC - top concnetration 2 mM, 1 in 2 dilutions	1000
D	1002	1127	1309	3041	16741	17613	17761	18050	18145	18364	18542	18832	NMP MIC - top concnetration 1 mM, 1 in 2 dilutions	D	-193.833	-68.8333	113.167	1845.17	15545.2	16417.2	16565.2	16854.2	16949.2	17168.2	17346.2	17636.2	NMP MIC - top concnetration 1 mM, 1 in 2 dilutions	D	-1.1063	-0.392864	0.645895	10.5312	88.7235	93.7004	94.5451	96.1945	96.7368	97.9867	99.0026	100.658	NMP MIC - top concnetration 1 mM, 1 in 2 dilutions	250
E	968	1109	1303	1584	13678	17561	17905	18086	18078	18330	18537	18664	NMP MIC - top concnetration 1 mM, 1 in 2 dilutions	E	-227.833	-86.8333	107.167	388.167	12482.2	16365.2	16709.2	16890.2	16882.2	17134.2	17341.2	17468.2	NMP MIC - top concnetration 1 mM, 1 in 2 dilutions	E	-1.30035	-0.495598	0.61165	2.21545	71.2415	93.4036	95.367	96.4	96.3544	97.7926	98.9741	99.6989	NMP MIC - top concnetration 1 mM, 1 in 2 dilutions	250
F	1150	1232	1263	1321	1327	1372	1357	1652	15062	18254	19172	18725	PAßN MIC - top concnetration 1 mM, 1 in 2 dilutions	F	-45.8333	36.1667	67.1667	125.167	131.167	176.167	161.167	456.167	13866.2	17058.2	17976.2	17529.2	PAßN MIC - top concnetration 1 mM, 1 in 2 dilutions	F	-0.261592	0.20642	0.383351	0.714384	0.748629	1.00546	0.919853	2.60355	79.1406	97.3589	102.598	100.047	PAßN MIC - top concnetration 1 mM, 1 in 2 dilutions	15.6
G	1391	1386	1365	1405	2933	18126	18598	18661	18710	18616	18643	17947	PAßN MIC - top concnetration 0.1 mM, 1 in 2 dilutions	G	195.167	190.167	169.167	209.167	1737.17	16930.2	17402.2	17465.2	17514.2	17420.2	17447.2	16751.2	PAßN MIC - top concnetration 0.1 mM, 1 in 2 dilutions	G	1.11391	1.08537	0.965513	1.19381	9.91482	96.6283	99.3222	99.6818	99.9615	99.425	99.5791	95.6067	PAßN MIC - top concnetration 0.1 mM, 1 in 2 dilutions	12.5
H	18551	18537	18233	17903	18118	17606	17085	18328	17879	17947	18008	17576		H														H
											Mean background	1195.83											Mean bacteria alone		17520.9
MIC of various EPI on E.coli BW25113 RC2.5_1 with 8 µg/mL Pyridomycin
	Raw Data (530-10/590-10)														Background substraction														% of resazurin turnover
	1	2	3	4	5	6	7	8	9	10	11	12			1	2	3	4	5	6	7	8	9	10	11	12			1	2	3	4	5	6	7	8	9	10	11	12		EP98 MIC (µM)
A	18634	17677	17361	15320	15881	15454	14892	15067	15214	17526	17825	18166		A														A
B	1035	1351	1539	14372	17185	14715	15015	15558	15362	16288	16550	15952	BDM73185 MIC - top concnetration 2 mM, 1 in 2 dilutions	B	-242.417	73.5833	261.583	13094.6	15907.6	13437.6	13737.6	14280.6	14084.6	15010.6	15272.6	14674.6	BDM73185 MIC - top concnetration 2 mM, 1 in 2 dilutions	B	-1.51791	0.460748	1.63792	81.9927	99.6066	84.1405	86.0189	89.419	88.1917	93.9899	95.6305	91.886	BDM73185 MIC - top concnetration 2 mM, 1 in 2 dilutions	1000
C	1171	1988	15026	17648	17362	17122	17110	16768	16432	16660	16190	13718	BDM73185 MIC - top concnetration 2 mM, 1 in 2 dilutions	C	-24.8333	792.167	13830.2	16452.2	16166.2	15926.2	15914.2	15572.2	15236.2	15464.2	14994.2	12522.2	BDM73185 MIC - top concnetration 2 mM, 1 in 2 dilutions	C	-0.155496	4.96021	86.5987	103.017	101.226	99.7229	99.6478	97.5063	95.4024	96.8301	93.8871	78.4085	BDM73185 MIC - top concnetration 2 mM, 1 in 2 dilutions	2000
D	1050	1164	1713	13894	17236	17611	17882	17865	17722	17596	16911	13344	NMP MIC - top concnetration 1 mM, 1 in 2 dilutions	D	-145.833	-31.8333	517.167	12698.2	16040.2	16415.2	16686.2	16669.2	16526.2	16400.2	15715.2	12148.2	NMP MIC - top concnetration 1 mM, 1 in 2 dilutions	D	-0.913147	-0.199327	3.23828	79.5106	100.437	102.785	104.482	104.375	103.48	102.691	98.4017	76.0667	NMP MIC - top concnetration 1 mM, 1 in 2 dilutions	500
E	1028	1162	1795	13665	17464	17694	17901	17874	17681	17675	17121	12081	NMP MIC - top concnetration 1 mM, 1 in 2 dilutions	E	-167.833	-33.8333	599.167	12469.2	16268.2	16498.2	16705.2	16678.2	16485.2	16479.2	15925.2	10885.2	NMP MIC - top concnetration 1 mM, 1 in 2 dilutions	E	-1.0509	-0.21185	3.75173	78.0767	101.864	103.305	104.601	104.432	103.223	103.186	99.7167	68.1583	NMP MIC - top concnetration 1 mM, 1 in 2 dilutions	500
F	1235	1291	1321	1365	1376	1379	1372	1719	17630	17970	18443	11692	PAßN MIC - top concnetration 1 mM, 1 in 2 dilutions	F	39.1667	95.1667	125.167	169.167	180.167	183.167	176.167	523.167	16434.2	16774.2	17247.2	10496.2	PAßN MIC - top concnetration 1 mM, 1 in 2 dilutions	F	0.245245	0.595893	0.783741	1.05925	1.12813	1.14691	1.10308	3.27585	102.904	105.033	107.994	65.7226	PAßN MIC - top concnetration 1 mM, 1 in 2 dilutions	15.6
G	1431	1423	1396	1434	1986	18019	18248	18269	18249	17402	16418	11000	PAßN MIC - top concnetration 0.1 mM, 1 in 2 dilutions	G	235.167	227.167	200.167	238.167	790.167	16823.2	17052.2	17073.2	17053.2	16206.2	15222.2	9804.17	PAßN MIC - top concnetration 0.1 mM, 1 in 2 dilutions	G	1.47251	1.42242	1.25336	1.4913	4.94769	105.34	106.773	106.905	106.78	101.476	95.3148	61.3895	PAßN MIC - top concnetration 0.1 mM, 1 in 2 dilutions	12.5
H	13080	11288	11001	9888	6870	6341	7154	5802	8160	8988	9879	12320		H														H
											Mean background	1277.42											Mean bacteria alone		15970.4
MIC of various EPI on E.coli BW25113 RC5_1 with 8 µg/mL Pyridomycin
	Raw Data (530-10/590-10)														Background substraction														% of resazurin turnover
	1	2	3	4	5	6	7	8	9	10	11	12			1	2	3	4	5	6	7	8	9	10	11	12			1	2	3	4	5	6	7	8	9	10	11	12		EP98 MIC (µM)
A	18467	19493	19162	19171	19543	19570	19397	18949	19009	18645	19101	19020		A														A
B	1246	1651	3148	17800	18455	18630	18545	18664	18644	18504	18556	18078	BDM73185 MIC - top concnetration 2 mM, 1 in 2 dilutions	B	-229.833	175.167	1672.17	16324.2	16979.2	17154.2	17069.2	17188.2	17168.2	17028.2	17080.2	16602.2	BDM73185 MIC - top concnetration 2 mM, 1 in 2 dilutions	B	-1.3508	1.0295	9.8278	95.9417	99.7914	100.82	100.32	101.02	100.902	100.079	100.385	97.5756	BDM73185 MIC - top concnetration 2 mM, 1 in 2 dilutions	1000
C	1265	1606	3407	18259	17761	18228	18143	18141	18313	18521	18643	18510	BDM73185 MIC - top concnetration 2 mM, 1 in 2 dilutions	C	-210.833	130.167	1931.17	16783.2	16285.2	16752.2	16667.2	16665.2	16837.2	17045.2	17167.2	17034.2	BDM73185 MIC - top concnetration 2 mM, 1 in 2 dilutions	C	-1.23913	0.765026	11.35	98.6394	95.7125	98.4572	97.9576	97.9459	98.9568	100.179	100.896	100.115	BDM73185 MIC - top concnetration 2 mM, 1 in 2 dilutions	1000
D	1162	1424	7310	16653	17973	18125	18188	17465	18036	18222	18324	18774	NMP MIC - top concnetration 1 mM, 1 in 2 dilutions	D	-313.833	-51.8333	5834.17	15177.2	16497.2	16649.2	16712.2	15989.2	16560.2	16746.2	16848.2	17298.2	NMP MIC - top concnetration 1 mM, 1 in 2 dilutions	D	-1.84449	-0.304639	34.289	89.2005	96.9585	97.8519	98.2221	93.9728	97.3288	98.4219	99.0214	101.666	NMP MIC - top concnetration 1 mM, 1 in 2 dilutions	500
E	1110	1417	4901	17125	17829	18253	17820	18020	18389	18154	18344	18734	NMP MIC - top concnetration 1 mM, 1 in 2 dilutions	E	-365.833	-58.8333	3425.17	15649.2	16353.2	16777.2	16344.2	16544.2	16913.2	16678.2	16868.2	17258.2	NMP MIC - top concnetration 1 mM, 1 in 2 dilutions	E	-2.15011	-0.34578	20.1307	91.9746	96.1122	98.6041	96.0593	97.2347	99.4035	98.0223	99.139	101.431	NMP MIC - top concnetration 1 mM, 1 in 2 dilutions	500
F	1542	1596	1671	1739	1776	1764	1790	2162	17652	18651	18651	18839	PAßN MIC - top concnetration 1 mM, 1 in 2 dilutions	F	66.1667	120.167	195.167	263.167	300.167	288.167	314.167	686.167	16176.2	17175.2	17175.2	17363.2	PAßN MIC - top concnetration 1 mM, 1 in 2 dilutions	F	0.38888	0.706253	1.14705	1.5467	1.76416	1.69364	1.84645	4.0328	95.0719	100.943	100.943	102.048	PAßN MIC - top concnetration 1 mM, 1 in 2 dilutions	15.6
G	1857	1834	1802	1794	2155	17902	18448	18289	18597	17788	18374	18859	PAßN MIC - top concnetration 0.1 mM, 1 in 2 dilutions	G	381.167	358.167	326.167	318.167	679.167	16426.2	16972.2	16813.2	17121.2	16312.2	16898.2	17383.2	PAßN MIC - top concnetration 0.1 mM, 1 in 2 dilutions	G	2.24022	2.10505	1.91697	1.86996	3.99165	96.5412	99.7502	98.8157	100.626	95.8712	99.3153	102.166	PAßN MIC - top concnetration 0.1 mM, 1 in 2 dilutions	12.5
H	18918	19152	18682	18768	18788	18657	18492	18595	18653	18728	18922	18776		H														H
											Mean background	1475.83											Mean bacteria alone		17014.7
