# Supplementary material for: Pyridylpiperazine-based allosteric inhibitors of RND-type multidrug efflux pumps
Source: Nat Commun. 2022 Jan 10;13:115. doi: 10.1038/s41467-021-27726-2 (PMC8749003; doi:10.1038/s41467-021-27726-2)
Supplement: Supplementary file 4 — Source Data [file 41467_2021_27726_MOESM4_ESM.zip › Source Data Table S6.xlsx]

## Sheet: ERY_1
Erythromycin MIC data n=1
Raw data
	Erythromycin MIC (ug/mL)
No BDM	200	100	50	25	12.5	6.25	3.125	1.5625	0.78125	0.390625	0.195312	0
BW25113_WT	1381	1351	1360	1544	3883	9681	12456	13237	14042	13556	13654	14600
BW25113_ΔacrB	1372	1296	1284	1282	1310	1384	1493	1760	2741	6666	10411	15522
BW25113_RC 1.25-1 (AcrB:S450P)	1360	1300	1286	1383	2699	7803	12030	12826	12951	12841	13130	14314
BW25113_RC 1.25-2 (AcrB:A446P)	1373	1345	1367	1653	4940	9414	12256	13103	13076	13189	13110	14666
BW25113ΔacrB::acrB(WT)	1340	1329	1354	1591	4422	9018	12459	13313	13061	12832	12694	13514
BW25113ΔacrB::acrB(S450P)	1340	1308	1313	1402	2060	6135	10826	13017	13368	13752	13080	15001
BW25113ΔacrB::acrB(A446P)	1395	1387	1412	1584	2643	7260	12099	13755	14823	14391	14639	15660
	BG	1345.38
[BDM73185] = 100uM	200	100	50	25	12.5	6.25	3.125	1.5625	0.78125	0.390625	0.195312	0
BW25113_WT	1460	1462	1454	1482	1691	3350	9689	12520	14258	14518	14848	16323
BW25113_ΔacrB	1439	1366	1359	1368	1379	1450	1548	1969	4236	9192	13484	17246
BW25113_RC 1.25-1 (AcrB:S450P)	1410	1344	1379	1470	2724	8476	11850	12811	12885	13090	13558	16152
BW25113_RC 1.25-2 (AcrB:A446P)	1436	1371	1410	1578	3043	8196	11410	12390	12856	13238	14101	16589
BW25113ΔacrB::acrB(WT)	1446	1372	1369	1446	1682	3713	9056	13113	14981	14910	15389	15885
BW25113ΔacrB::acrB(S450P)	1425	1384	1386	1460	1888	5934	9830	12714	13921	14292	14352	16375
BW25113ΔacrB::acrB(A446P)	1479	1428	1448	1553	1993	5514	11087	14275	15335	15743	16432	17748
	BG	1410.81
[BDM88889] = 100uM	200	100	50	25	12.5	6.25	3.125	1.5625	0.78125	0.390625	0.195312	0
BW25113_WT	1475	1424	1401	1393	1433	1515	1798	4791	11886	14728	16332	16943
BW25113_ΔacrB	1445	1380	1337	1341	1385	1451	1641	2463	8399	13069	15112	17309
BW25113_RC 1.25-1 (AcrB:S450P)	1411	1360	1356	1511	3687	9088	12912	12645	13635	13976	13862	15009
BW25113_RC 1.25-2 (AcrB:A446P)	1447	1361	1327	1376	1554	3640	8608	10938	13270	13795	13887	15490
BW25113ΔacrB::acrB(WT)	1427	1362	1331	1334	1376	1466	1817	5051	10759	14629	15784	16725
BW25113ΔacrB::acrB(S450P)	1431	1378	1371	1500	2642	7650	11785	13482	14335	14834	11719	15893
BW25113ΔacrB::acrB(A446P)	1461	1416	1427	1519	2199	6536	11201	13930	15032	15240	16258	16714
	BG	1396.57
Background correction
No BDM	200	100	50	25	12.5	6.25	3.125	1.5625	0.78125	0.390625	0.195312	0	1
BW25113_WT	35.619	5.61905	14.619	198.619	2537.62	8335.62	11110.6	11891.6	12696.6	12210.6	12308.6	13254.6	12617.6
BW25113_ΔacrB	26.619	-49.381	-61.381	-63.381	-35.381	38.619	147.619	414.619	1395.62	5320.62	9065.62	14176.6	11621.1
BW25113_RC 1.25-1 (AcrB:S450P)	14.619	-45.381	-59.381	37.619	1353.62	6457.62	10684.6	11480.6	11605.6	11495.6	11784.6	12968.6	11963.6
BW25113_RC 1.25-2 (AcrB:A446P)	27.619	-0.380952	21.619	307.619	3594.62	8068.62	10910.6	11757.6	11730.6	11843.6	11764.6	13320.6	12164.9
BW25113ΔacrB::acrB(WT)	-5.38095	-16.381	8.61905	245.619	3076.62	7672.62	11113.6	11967.6	11715.6	11486.6	11348.6	12168.6	11679.9
BW25113ΔacrB::acrB(S450P)	-5.38095	-37.381	-32.381	56.619	714.619	4789.62	9480.62	11671.6	12022.6	12406.6	11734.6	13655.6	12454.9
BW25113ΔacrB::acrB(A446P)	49.619	41.619	66.619	238.619	1297.62	5914.62	10753.6	12409.6	13477.6	13045.6	13293.6	14314.6	13532.9
											viable	12258.9
[BDM73185] = 100uM	200	100	50	25	12.5	6.25	3.125	1.5625	0.78125	0.390625	0.195312	0	1
BW25113_WT	49.1905	51.1905	43.1905	71.1905	280.19	1939.19	8278.19	11109.2	12847.2	13107.2	13437.2	14912.2	13575.9
BW25113_ΔacrB	28.1905	-44.8095	-51.8095	-42.8095	-31.8095	39.1905	137.19	558.19	2825.19	7781.19	12073.2	15835.2	13954.2
BW25113_RC 1.25-1 (AcrB:S450P)	-0.809524	-66.8095	-31.8095	59.1905	1313.19	7065.19	10439.2	11400.2	11474.2	11679.2	12147.2	14741.2	12510.4
BW25113_RC 1.25-2 (AcrB:A446P)	25.1905	-39.8095	-0.809524	167.19	1632.19	6785.19	9999.19	10979.2	11445.2	11827.2	12690.2	15178.2	12785.2
BW25113ΔacrB::acrB(WT)	35.1905	-38.8095	-41.8095	35.1905	271.19	2302.19	7645.19	11702.2	13570.2	13499.2	13978.2	14474.2	13880.4
BW25113ΔacrB::acrB(S450P)	14.1905	-26.8095	-24.8095	49.1905	477.19	4523.19	8419.19	11303.2	12510.2	12881.2	12941.2	14964.2	13324.2
BW25113ΔacrB::acrB(A446P)	68.1905	17.1905	37.1905	142.19	582.19	4103.19	9676.19	12864.2	13924.2	14332.2	15021.2	16337.2	14903.7
[BDM88889] = 100uM	200	100	50	25	12.5	6.25	3.125	1.5625	0.78125	0.390625	0.195312	0	1
BW25113_WT	78.4286	27.4286	4.42857	-3.57143	36.4286	118.429	401.429	3394.43	10489.4	13331.4	14935.4	15546.4	13575.7
BW25113_ΔacrB	48.4286	-16.5714	-59.5714	-55.5714	-11.5714	54.4286	244.429	1066.43	7002.43	11672.4	13715.4	15912.4	14813.9
BW25113_RC 1.25-1 (AcrB:S450P)	14.4286	-36.5714	-40.5714	114.429	2290.43	7691.43	11515.4	11248.4	12238.4	12579.4	12465.4	13612.4	12723.9
BW25113_RC 1.25-2 (AcrB:A446P)	50.4286	-35.5714	-69.5714	-20.5714	157.429	2243.43	7211.43	9541.43	11873.4	12398.4	12490.4	14093.4	12713.9
BW25113ΔacrB::acrB(WT)	30.4286	-34.5714	-65.5714	-62.5714	-20.5714	69.4286	420.429	3654.43	9362.43	13232.4	14387.4	15328.4	13077.7
BW25113ΔacrB::acrB(S450P)	34.4286	-18.5714	-25.5714	103.429	1245.43	6253.43	10388.4	12085.4	12938.4	13437.4	10322.4	14496.4	12798.7
BW25113ΔacrB::acrB(A446P)	64.4286	19.4286	30.4286	122.429	802.429	5139.43	9804.43	12533.4	13635.4	13843.4	14861.4	15317.4	14414.4
														MIC Erythromycin (ug/mL)
Percentage REMA
No BDM	200	100	50	25	12.5	6.25	3.125	1.5625	0.78125	0.390625	0.195312	0		MIC
BW25113_WT	0.282296	0.0445333	0.115862	1.57414	20.1117	66.0633	88.0564	94.2461	100.626	96.7744	97.551	105.048		25
BW25113_ΔacrB	0.229058	-0.424924	-0.528185	-0.545395	-0.304454	0.332318	1.27027	3.56781	12.0093	45.7841	78.0099	121.99		3.13
BW25113_RC 1.25-1 (AcrB:S450P)	0.122196	-0.379325	-0.496346	0.314445	11.3145	53.9771	89.3093	95.9628	97.0076	96.0881	98.5038	108.4		25
BW25113_RC 1.25-2 (AcrB:A446P)	0.227039	-0.00313158	0.177717	2.52875	29.5492	66.3272	89.6896	96.6522	96.4303	97.3592	96.7098	109.501		50
BW25113ΔacrB::acrB(WT)	-0.0460703	-0.140249	0.073794	2.10293	26.3412	65.691	95.1519	102.464	100.306	98.3454	97.1639	104.185		50
BW25113ΔacrB::acrB(S450P)	-0.0432036	-0.300131	-0.259986	0.454594	5.73767	38.4558	76.1198	93.7113	96.5295	99.6126	94.2171	109.641		25
BW25113ΔacrB::acrB(A446P)	0.366656	0.30754	0.492276	1.76326	9.58865	43.7056	79.463	91.6998	99.5917	96.3995	98.2321	105.777		25
[BDM73185] = 100uM	200	100	50	25	12.5	6.25	3.125	1.5625	0.78125	0.390625	0.195312	0		MIC
BW25113_WT	0.362336	0.377068	0.31814	0.524387	2.06388	14.284	60.9769	81.83	94.632	96.5472	98.978	109.843		25
BW25113_ΔacrB	0.202022	-0.321119	-0.371283	-0.306786	-0.227957	0.280851	0.983149	4.00016	20.2462	55.7624	86.5202	113.48		3.13
BW25113_RC 1.25-1 (AcrB:S450P)	-0.00647079	-0.53403	-0.254264	0.473129	10.4968	56.4744	83.4438	91.1254	91.7169	93.3555	97.0964	117.831		25
BW25113_RC 1.25-2 (AcrB:A446P)	0.197029	-0.311372	-0.00633173	1.30769	12.7663	53.0707	78.2092	85.8743	89.5191	92.507	99.257	118.717		25
BW25113ΔacrB::acrB(WT)	0.253526	-0.279599	-0.301212	0.253526	1.95376	16.5859	55.0789	84.3071	97.7648	97.2533	100.704	104.278		12.5
BW25113ΔacrB::acrB(S450P)	0.106502	-0.201209	-0.186199	0.369182	3.58138	33.9472	63.1873	84.8321	93.8908	96.6752	97.1255	112.308		25
BW25113ΔacrB::acrB(A446P)	0.457541	0.115344	0.249539	0.954062	3.90635	27.5314	64.9248	86.3155	93.4278	96.1654	100.788	109.618		25
[BDM88889] = 100uM	200	100	50	25	12.5	6.25	3.125	1.5625	0.78125	0.390625	0.195312	0		MIC
BW25113_WT	0.577714	0.202042	0.0326214	-0.0263076	0.268337	0.872358	2.95697	25.0037	77.2663	98.2008	110.016	114.517		6.25
BW25113_ΔacrB	0.326912	-0.111864	-0.402131	-0.37513	-0.0781118	0.367415	1.64999	7.19882	47.2692	78.7936	92.5847	107.415		3.13
BW25113_RC 1.25-1 (AcrB:S450P)	0.113397	-0.287422	-0.318859	0.899318	18.001	60.4485	90.5021	88.4037	96.1844	98.8643	97.9684	106.983		25
BW25113_RC 1.25-2 (AcrB:A446P)	0.39664	-0.279783	-0.547206	-0.161802	1.23824	17.6454	56.7207	75.0471	93.3891	97.5185	98.2421	110.85		12.5
BW25113ΔacrB::acrB(WT)	0.232676	-0.264354	-0.5014	-0.47846	-0.157302	0.530894	3.21486	27.944	71.5909	101.183	110.015	117.211		6.25
BW25113ΔacrB::acrB(S450P)	0.269001	-0.145104	-0.199797	0.808119	9.73092	48.86	81.168	94.4272	101.092	104.991	80.6523	113.265		25
BW25113ΔacrB::acrB(A446P)	0.446973	0.134786	0.211098	0.849347	5.56684	35.6548	68.0182	86.9506	94.5957	96.0387	103.101	106.265		25

## Sheet: ERY_2
Erythromycin MIC data n=2
Raw data
	Erythromycin MIC (ug/mL)
No BDM	200	100	50	25	12.5	6.25	3.125	1.5625	0.78125	0.390625	0.195312	0
BW25113_WT	1437	1396	1385	1460	2413	6648	10188	11074	11843	11700	11723	12091
BW25113_ΔacrB	1398	1347	1318	1319	1355	1410	1513	1881	4285	8923	11482	13466
BW25113_RC 1.25-1 (AcrB:S450P)	1365	1339	1344	1404	2250	5828	8803	9619	10297	10816	10663	11288
BW25113_RC 1.25-2 (AcrB:A446P)	1413	1377	1432	1835	4625	7558	8870	10525	10429	10959	10615	12753
BW25113ΔacrB::acrB(WT)	1417	1374	1427	1816	4137	7136	9425	10629	10943	10715	10115	10734
BW25113ΔacrB::acrB(S450P)	1424	1387	1418	1539	2489	5636	8578	10639	10672	10335	10031	10907
BW25113ΔacrB::acrB(A446P)	1469	1427	1465	1590	2084	4496	7588	10763	11794	12244	12708	13895
	BG	1398.05
[BDM73185] = 300uM	200	100	50	25	12.5	6.25	3.125	1.5625	0.78125	0.390625	0.195312	0
BW25113_WT	1483	1453	1458	1461	1523	1720	3882	9670	12330	15021	14479	14849
BW25113_ΔacrB	1455	1403	1395	1399	1410	1464	1621	2146	9316	11999	13060	15916
BW25113_RC 1.25-1 (AcrB:S450P)	1445	1411	1431	1646	4681	10032	12338	12182	12925	12549	12363	14125
BW25113_RC 1.25-2 (AcrB:A446P)	1451	1411	1423	1625	3512	9238	11398	12514	12379	12928	12770	16141
BW25113ΔacrB::acrB(WT)	1466	1413	1406	1446	1606	2448	5451	11869	13990	14232	13949	14982
BW25113ΔacrB::acrB(S450P)	1493	1471	1512	1812	6103	10103	11903	11900	12125	11894	11860	13288
BW25113ΔacrB::acrB(A446P)	1520	1474	1451	1534	1870	4467	9491	12119	14143	14420	15012	16311
	BG	1448.81
[BDM88889] = 100uM	200	100	50	25	12.5	6.25	3.125	1.5625	0.78125	0.390625	0.195312	0
BW25113_WT	1534	1512	1503	1502	1513	1591	1829	4848	11143	13169	13468	12721
BW25113_ΔacrB	1501	1468	1452	1427	1472	1546	1752	2996	8544	11630	12318	12408
BW25113_RC 1.25-1 (AcrB:S450P)	1487	1466	1518	1650	3814	8598	10836	11493	11269	11756	11113	10401
BW25113_RC 1.25-2 (AcrB:A446P)	1495	1486	1518	1863	5660	8841	10785	11181	11254	10931	11404	11782
BW25113ΔacrB::acrB(WT)	1513	1473	1427	1439	1487	1659	2119	6079	9887	11979	12046	11467
BW25113ΔacrB::acrB(S450P)	1521	1516	1550	1866	4616	7601	8674	10087	8588	9684	9489	8511
BW25113ΔacrB::acrB(A446P)	1515	1493	1504	1681	2384	6403	9385	11478	12014	11914	11640	9701
	BG	1497.71
Background correction
No BDM	200	100	50	25	12.5	6.25	3.125	1.5625	0.78125	0.390625	0.195312	0	1
BW25113_WT	38.9524	-2.04762	-13.0476	61.9524	1014.95	5249.95	8789.95	9675.95	10445	10302	10325	10693	10441.2
BW25113_ΔacrB	-0.047619	-51.0476	-80.0476	-79.0476	-43.0476	11.9524	114.952	482.952	2886.95	7524.95	10084	12068	11076
BW25113_RC 1.25-1 (AcrB:S450P)	-33.0476	-59.0476	-54.0476	5.95238	851.952	4429.95	7404.95	8220.95	8898.95	9417.95	9264.95	9889.95	9367.95
BW25113_RC 1.25-2 (AcrB:A446P)	14.9524	-21.0476	33.9524	436.952	3226.95	6159.95	7471.95	9126.95	9030.95	9560.95	9216.95	11355	9790.95
BW25113ΔacrB::acrB(WT)	18.9524	-24.0476	28.9524	417.952	2738.95	5737.95	8026.95	9230.95	9544.95	9316.95	8716.95	9335.95	9228.7
BW25113ΔacrB::acrB(S450P)	25.9524	-11.0476	19.9524	140.952	1090.95	4237.95	7179.95	9240.95	9273.95	8936.95	8632.95	9508.95	9088.2
BW25113ΔacrB::acrB(A446P)	70.9524	28.9524	66.9524	191.952	685.952	3097.95	6189.95	9364.95	10396	10846	11310	12497	11262.2
											viable	9605.47
[BDM73185] = 300uM	200	100	50	25	12.5	6.25	3.125	1.5625	0.78125	0.390625	0.195312	0	1
BW25113_WT	34.1905	4.19048	9.19048	12.1905	74.1905	271.19	2433.19	8221.19	10881.2	13572.2	13030.2	13400.2	12720.9
BW25113_ΔacrB	6.19048	-45.8095	-53.8095	-49.8095	-38.8095	15.1905	172.19	697.19	7867.19	10550.2	11611.2	14467.2	13039.2
BW25113_RC 1.25-1 (AcrB:S450P)	-3.80952	-37.8095	-17.8095	197.19	3232.19	8583.19	10889.2	10733.2	11476.2	11100.2	10914.2	12676.2	11541.7
BW25113_RC 1.25-2 (AcrB:A446P)	2.19048	-37.8095	-25.8095	176.19	2063.19	7789.19	9949.19	11065.2	10930.2	11479.2	11321.2	14692.2	12105.7
BW25113ΔacrB::acrB(WT)	17.1905	-35.8095	-42.8095	-2.80952	157.19	999.19	4002.19	10420.2	12541.2	12783.2	12500.2	13533.2	12839.4
BW25113ΔacrB::acrB(S450P)	44.1905	22.1905	63.1905	363.19	4654.19	8654.19	10454.2	10451.2	10676.2	10445.2	10411.2	11839.2	10842.9
BW25113ΔacrB::acrB(A446P)	71.1905	25.1905	2.19048	85.1905	421.19	3018.19	8042.19	10670.2	12694.2	12971.2	13563.2	14862.2	13522.7
[BDM88889] = 100uM	200	100	50	25	12.5	6.25	3.125	1.5625	0.78125	0.390625	0.195312	0	1
BW25113_WT	36.2857	14.2857	5.28571	4.28571	15.2857	93.2857	331.286	3350.29	9645.29	11671.3	11970.3	11223.3	11127.5
BW25113_ΔacrB	3.28571	-29.7143	-45.7143	-70.7143	-25.7143	48.2857	254.286	1498.29	7046.29	10132.3	10820.3	10910.3	10865.3
BW25113_RC 1.25-1 (AcrB:S450P)	-10.7143	-31.7143	20.2857	152.286	2316.29	7100.29	9338.29	9995.29	9771.29	10258.3	9615.29	8903.29	9637.04
BW25113_RC 1.25-2 (AcrB:A446P)	-2.71429	-11.7143	20.2857	365.286	4162.29	7343.29	9287.29	9683.29	9756.29	9433.29	9906.29	10284.3	9845.04
BW25113ΔacrB::acrB(WT)	15.2857	-24.7143	-70.7143	-58.7143	-10.7143	161.286	621.286	4581.29	8389.29	10481.3	10548.3	9969.29	9847.04
BW25113ΔacrB::acrB(S450P)	23.2857	18.2857	52.2857	368.286	3118.29	6103.29	7176.29	8589.29	7090.29	8186.29	7991.29	7013.29	7570.29
BW25113ΔacrB::acrB(A446P)	17.2857	-4.71429	6.28571	183.286	886.286	4905.29	7887.29	9980.29	10516.3	10416.3	10142.3	8203.29	9819.54
														MIC Erythromycin (ug/mL)
Percentage REMA
No BDM	200	100	50	25	12.5	6.25	3.125	1.5625	0.78125	0.390625	0.195312	0		MIC
BW25113_WT	0.373064	-0.019611	-0.124963	0.593345	9.72065	50.2811	84.1853	92.6709	100.036	98.6663	98.8866	102.411		25
BW25113_ΔacrB	-0.000429932	-0.460887	-0.722715	-0.713687	-0.388658	0.107913	1.03786	4.36037	26.065	67.9396	91.0437	108.956		3.13
BW25113_RC 1.25-1 (AcrB:S450P)	-0.352773	-0.630315	-0.576942	0.0635398	9.09433	47.2884	79.0456	87.7561	94.9936	100.534	98.9005	105.572		25
BW25113_RC 1.25-2 (AcrB:A446P)	0.152716	-0.21497	0.346773	4.46282	32.9585	62.9147	76.3149	93.2182	92.2377	97.6509	94.1374	115.974		50
BW25113ΔacrB::acrB(WT)	0.205363	-0.260574	0.313721	4.52883	29.6786	62.1751	86.9781	100.024	103.427	100.956	94.4548	101.162		50
BW25113ΔacrB::acrB(S450P)	0.285561	-0.12156	0.219542	1.55094	12.0041	46.6314	79.003	101.681	102.044	98.3358	94.9908	104.63		25
BW25113ΔacrB::acrB(A446P)	0.630004	0.257076	0.594487	1.70439	6.09075	27.5075	54.9622	83.1538	92.3083	96.304	100.424	110.964		25
[BDM73185] = 300uM	200	100	50	25	12.5	6.25	3.125	1.5625	0.78125	0.390625	0.195312	0		MIC
BW25113_WT	0.268773	0.0329416	0.0722468	0.09583	0.583215	2.13184	19.1274	64.6272	85.5376	106.692	102.431	105.34		12.5
BW25113_ΔacrB	0.0474759	-0.351322	-0.412675	-0.381999	-0.297638	0.116499	1.32056	5.34688	60.335	80.9114	89.0484	110.952		3.13
BW25113_RC 1.25-1 (AcrB:S450P)	-0.0330066	-0.327591	-0.154306	1.70851	28.0045	74.3668	94.3466	92.995	99.4325	96.1747	94.5632	109.83		25
BW25113_RC 1.25-2 (AcrB:A446P)	0.0180946	-0.312329	-0.213202	1.45544	17.0431	64.3432	82.1861	91.4049	90.2897	94.8247	93.5196	121.366		25
BW25113ΔacrB::acrB(WT)	0.133888	-0.278903	-0.333422	-0.021882	1.22428	7.7822	31.1711	81.1577	97.6771	99.5619	97.3578	105.403		12.5
BW25113ΔacrB::acrB(S450P)	0.407551	0.204654	0.58278	3.34956	42.9237	79.8141	96.4147	96.3871	98.4621	96.3317	96.0181	109.188		50
BW25113ΔacrB::acrB(A446P)	0.526452	0.186283	0.0161985	0.629982	3.11469	22.3195	59.4718	78.9058	93.8733	95.9217	100.299	109.906		25
[BDM88889] = 100uM	200	100	50	25	12.5	6.25	3.125	1.5625	0.78125	0.390625	0.195312	0		MIC
BW25113_WT	0.326089	0.128382	0.0475012	0.0385145	0.137368	0.838332	2.97717	30.1081	86.6794	104.887	107.574	100.86		6.25
BW25113_ΔacrB	0.0302405	-0.273479	-0.420737	-0.650828	-0.236665	0.444404	2.34035	13.7897	64.8514	93.2537	99.5858	100.414		6.25
BW25113_RC 1.25-1 (AcrB:S450P)	-0.111178	-0.329088	0.210497	1.58021	24.0353	73.6771	96.9	103.717	101.393	106.446	99.7743	92.3861		25
BW25113_RC 1.25-2 (AcrB:A446P)	-0.0275701	-0.118987	0.20605	3.71035	42.278	74.5887	94.3347	98.357	99.0985	95.8177	100.622	104.462		50
BW25113ΔacrB::acrB(WT)	0.155232	-0.250982	-0.718128	-0.596264	-0.108807	1.63791	6.30937	46.5245	85.1961	106.441	107.121	101.241		6.25
BW25113ΔacrB::acrB(S450P)	0.307594	0.241546	0.69067	4.86489	41.1911	80.6216	94.7954	113.461	93.6594	108.137	105.561	92.6423		50
BW25113ΔacrB::acrB(A446P)	0.176034	-0.0480093	0.0640123	1.86654	9.02574	49.9544	80.3224	101.637	107.096	106.077	103.287	83.5405		25

## Sheet: ERY_3
Erythromycin MIC data n=3
Raw data
	Erythromycin MIC (ug/mL)
No BDM	200	100	50	25	12.5	6.25	3.125	1.5625	0.78125	0.390625	0.195312	0
BW25113_WT	1250	1222	1248	1283	1708	4963	8420	9045	10246	9450	10217	9683
BW25113_ΔacrB	1228	1189	1187	1188	1193	1220	1280	1436	2433	5749	7289	11203
BW25113_RC 1.25-1 (AcrB:S450P)	1228	1184	1204	1218	1526	3789	7541	8845	9567	8993	8777	10013
BW25113_RC 1.25-2 (AcrB:A446P)	1223	1244	1299	1482	3258	5938	8122	8215	9243	8890	8730	9470
BW25113ΔacrB::acrB(WT)	1214	1205	1209	1281	1730	4019	7919	9598	9926	9103	9740	11135
BW25113ΔacrB::acrB(S450P)	1213	1200	1200	1240	1364	3026	6306	8520	9807	9371	9382	10917
BW25113ΔacrB::acrB(A446P)	1226	1200	1239	1352	1965	3861	8076	9971	10057	9668	9471	10644
	BG	1219.62
[BDM73185] = 300uM	200	100	50	25	12.5	6.25	3.125	1.5625	0.78125	0.390625	0.195312	0
BW25113_WT	1271	1250	1241	1232	1274	1443	3097	9018	11442	12785	12555	12477
BW25113_ΔacrB	1250	1222	1217	1205	1208	1240	1293	1442	2684	8502	7935	13350
BW25113_RC 1.25-1 (AcrB:S450P)	1226	1212	1232	1343	3178	6990	9632	9745	10382	10780	12251	10844
BW25113_RC 1.25-2 (AcrB:A446P)	1257	1232	1263	1402	2954	7054	9213	10056	10448	11427	12283	11791
BW25113ΔacrB::acrB(WT)	1227	1212	1050	1176	1116	1067	3370	8034	10252	11384	12103	12792
BW25113ΔacrB::acrB(S450P)	1205	1210	1220	1275	1875	6133	8600	10277	10294	10194	11457	12697
BW25113ΔacrB::acrB(A446P)	1244	1227	1228	1294	1768	6188	9995	10785	13294	11648	12673	12296
	BG	1223.62
[BDM88889] = 100uM	200	100	50	25	12.5	6.25	3.125	1.5625	0.78125	0.390625	0.195312	0
BW25113_WT	1202	1183	1182	1164	1192	1294	1775	6602	10462	10645	10717	9675
BW25113_ΔacrB	1200	1178	1183	1172	1181	1194	1275	1470	2889	6744	9265	9285
BW25113_RC 1.25-1 (AcrB:S450P)	1216	1177	1199	1347	3752	7156	9612	9353	9382	8995	9179	8225
BW25113_RC 1.25-2 (AcrB:A446P)	1200	1182	1215	1417	4480	6810	9198	9334	8982	8450	8872	7859
BW25113ΔacrB::acrB(WT)	1171	1169	1139	1160	1156	1197	1363	2729	5232	10058	10288	10496
BW25113ΔacrB::acrB(S450P)	1179	1176	1180	1245	2501	5648	7495	9261	8358	8541	8450	7943
BW25113ΔacrB::acrB(A446P)	1203	1195	1188	1300	1926	3696	7710	9330	8604	8113	8209	8252
	BG	1186.52
Background correction
No BDM	200	100	50	25	12.5	6.25	3.125	1.5625	0.78125	0.390625	0.195312	0	1
BW25113_WT	30.381	2.38095	28.381	63.381	488.381	3743.38	7200.38	7825.38	9026.38	8230.38	8997.38	8463.38	8679.38
BW25113_ΔacrB	8.38095	-30.619	-32.619	-31.619	-26.619	0.380952	60.381	216.381	1213.38	4529.38	6069.38	9983.38	8026.38
BW25113_RC 1.25-1 (AcrB:S450P)	8.38095	-35.619	-15.619	-1.61905	306.381	2569.38	6321.38	7625.38	8347.38	7773.38	7557.38	8793.38	8117.88
BW25113_RC 1.25-2 (AcrB:A446P)	3.38095	24.381	79.381	262.381	2038.38	4718.38	6902.38	6995.38	8023.38	7670.38	7510.38	8250.38	7863.63
BW25113ΔacrB::acrB(WT)	-5.61905	-14.619	-10.619	61.381	510.381	2799.38	6699.38	8378.38	8706.38	7883.38	8520.38	9915.38	8756.38
BW25113ΔacrB::acrB(S450P)	-6.61905	-19.619	-19.619	20.381	144.381	1806.38	5086.38	7300.38	8587.38	8151.38	8162.38	9697.38	8649.63
BW25113ΔacrB::acrB(A446P)	6.38095	-19.619	19.381	132.381	745.381	2641.38	6856.38	8751.38	8837.38	8448.38	8251.38	9424.38	8740.38
											viable	8302.5
[BDM73185] = 300uM	200	100	50	25	12.5	6.25	3.125	1.5625	0.78125	0.390625	0.195312	0	1
BW25113_WT	47.381	26.381	17.381	8.38095	50.381	219.381	1873.38	7794.38	10218.4	11561.4	11331.4	11253.4	11091.1
BW25113_ΔacrB	26.381	-1.61905	-6.61905	-18.619	-15.619	16.381	69.381	218.381	1460.38	7278.38	6711.38	12126.4	9418.88
BW25113_RC 1.25-1 (AcrB:S450P)	2.38095	-11.619	8.38095	119.381	1954.38	5766.38	8408.38	8521.38	9158.38	9556.38	11027.4	9620.38	9840.63
BW25113_RC 1.25-2 (AcrB:A446P)	33.381	8.38095	39.381	178.381	1730.38	5830.38	7989.38	8832.38	9224.38	10203.4	11059.4	10567.4	10263.6
BW25113ΔacrB::acrB(WT)	3.38095	-11.619	-173.619	-47.619	-107.619	-156.619	2146.38	6810.38	9028.38	10160.4	10879.4	11568.4	10409.1
BW25113ΔacrB::acrB(S450P)	-18.619	-13.619	-3.61905	51.381	651.381	4909.38	7376.38	9053.38	9070.38	8970.38	10233.4	11473.4	9936.88
BW25113ΔacrB::acrB(A446P)	20.381	3.38095	4.38095	70.381	544.381	4964.38	8771.38	9561.38	12070.4	10424.4	11449.4	11072.4	11254.1
[BDM88889] = 100uM	200	100	50	25	12.5	6.25	3.125	1.5625	0.78125	0.390625	0.195312	0	1
BW25113_WT	15.4762	-3.52381	-4.52381	-22.5238	5.47619	107.476	588.476	5415.48	9275.48	9458.48	9530.48	8488.48	9188.23
BW25113_ΔacrB	13.4762	-8.52381	-3.52381	-14.5238	-5.52381	7.47619	88.4762	283.476	1702.48	5557.48	8078.48	8098.48	8088.48
BW25113_RC 1.25-1 (AcrB:S450P)	29.4762	-9.52381	12.4762	160.476	2565.48	5969.48	8425.48	8166.48	8195.48	7808.48	7992.48	7038.48	7758.73
BW25113_RC 1.25-2 (AcrB:A446P)	13.4762	-4.52381	28.4762	230.476	3293.48	5623.48	8011.48	8147.48	7795.48	7263.48	7685.48	6672.48	7354.23
BW25113ΔacrB::acrB(WT)	-15.5238	-17.5238	-47.5238	-26.5238	-30.5238	10.4762	176.476	1542.48	4045.48	8871.48	9101.48	9309.48	7831.98
BW25113ΔacrB::acrB(S450P)	-7.52381	-10.5238	-6.52381	58.4762	1314.48	4461.48	6308.48	8074.48	7171.48	7354.48	7263.48	6756.48	7136.48
BW25113ΔacrB::acrB(A446P)	16.4762	8.47619	1.47619	113.476	739.476	2509.48	6523.48	8143.48	7417.48	6926.48	7022.48	7065.48	7107.98
														MIC Erythromycin (ug/mL)
Percentage REMA
No BDM	200	100	50	25	12.5	6.25	3.125	1.5625	0.78125	0.390625	0.195312	0		MIC
BW25113_WT	0.350036	0.0274323	0.326993	0.730247	5.62691	43.1296	82.9596	90.1606	103.998	94.8268	103.664	97.5113		25
BW25113_ΔacrB	0.104418	-0.38148	-0.406398	-0.393939	-0.331644	0.00474625	0.752281	2.69587	15.1174	56.4312	75.6179	124.382		3.13
BW25113_RC 1.25-1 (AcrB:S450P)	0.103241	-0.438773	-0.192403	-0.0199442	3.77415	31.6509	77.8698	93.9331	102.827	95.7563	93.0955	108.321		25
BW25113_RC 1.25-2 (AcrB:A446P)	0.0429948	0.310047	1.00947	3.33664	25.9216	60.0026	87.776	88.9587	102.032	97.5425	95.5078	104.918		50
BW25113ΔacrB::acrB(WT)	-0.0641709	-0.166953	-0.121272	0.700985	5.82867	31.9696	76.5086	95.6831	99.429	90.0301	97.3048	113.236		25
BW25113ΔacrB::acrB(S450P)	-0.076524	-0.226819	-0.226819	0.235628	1.66922	20.8839	58.8046	84.4011	99.2803	94.2396	94.3668	112.113		12.5
BW25113ΔacrB::acrB(A446P)	0.0730054	-0.224464	0.22174	1.51459	8.52801	30.2204	78.4449	100.126	101.11	96.6592	94.4053	107.826		25
[BDM73185] = 300uM	200	100	50	25	12.5	6.25	3.125	1.5625	0.78125	0.390625	0.195312	0		MIC
BW25113_WT	0.427197	0.237856	0.15671	0.0755645	0.454245	1.97799	16.8908	70.2758	92.1311	104.24	102.166	101.463		6.25
BW25113_ΔacrB	0.280086	-0.0171894	-0.0702742	-0.197678	-0.165827	0.173916	0.736616	2.31854	15.5048	77.2744	71.2545	128.745		3.13
BW25113_RC 1.25-1 (AcrB:S450P)	0.0241951	-0.118072	0.0851668	1.21314	19.8603	58.5977	85.4455	86.5938	93.067	97.1115	112.06	97.7618		25
BW25113_RC 1.25-2 (AcrB:A446P)	0.325235	0.0816568	0.383694	1.73799	16.8593	56.8062	77.8417	86.0551	89.8744	99.413	107.753	102.959		25
BW25113ΔacrB::acrB(WT)	0.0324806	-0.111624	-1.66795	-0.457474	-1.03389	-1.50463	20.6202	65.427	86.7352	97.6103	104.518	111.137		6.25
BW25113ΔacrB::acrB(S450P)	-0.187373	-0.137056	-0.0364204	0.517073	6.55519	49.4057	74.2324	91.1089	91.28	90.2736	102.984	115.463		25
BW25113ΔacrB::acrB(A446P)	0.181098	0.0300419	0.0389275	0.625379	4.83717	44.1116	77.9392	84.9589	107.253	92.6272	101.735	98.385		25
[BDM88889] = 100uM	200	100	50	25	12.5	6.25	3.125	1.5625	0.78125	0.390625	0.195312	0		MIC
BW25113_WT	0.168435	-0.0383514	-0.0492349	-0.245138	0.0596001	1.16972	6.40468	58.9393	100.95	102.941	103.725	92.3843		6.25
BW25113_ΔacrB	0.16661	-0.105382	-0.0435658	-0.179562	-0.0682923	0.0924301	1.09385	3.50469	21.0482	68.7086	99.8764	100.124		3.13
BW25113_RC 1.25-1 (AcrB:S450P)	0.37991	-0.12275	0.160802	2.06833	33.0657	76.9389	108.594	105.255	105.629	100.641	103.013	90.7169		25
BW25113_RC 1.25-2 (AcrB:A446P)	0.183244	-0.0615131	0.387209	3.13393	44.7834	76.4659	108.937	110.786	106	98.766	104.504	90.7298		25
BW25113ΔacrB::acrB(WT)	-0.198211	-0.223747	-0.606792	-0.33866	-0.389733	0.133762	2.25328	19.6946	51.6533	113.273	116.209	118.865		6.25
BW25113ΔacrB::acrB(S450P)	-0.105428	-0.147465	-0.091415	0.819399	18.4191	62.5165	88.3976	113.144	100.49	103.055	101.78	94.6752		25
BW25113ΔacrB::acrB(A446P)	0.231799	0.119249	0.0207681	1.59646	10.4035	35.3051	91.7768	114.568	104.354	97.4465	98.7971	99.4021		25

## Sheet: ERY_4
Erythromycin MIC data n=4
Raw data
	Erythromycin MIC (ug/mL)
No BDM	200	100	50	25	12.5	6.25	3.125	1.5625	0.78125	0.390625	0.195312	0
BW25113_WT	1250	1222	1248	1283	1708	4963	8420	9045	10246	9450	10217	9683
BW25113_ΔacrB	1228	1189	1187	1188	1193	1220	1280	1436	2433	5749	7289	11203
BW25113_RC 1.25-1 (AcrB:S450P)	1228	1184	1204	1218	1526	3789	7541	8845	9567	8993	8777	10013
BW25113_RC 1.25-2 (AcrB:A446P)	1223	1244	1299	1482	3258	5938	8122	8215	9243	8890	8730	9470
BW25113ΔacrB::acrB(WT)	1214	1205	1209	1281	1730	4019	7919	9598	9926	9103	9740	11135
BW25113ΔacrB::acrB(S450P)	1213	1200	1200	1240	1364	3026	6306	8520	9807	9371	9382	10917
BW25113ΔacrB::acrB(A446P)	1226	1200	1239	1352	1965	3861	8076	9971	10057	9668	9471	10644
	BG	1219.62
[BDM73185] = 300uM	200	100	50	25	12.5	6.25	3.125	1.5625	0.78125	0.390625	0.195312	0
BW25113_WT	1312	1304	1308	1306	1328	1647	4632	12760	15934	16614	17151	17300
BW25113_ΔacrB	1293	1276	1270	1265	1280	1321	1403	1669	3057	11009	6895	17596
BW25113_RC 1.25-1 (AcrB:S450P)	1298	1281	1351	1654	6958	12343	13897	14701	14759	15185	14779	15199
BW25113_RC 1.25-2 (AcrB:A446P)	1305	1312	1343	1593	5144	11220	13929	14830	14732	14497	15831	16321
BW25113ΔacrB::acrB(WT)	1295	1272	1263	1273	1359	1834	8154	13538	16022	16613	16787	17227
BW25113ΔacrB::acrB(S450P)	1293	1276	1299	1438	3664	11027	14099	15630	16007	15958	16886	14641
BW25113ΔacrB::acrB(A446P)	1301	1287	1306	1360	2071	9062	13471	15874	15446	14950	4655	15516
	BG	1297.38
[BDM88889] = 100uM	200	100	50	25	12.5	6.25	3.125	1.5625	0.78125	0.390625	0.195312	0
BW25113_WT
BW25113_ΔacrB
BW25113_RC 1.25-1 (AcrB:S450P)
BW25113_RC 1.25-2 (AcrB:A446P)
BW25113ΔacrB::acrB(WT)
BW25113ΔacrB::acrB(S450P)
BW25113ΔacrB::acrB(A446P)
	BG	#DIV/0!
Background correction
No BDM	200	100	50	25	12.5	6.25	3.125	1.5625	0.78125	0.390625	0.195312	0	1
BW25113_WT	30.381	2.38095	28.381	63.381	488.381	3743.38	7200.38	7825.38	9026.38	8230.38	8997.38	8463.38	8679.38
BW25113_ΔacrB	8.38095	-30.619	-32.619	-31.619	-26.619	0.380952	60.381	216.381	1213.38	4529.38	6069.38	9983.38	8026.38
BW25113_RC 1.25-1 (AcrB:S450P)	8.38095	-35.619	-15.619	-1.61905	306.381	2569.38	6321.38	7625.38	8347.38	7773.38	7557.38	8793.38	8117.88
BW25113_RC 1.25-2 (AcrB:A446P)	3.38095	24.381	79.381	262.381	2038.38	4718.38	6902.38	6995.38	8023.38	7670.38	7510.38	8250.38	7863.63
BW25113ΔacrB::acrB(WT)	-5.61905	-14.619	-10.619	61.381	510.381	2799.38	6699.38	8378.38	8706.38	7883.38	8520.38	9915.38	8756.38
BW25113ΔacrB::acrB(S450P)	-6.61905	-19.619	-19.619	20.381	144.381	1806.38	5086.38	7300.38	8587.38	8151.38	8162.38	9697.38	8649.63
BW25113ΔacrB::acrB(A446P)	6.38095	-19.619	19.381	132.381	745.381	2641.38	6856.38	8751.38	8837.38	8448.38	8251.38	9424.38	8740.38
											viable	8302.5
[BDM73185] = 300uM	200	100	50	25	12.5	6.25	3.125	1.5625	0.78125	0.390625	0.195312	0	1
BW25113_WT	14.619	6.61905	10.619	8.61905	30.619	349.619	3334.62	11462.6	14636.6	15316.6	15853.6	16002.6	15452.4
BW25113_ΔacrB	-4.38095	-21.381	-27.381	-32.381	-17.381	23.619	105.619	371.619	1759.62	9711.62	5597.62	16298.6	10948.1
BW25113_RC 1.25-1 (AcrB:S450P)	0.619048	-16.381	53.619	356.619	5660.62	11045.6	12599.6	13403.6	13461.6	13887.6	13481.6	13901.6	13683.1
BW25113_RC 1.25-2 (AcrB:A446P)	7.61905	14.619	45.619	295.619	3846.62	9922.62	12631.6	13532.6	13434.6	13199.6	14533.6	15023.6	14047.9
BW25113ΔacrB::acrB(WT)	-2.38095	-25.381	-34.381	-24.381	61.619	536.619	6856.62	12240.6	14724.6	15315.6	15489.6	15929.6	15364.9
BW25113ΔacrB::acrB(S450P)	-4.38095	-21.381	1.61905	140.619	2366.62	9729.62	12801.6	14332.6	14709.6	14660.6	15588.6	13343.6	14575.6
BW25113ΔacrB::acrB(A446P)	3.61905	-10.381	8.61905	62.619	773.619	7764.62	12173.6	14576.6	14148.6	13652.6	3357.62	14218.6	11344.4
[BDM88889] = 100uM	200	100	50	25	12.5	6.25	3.125	1.5625	0.78125	0.390625	0.195312	0	1
BW25113_WT	#DIV/0!	#DIV/0!	#DIV/0!	#DIV/0!	#DIV/0!	#DIV/0!	#DIV/0!	#DIV/0!	#DIV/0!	#DIV/0!	#DIV/0!	#DIV/0!	#DIV/0!
BW25113_ΔacrB	#DIV/0!	#DIV/0!	#DIV/0!	#DIV/0!	#DIV/0!	#DIV/0!	#DIV/0!	#DIV/0!	#DIV/0!	#DIV/0!	#DIV/0!	#DIV/0!	#DIV/0!
BW25113_RC 1.25-1 (AcrB:S450P)	#DIV/0!	#DIV/0!	#DIV/0!	#DIV/0!	#DIV/0!	#DIV/0!	#DIV/0!	#DIV/0!	#DIV/0!	#DIV/0!	#DIV/0!	#DIV/0!	#DIV/0!
BW25113_RC 1.25-2 (AcrB:A446P)	#DIV/0!	#DIV/0!	#DIV/0!	#DIV/0!	#DIV/0!	#DIV/0!	#DIV/0!	#DIV/0!	#DIV/0!	#DIV/0!	#DIV/0!	#DIV/0!	#DIV/0!
BW25113ΔacrB::acrB(WT)	#DIV/0!	#DIV/0!	#DIV/0!	#DIV/0!	#DIV/0!	#DIV/0!	#DIV/0!	#DIV/0!	#DIV/0!	#DIV/0!	#DIV/0!	#DIV/0!	#DIV/0!
BW25113ΔacrB::acrB(S450P)	#DIV/0!	#DIV/0!	#DIV/0!	#DIV/0!	#DIV/0!	#DIV/0!	#DIV/0!	#DIV/0!	#DIV/0!	#DIV/0!	#DIV/0!	#DIV/0!	#DIV/0!
BW25113ΔacrB::acrB(A446P)	#DIV/0!	#DIV/0!	#DIV/0!	#DIV/0!	#DIV/0!	#DIV/0!	#DIV/0!	#DIV/0!	#DIV/0!	#DIV/0!	#DIV/0!	#DIV/0!	#DIV/0!
														MIC Erythromycin (ug/mL)
Percentage REMA
No BDM	200	100	50	25	12.5	6.25	3.125	1.5625	0.78125	0.390625	0.195312	0		MIC
BW25113_WT	0.350036	0.0274323	0.326993	0.730247	5.62691	43.1296	82.9596	90.1606	103.998	94.8268	103.664	97.5113		25
BW25113_ΔacrB	0.104418	-0.38148	-0.406398	-0.393939	-0.331644	0.00474625	0.752281	2.69587	15.1174	56.4312	75.6179	124.382		3.13
BW25113_RC 1.25-1 (AcrB:S450P)	0.103241	-0.438773	-0.192403	-0.0199442	3.77415	31.6509	77.8698	93.9331	102.827	95.7563	93.0955	108.321		25
BW25113_RC 1.25-2 (AcrB:A446P)	0.0429948	0.310047	1.00947	3.33664	25.9216	60.0026	87.776	88.9587	102.032	97.5425	95.5078	104.918		50
BW25113ΔacrB::acrB(WT)	-0.0641709	-0.166953	-0.121272	0.700985	5.82867	31.9696	76.5086	95.6831	99.429	90.0301	97.3048	113.236		25
BW25113ΔacrB::acrB(S450P)	-0.076524	-0.226819	-0.226819	0.235628	1.66922	20.8839	58.8046	84.4011	99.2803	94.2396	94.3668	112.113		12.5
BW25113ΔacrB::acrB(A446P)	0.0730054	-0.224464	0.22174	1.51459	8.52801	30.2204	78.4449	100.126	101.11	96.6592	94.4053	107.826		25
[BDM73185] = 300uM	200	100	50	25	12.5	6.25	3.125	1.5625	0.78125	0.390625	0.195312	0		MIC
BW25113_WT	0.0946072	0.0428352	0.0687212	0.0557782	0.198151	2.26256	21.58	74.1803	94.7209	99.1215	102.597	103.561		12.5
BW25113_ΔacrB	-0.0400156	-0.195293	-0.250097	-0.295767	-0.158757	0.215736	0.964723	3.39436	16.0723	88.7058	51.1286	148.871		3.13
BW25113_RC 1.25-1 (AcrB:S450P)	0.00452417	-0.119717	0.391863	2.60627	41.3694	80.7244	92.0815	97.9573	98.3812	101.495	98.5274	101.597		50
BW25113_RC 1.25-2 (AcrB:A446P)	0.0542363	0.104066	0.32474	2.10437	27.3822	70.6343	89.9184	96.3322	95.6346	93.9617	103.458	106.946		50
BW25113ΔacrB::acrB(WT)	-0.0154961	-0.165188	-0.223763	-0.15868	0.401039	3.49251	44.6253	79.6663	95.833	99.6795	100.812	103.676		12.5
BW25113ΔacrB::acrB(S450P)	-0.0300567	-0.14669	0.0111079	0.964755	16.2368	66.7527	87.829	98.3328	100.919	100.583	106.95	91.5475		25
BW25113ΔacrB::acrB(A446P)	0.0319017	-0.0915075	0.0759764	0.551984	6.81941	68.4447	107.31	128.492	124.719	120.347	29.5972	125.336		25
[BDM88889] = 100uM	200	100	50	25	12.5	6.25	3.125	1.5625	0.78125	0.390625	0.195312	0
BW25113_WT	#DIV/0!	#DIV/0!	#DIV/0!	#DIV/0!	#DIV/0!	#DIV/0!	#DIV/0!	#DIV/0!	#DIV/0!	#DIV/0!	#DIV/0!	#DIV/0!
BW25113_ΔacrB	#DIV/0!	#DIV/0!	#DIV/0!	#DIV/0!	#DIV/0!	#DIV/0!	#DIV/0!	#DIV/0!	#DIV/0!	#DIV/0!	#DIV/0!	#DIV/0!
BW25113_RC 1.25-1 (AcrB:S450P)	#DIV/0!	#DIV/0!	#DIV/0!	#DIV/0!	#DIV/0!	#DIV/0!	#DIV/0!	#DIV/0!	#DIV/0!	#DIV/0!	#DIV/0!	#DIV/0!
BW25113_RC 1.25-2 (AcrB:A446P)	#DIV/0!	#DIV/0!	#DIV/0!	#DIV/0!	#DIV/0!	#DIV/0!	#DIV/0!	#DIV/0!	#DIV/0!	#DIV/0!	#DIV/0!	#DIV/0!
BW25113ΔacrB::acrB(WT)	#DIV/0!	#DIV/0!	#DIV/0!	#DIV/0!	#DIV/0!	#DIV/0!	#DIV/0!	#DIV/0!	#DIV/0!	#DIV/0!	#DIV/0!	#DIV/0!
BW25113ΔacrB::acrB(S450P)	#DIV/0!	#DIV/0!	#DIV/0!	#DIV/0!	#DIV/0!	#DIV/0!	#DIV/0!	#DIV/0!	#DIV/0!	#DIV/0!	#DIV/0!	#DIV/0!
BW25113ΔacrB::acrB(A446P)	#DIV/0!	#DIV/0!	#DIV/0!	#DIV/0!	#DIV/0!	#DIV/0!	#DIV/0!	#DIV/0!	#DIV/0!	#DIV/0!	#DIV/0!	#DIV/0!

## Sheet: PYR_1
Pyridomycin MIC data n=1
Raw data
	Pyridomycin MIC (ug/mL)
No BDM	200	100	50	25	12.5	6.25	3.125	1.5625	0.78125	0.390625	0.195312	0
BW25113_WT	1476	1336	1366	1333	1341	1607	4583	10211	13105	14295	14895	14948
BW25113_ΔacrB	1463	1401	1338	1328	1322	1311	1297	1299	1298	1317	1327	17163
BW25113_RC 1.25-1 (AcrB:S450P)	1422	1348	1306	1286	1286	1331	1676	5510	10229	12210	12933	14195
BW25113_RC 1.25-2 (AcrB:A446P)	1447	1361	1304	1299	1338	1751	5674	10090	12311	14142	14607	15277
BW25113ΔacrB::acrB(WT)	1428	1371	1321	1306	1294	1471	6111	11250	13794	14710	14585	15451
BW25113ΔacrB::acrB(S450P)	1427	1381	1326	1318	1317	2173	8628	12540	14009	14689	15232	15402
BW25113ΔacrB::acrB(A446P)	1450	1401	1351	1331	1340	2220	9567	13242	15025	15811	16888	17058
	BG	1382.1
[BDM73185] = 100uM	200	100	50	25	12.5	6.25	3.125	1.5625	0.78125	0.390625	0.195312	0
BW25113_WT	1534	1470	1433	1400	1385	1398	1581	2883	7650	11139	12319	15369
BW25113_ΔacrB	1528	1426	1386	1356	1342	1336	1323	1328	1332	1339	1395	16571
BW25113_RC 1.25-1 (AcrB:S450P)	1467	1383	1337	1324	1317	1379	1612	3628	9746	11722	12594	15338
BW25113_RC 1.25-2 (AcrB:A446P)	1462	1384	1350	1321	1334	1488	2854	7638	10490	12841	13644	16162
BW25113ΔacrB::acrB(WT)	1513	1415	1373	1351	1332	1335	1460	4669	9494	13228	13432	16194
BW25113ΔacrB::acrB(S450P)	1485	1411	1370	1356	1359	1854	7740	12363	14023	14910	14301	15396
BW25113ΔacrB::acrB(A446P)	1544	1449	1401	1403	1388	1513	4615	11209	13690	14599	16308	16563
	BG	1434.33
[BDM88889] = 100uM	200	100	50	25	12.5	6.25	3.125	1.5625	0.78125	0.390625	0.195312	0
BW25113_WT	1543	1469	1427	1396	1366	1346	1348	1336	1355	1809	14605	16818
BW25113_ΔacrB	1533	1437	1364	1330	1332	1315	1299	1320	1337	1354	1438	17547
BW25113_RC 1.25-1 (AcrB:S450P)	1488	1354	1306	1282	1287	1568	6968	11430	14244	14822	13947	15442
BW25113_RC 1.25-2 (AcrB:A446P)	1458	1372	1313	1285	1345	3864	10438	12603	14045	14666	14075	16556
BW25113ΔacrB::acrB(WT)	1578	1425	1368	1342	1319	1296	1293	1307	1334	1506	13186	16778
BW25113ΔacrB::acrB(S450P)	1507	1410	1387	1321	1361	8221	12729	14345	14389	14455	14807	16588
BW25113ΔacrB::acrB(A446P)	1532	1436	1408	1372	1357	3020	12942	15074	15474	16263	16020	17328
	BG	1434.05
Background correction
No BDM	200	100	50	25	12.5	6.25	3.125	1.5625	0.78125	0.390625	0.195312	0	1
BW25113_WT	93.9048	-46.0952	-16.0952	-49.0952	-41.0952	224.905	3200.9	8828.9	11722.9	12912.9	13512.9	13565.9	13330.6
BW25113_ΔacrB	80.9048	18.9048	-44.0952	-54.0952	-60.0952	-71.0952	-85.0952	-83.0952	-84.0952	-65.0952	-55.0952	15780.9	13497.2
BW25113_RC 1.25-1 (AcrB:S450P)	39.9048	-34.0952	-76.0952	-96.0952	-96.0952	-51.0952	293.905	4127.9	8846.9	10827.9	11550.9	12812.9	11730.6
BW25113_RC 1.25-2 (AcrB:A446P)	64.9048	-21.0952	-78.0952	-83.0952	-44.0952	368.905	4291.9	8707.9	10928.9	12759.9	13224.9	13894.9	13293.2
BW25113ΔacrB::acrB(WT)	45.9048	-11.0952	-61.0952	-76.0952	-88.0952	88.9048	4728.9	9867.9	12411.9	13327.9	13202.9	14068.9	13533.2
BW25113ΔacrB::acrB(S450P)	44.9048	-1.09524	-56.0952	-64.0952	-65.0952	790.905	7245.9	11157.9	12626.9	13306.9	13849.9	14019.9	13725.6
BW25113ΔacrB::acrB(A446P)	67.9048	18.9048	-31.0952	-51.0952	-42.0952	837.905	8184.9	11859.9	13642.9	14428.9	15505.9	15675.9	15203.6
											viable	12265.5
[BDM73185] = 100uM	200	100	50	25	12.5	6.25	3.125	1.5625	0.78125	0.390625	0.195312	0	1
BW25113_WT	99.6667	35.6667	-1.33333	-34.3333	-49.3333	-36.3333	146.667	1448.67	6215.67	9704.67	10884.7	13934.7	11508
BW25113_ΔacrB	93.6667	-8.33333	-48.3333	-78.3333	-92.3333	-98.3333	-111.333	-106.333	-102.333	-95.3333	-39.3333	15136.7	13334.9
BW25113_RC 1.25-1 (AcrB:S450P)	32.6667	-51.3333	-97.3333	-110.333	-117.333	-55.3333	177.667	2193.67	8311.67	10287.7	11159.7	13903.7	12531.7
BW25113_RC 1.25-2 (AcrB:A446P)	27.6667	-50.3333	-84.3333	-113.333	-100.333	53.6667	1419.67	6203.67	9055.67	11406.7	12209.7	14727.7	13468.7
BW25113ΔacrB::acrB(WT)	78.6667	-19.3333	-61.3333	-83.3333	-102.333	-99.3333	25.6667	3234.67	8059.67	11793.7	11997.7	14759.7	12850.3
BW25113ΔacrB::acrB(S450P)	50.6667	-23.3333	-64.3333	-78.3333	-75.3333	419.667	6305.67	10928.7	12588.7	13475.7	12866.7	13961.7	13434.7
BW25113ΔacrB::acrB(A446P)	109.667	14.6667	-33.3333	-31.3333	-46.3333	78.6667	3180.67	9774.67	12255.7	13164.7	14873.7	15128.7	14389
[BDM88889] = 100uM	200	100	50	25	12.5	6.25	3.125	1.5625	0.78125	0.390625	0.195312	0	1
BW25113_WT	108.952	34.9524	-7.04762	-38.0476	-68.0476	-88.0476	-86.0476	-98.0476	-79.0476	374.952	13171	15384	9643.29
BW25113_ΔacrB	98.9524	2.95238	-70.0476	-104.048	-102.048	-119.048	-135.048	-114.048	-97.0476	-80.0476	3.95238	16113	13893.6
BW25113_RC 1.25-1 (AcrB:S450P)	53.9524	-80.0476	-128.048	-152.048	-147.048	133.952	5533.95	9995.95	12810	13388	12513	14008	13303
BW25113_RC 1.25-2 (AcrB:A446P)	23.9524	-62.0476	-121.048	-149.048	-89.0476	2429.95	9003.95	11169	12611	13232	12641	15122	13665
BW25113ΔacrB::acrB(WT)	143.952	-9.04762	-66.0476	-92.0476	-115.048	-138.048	-141.048	-127.048	-100.048	71.9524	11752	15344	13548
BW25113ΔacrB::acrB(S450P)	72.9524	-24.0476	-47.0476	-113.048	-73.0476	6786.95	11295	12911	12955	13021	13373	15154	13849.3
BW25113ΔacrB::acrB(A446P)	97.9524	1.95238	-26.0476	-62.0476	-77.0476	1585.95	11508	13640	14040	14829	14586	15894	15103
														MIC Pyridomycin (ug/mL)
Percentage REMA
No BDM	200	100	50	25	12.5	6.25	3.125	1.5625	0.78125	0.390625	0.195312	0		MIC
BW25113_WT	0.704432	-0.345786	-0.120739	-0.368291	-0.308278	1.68714	24.0118	66.2305	87.94	96.8669	101.368	101.765		6.25
BW25113_ΔacrB	0.599417	0.140064	-0.326698	-0.400787	-0.445241	-0.526739	-0.630464	-0.615646	-0.623055	-0.482286	-0.408196	116.92		0.2
BW25113_RC 1.25-1 (AcrB:S450P)	0.340177	-0.290653	-0.648692	-0.819186	-0.819186	-0.435573	2.50546	35.1893	75.4175	92.305	98.4684	109.227		6.25
BW25113_RC 1.25-2 (AcrB:A446P)	0.488254	-0.158691	-0.587481	-0.625094	-0.331712	2.77513	32.2864	65.5063	82.214	95.9879	99.486	104.526		12.5
BW25113ΔacrB::acrB(WT)	0.3392	-0.0819851	-0.451446	-0.562284	-0.650955	0.656936	34.9429	72.9161	91.7142	98.4827	97.5591	103.958		6.25
BW25113ΔacrB::acrB(S450P)	0.327161	-0.00797954	-0.408691	-0.466977	-0.474262	5.76227	52.7913	81.2928	91.9955	96.9497	100.906	102.144		12.5
BW25113ΔacrB::acrB(A446P)	0.446637	0.124344	-0.204526	-0.336074	-0.276877	5.51124	53.8354	78.0074	89.7349	94.9047	101.989	103.107		12.5
[BDM73185] = 100uM	200	100	50	25	12.5	6.25	3.125	1.5625	0.78125	0.390625	0.195312	0		MIC
BW25113_WT	0.866064	0.309929	-0.0115861	-0.298343	-0.428687	-0.315722	1.27448	12.5883	54.0117	84.3297	94.5835	121.087		3.13
BW25113_ΔacrB	0.702419	-0.0624928	-0.362458	-0.587432	-0.69242	-0.737415	-0.834904	-0.797408	-0.767412	-0.714918	-0.294966	113.512		0.2
BW25113_RC 1.25-1 (AcrB:S450P)	0.260673	-0.409629	-0.776699	-0.880436	-0.936295	-0.441548	1.41774	17.505	66.3253	82.0934	89.0517	110.948		3.13
BW25113_RC 1.25-2 (AcrB:A446P)	0.205415	-0.373707	-0.626145	-0.841459	-0.744939	0.398456	10.5405	46.06	67.2351	84.6904	90.6524	109.348		6.25
BW25113ΔacrB::acrB(WT)	0.612176	-0.15045	-0.47729	-0.648492	-0.796348	-0.773002	0.199735	25.1719	62.7195	91.7771	93.3646	114.858		3.13
BW25113ΔacrB::acrB(S450P)	0.377134	-0.17368	-0.478861	-0.583069	-0.560738	3.12376	46.9358	81.3468	93.7029	100.305	95.7721	103.923		12.5
BW25113ΔacrB::acrB(A446P)	0.762156	0.10193	-0.231658	-0.217759	-0.322005	0.546714	22.1048	67.9315	85.1739	91.4912	103.368	105.141		6.25
[BDM88889] = 100uM	200	100	50	25	12.5	6.25	3.125	1.5625	0.78125	0.390625	0.195312	0		MIC
BW25113_WT	1.12983	0.362453	-0.0730832	-0.39455	-0.705648	-0.913046	-0.892306	-1.01674	-0.819717	3.88822	136.582	159.53		0.78
BW25113_ΔacrB	0.712215	0.0212499	-0.504171	-0.748888	-0.734493	-0.856851	-0.972012	-0.820863	-0.698505	-0.576147	0.0284475	115.974		0.2
BW25113_RC 1.25-1 (AcrB:S450P)	0.405567	-0.601728	-0.96255	-1.14296	-1.10538	1.00694	41.5994	75.1409	96.2941	100.639	94.0615	105.3		6.25
BW25113_RC 1.25-2 (AcrB:A446P)	0.175283	-0.454064	-0.885825	-1.09073	-0.65165	17.7824	65.8908	81.7343	92.2868	96.8313	92.5064	110.662		12.5
BW25113ΔacrB::acrB(WT)	1.06254	-0.0667822	-0.48751	-0.679421	-0.849188	-1.01896	-1.0411	-0.937763	-0.73847	0.531094	86.7434	113.257		0.39
BW25113ΔacrB::acrB(S450P)	0.526759	-0.173638	-0.339712	-0.81627	-0.527447	49.0058	81.5562	93.2247	93.5424	94.0189	96.5606	109.42		12.5
BW25113ΔacrB::acrB(A446P)	0.648564	0.0129271	-0.172467	-0.410831	-0.510149	10.5009	76.1967	90.3132	92.9616	98.1858	96.5768	105.237		12.5

## Sheet: PYR_2
Pyridomycin MIC data n=2
Raw data
	Pyridomycin MIC (ug/mL)
No BDM	200	100	50	25	12.5	6.25	3.125	1.5625	0.78125	0.390625	0.195312	0
BW25113_WT	1352	1316	1289	1270	1427	5402	9120	10623	12390	11662	11422	10773
BW25113_ΔacrB	1383	1313	1280	1243	1252	1240	1258	1241	1239	1260	1306	11254
BW25113_RC 1.25-1 (AcrB:S450P)	1335	1277	1246	1232	1245	1798	7043	9270	10190	11239	10195	10740
BW25113_RC 1.25-2 (AcrB:A446P)	1351	1291	1244	1244	1308	2680	7378	9178	9666	9636	10106	11122
BW25113ΔacrB::acrB(WT)	1385	1306	1267	1248	1249	1785	7359	10506	9761	10534	8380	8262
BW25113ΔacrB::acrB(S450P)	1387	1343	1284	1275	1324	6391	8713	9694	10013	9499	9026	8697
BW25113ΔacrB::acrB(A446P)	1364	1125	1279	1272	1301	2195	6317	8967	10534	10788	12074	11727
	BG	1305.57
[BDM73185] = 300uM	200	100	50	25	12.5	6.25	3.125	1.5625	0.78125	0.390625	0.195312	0
BW25113_WT	1441	1391	1373	1348	1344	1336	1353	1986	6873	11777	12241	14380
BW25113_ΔacrB	1441	1389	1351	1343	1333	1325	1328	1320	1346	1363	1393	14034
BW25113_RC 1.25-1 (AcrB:S450P)	1403	1349	1324	1314	1308	1468	3610	8890	10472	11026	9712	11460
BW25113_RC 1.25-2 (AcrB:A446P)	1404	1341	1306	1304	1301	1499	3132	6974	8568	10855	11123	12498
BW25113ΔacrB::acrB(WT)	1460	1391	1350	1329	1322	1313	1321	1835	8906	11664	11738	12344
BW25113ΔacrB::acrB(S450P)	1480	1423	1401	1365	1388	5147	9813	11232	11422	10907	11958	12235
BW25113ΔacrB::acrB(A446P)	1430	1363	1339	1322	1321	1369	3260	8412	9992	10956	12223	12891
	BG	1388.1
[BDM88889] = 100uM	200	100	50	25	12.5	6.25	3.125	1.5625	0.78125	0.390625	0.195312	0
BW25113_WT	1450	1407	1382	1372	1350	1348	1332	1316	1328	1964	12495	11031
BW25113_ΔacrB	1452	1404	1356	1355	1333	1330	1315	1292	1312	1368	1406	9564
BW25113_RC 1.25-1 (AcrB:S450P)	1388	1335	1298	1284	1417	5431	8089	8293	8665	8256	6695	7436
BW25113_RC 1.25-2 (AcrB:A446P)	1394	1341	1316	1316	1488	5256	8171	9088	9021	9453	9482	8583
BW25113ΔacrB::acrB(WT)	1444	1400	1361	1338	1329	1313	1314	1286	1291	1538	8937	8464
BW25113ΔacrB::acrB(S450P)	1462	1399	1366	1360	1472	9004	10740	8572	7969	6880	6182	6366
BW25113ΔacrB::acrB(A446P)	1404	1342	1343	1316	1302	3019	10057	9253	9140	9436	9911	9573
	BG	1383.05
Background correction
No BDM	200	100	50	25	12.5	6.25	3.125	1.5625	0.78125	0.390625	0.195312	0	1
BW25113_WT	46.4286	10.4286	-16.5714	-35.5714	121.429	4096.43	7814.43	9317.43	11084.4	10356.4	10116.4	9467.43	9980.1
BW25113_ΔacrB	77.4286	7.42857	-25.5714	-62.5714	-53.5714	-65.5714	-47.5714	-64.5714	-66.5714	-45.5714	0.428571	9948.43	8829.43
BW25113_RC 1.25-1 (AcrB:S450P)	29.4286	-28.5714	-59.5714	-73.5714	-60.5714	492.429	5737.43	7964.43	8884.43	9933.43	8889.43	9434.43	9419.1
BW25113_RC 1.25-2 (AcrB:A446P)	45.4286	-14.5714	-61.5714	-61.5714	2.42857	1374.43	6072.43	7872.43	8360.43	8330.43	8800.43	9816.43	8982.43
BW25113ΔacrB::acrB(WT)	79.4286	0.428571	-38.5714	-57.5714	-56.5714	479.429	6053.43	9200.43	8455.43	9228.43	7074.43	6956.43	7753.1
BW25113ΔacrB::acrB(S450P)	81.4286	37.4286	-21.5714	-30.5714	18.4286	5085.43	7407.43	8388.43	8707.43	8193.43	7720.43	7391.43	7768.43
BW25113ΔacrB::acrB(A446P)	58.4286	-180.571	-26.5714	-33.5714	-4.57143	889.429	5011.43	7661.43	9228.43	9482.43	10768.4	10421.4	10224.1
											viable	8686.59
[BDM73185] = 300uM	200	100	50	25	12.5	6.25	3.125	1.5625	0.78125	0.390625	0.195312	0	1
BW25113_WT	52.9048	2.90476	-15.0952	-40.0952	-44.0952	-52.0952	-35.0952	597.905	5484.9	10388.9	10852.9	12991.9	11411.2
BW25113_ΔacrB	52.9048	0.904762	-37.0952	-45.0952	-55.0952	-63.0952	-60.0952	-68.0952	-42.0952	-25.0952	4.90476	12645.9	10218.9
BW25113_RC 1.25-1 (AcrB:S450P)	14.9048	-39.0952	-64.0952	-74.0952	-80.0952	79.9048	2221.9	7501.9	9083.9	9637.9	8323.9	10071.9	9197.9
BW25113_RC 1.25-2 (AcrB:A446P)	15.9048	-47.0952	-82.0952	-84.0952	-87.0952	110.905	1743.9	5585.9	7179.9	9466.9	9734.9	11109.9	10422.4
BW25113ΔacrB::acrB(WT)	71.9048	2.90476	-38.0952	-59.0952	-66.0952	-75.0952	-67.0952	446.905	7517.9	10275.9	10349.9	10955.9	10527.2
BW25113ΔacrB::acrB(S450P)	91.9048	34.9048	12.9048	-23.0952	-0.0952381	3758.9	8424.9	9843.9	10033.9	9518.9	10569.9	10846.9	10311.9
BW25113ΔacrB::acrB(A446P)	41.9048	-25.0952	-49.0952	-66.0952	-67.0952	-19.0952	1871.9	7023.9	8603.9	9567.9	10834.9	11502.9	10635.2
[BDM88889] = 100uM	200	100	50	25	12.5	6.25	3.125	1.5625	0.78125	0.390625	0.195312	0	1
BW25113_WT	66.9524	23.9524	-1.04762	-11.0476	-33.0476	-35.0476	-51.0476	-67.0476	-55.0476	580.952	11112	9647.95	7113.62
BW25113_ΔacrB	68.9524	20.9524	-27.0476	-28.0476	-50.0476	-53.0476	-68.0476	-91.0476	-71.0476	-15.0476	22.9524	8180.95	6907.25
BW25113_RC 1.25-1 (AcrB:S450P)	4.95238	-48.0476	-85.0476	-99.0476	33.9524	4047.95	6705.95	6909.95	7281.95	6872.95	5311.95	6052.95	6079.29
BW25113_RC 1.25-2 (AcrB:A446P)	10.9524	-42.0476	-67.0476	-67.0476	104.952	3872.95	6787.95	7704.95	7637.95	8069.95	8098.95	7199.95	7789.62
BW25113ΔacrB::acrB(WT)	60.9524	16.9524	-22.0476	-45.0476	-54.0476	-70.0476	-69.0476	-97.0476	-92.0476	154.952	7553.95	7080.95	7317.45
BW25113ΔacrB::acrB(S450P)	78.9524	15.9524	-17.0476	-23.0476	88.9524	7620.95	9356.95	7188.95	6585.95	5496.95	4798.95	4982.95	5092.95
BW25113ΔacrB::acrB(A446P)	20.9524	-41.0476	-40.0476	-67.0476	-81.0476	1635.95	8673.95	7869.95	7756.95	8052.95	8527.95	8189.95	8256.95
														MIC Pyridomycin (ug/mL)
Percentage REMA
No BDM	200	100	50	25	12.5	6.25	3.125	1.5625	0.78125	0.390625	0.195312	0		MIC
BW25113_WT	0.465212	0.104494	-0.166045	-0.356424	1.21671	41.046	78.3001	93.3601	111.065	103.771	101.366	94.8631		12.5
BW25113_ΔacrB	0.876938	0.0841342	-0.289616	-0.708669	-0.606737	-0.742646	-0.538783	-0.731321	-0.753972	-0.516131	0.0048539	112.674		0.2
BW25113_RC 1.25-1 (AcrB:S450P)	0.312435	-0.303335	-0.632454	-0.781088	-0.643071	5.22798	60.9127	84.5562	94.3236	105.461	94.3767	100.163		12.5
BW25113_RC 1.25-2 (AcrB:A446P)	0.505749	-0.162221	-0.685465	-0.685465	0.0270369	15.3013	67.6034	87.6425	93.0754	92.7414	97.9738	109.285		12.5
BW25113ΔacrB::acrB(WT)	1.02448	0.00552775	-0.497497	-0.742561	-0.729663	6.18371	78.0776	118.668	109.059	119.029	91.2465	89.7245		12.5
BW25113ΔacrB::acrB(S450P)	1.0482	0.481804	-0.277681	-0.393534	0.237224	65.4628	95.353	107.981	112.087	105.471	99.3821	95.147		12.5
BW25113ΔacrB::acrB(A446P)	0.571479	-1.76614	-0.25989	-0.328356	-0.0447123	8.69934	49.0159	74.935	90.2616	92.7459	105.324	101.93		12.5
[BDM73185] = 300uM	200	100	50	25	12.5	6.25	3.125	1.5625	0.78125	0.390625	0.195312	0		MIC
BW25113_WT	0.46362	0.0254553	-0.132284	-0.351366	-0.386419	-0.456526	-0.30755	5.23961	48.0658	91.041	95.1072	113.852		3.13
BW25113_ΔacrB	0.517713	0.00885378	-0.363005	-0.441291	-0.539148	-0.617434	-0.588077	-0.666363	-0.411934	-0.245576	0.0479968	123.75		0.2
BW25113_RC 1.25-1 (AcrB:S450P)	0.162045	-0.425045	-0.696846	-0.805566	-0.870799	0.868728	24.1566	81.561	98.7606	104.784	90.4978	109.502		6.25
BW25113_RC 1.25-2 (AcrB:A446P)	0.152602	-0.451865	-0.78768	-0.80687	-0.835654	1.0641	16.7323	53.5952	68.8891	90.8323	93.4036	106.596		6.25
BW25113ΔacrB::acrB(WT)	0.683035	0.0275928	-0.361873	-0.561356	-0.62785	-0.713342	-0.637349	4.24522	71.4138	97.6125	98.3155	104.072		3.13
BW25113ΔacrB::acrB(S450P)	0.891249	0.33849	0.125144	-0.223967	-0.000923574	36.4521	81.7008	95.4616	97.3041	92.3099	102.502	105.188		12.5
BW25113ΔacrB::acrB(A446P)	0.394018	-0.235963	-0.461628	-0.621474	-0.630877	-0.179547	17.601	66.0437	80.9	89.9642	101.877	108.158		6.25
[BDM88889] = 100uM	200	100	50	25	12.5	6.25	3.125	1.5625	0.78125	0.390625	0.195312	0		MIC
BW25113_WT	0.941186	0.336712	-0.0147269	-0.155302	-0.464568	-0.492683	-0.717604	-0.942525	-0.773834	8.16676	156.207	135.626		0.78
BW25113_ΔacrB	0.998261	0.303339	-0.391583	-0.40606	-0.724566	-0.767999	-0.985162	-1.31815	-1.02859	-0.217852	0.332294	118.44		0.2
BW25113_RC 1.25-1 (AcrB:S450P)	0.0814632	-0.79035	-1.39897	-1.62926	0.558493	66.586	110.308	113.664	119.783	113.055	87.3779	99.5668		12.5
BW25113_RC 1.25-2 (AcrB:A446P)	0.140602	-0.53979	-0.86073	-0.86073	1.34734	49.7194	87.141	98.9131	98.053	103.599	103.971	92.4301		12.5
BW25113ΔacrB::acrB(WT)	0.832973	0.231671	-0.301302	-0.615619	-0.738613	-0.957268	-0.943602	-1.32625	-1.25792	2.11757	103.232	96.768		0.78
BW25113ΔacrB::acrB(S450P)	1.55023	0.313225	-0.33473	-0.452539	1.74658	149.637	183.724	141.155	129.315	107.933	94.2273	97.8402		12.5
BW25113ΔacrB::acrB(A446P)	0.253754	-0.497128	-0.485017	-0.812014	-0.981568	19.813	105.05	95.313	93.9445	97.5294	103.282	99.1886		12.5

## Sheet: PYR_3
Pyridomycin MIC data n=3
Raw data
	Pyridomycin MIC (ug/mL)
No BDM	200	100	50	25	12.5	6.25	3.125	1.5625	0.78125	0.390625	0.195312	0
BW25113_WT	1535	1450	1399	1377	1397	5018	10842	11053	11320	11961	12049	10654
BW25113_ΔacrB	1525	1417	1370	1351	1328	1327	1312	1316	1318	1320	1349	14390
BW25113_RC 1.25-1 (AcrB:S450P)	1468	1373	1316	1300	1296	1851	8800	10239	11264	11370	11971	13263
BW25113_RC 1.25-2 (AcrB:A446P)	1479	1391	1326	1317	1488	6794	10028	11737	11308	11412	12188	12936
BW25113ΔacrB::acrB(WT)	1455	1372	1325	1322	1294	1982	8635	11496	11196	12246	13062	12518
BW25113ΔacrB::acrB(S450P)	1478	1404	1354	1357	1321	2140	8911	11084	11751	12080	13379	12964
BW25113ΔacrB::acrB(A446P)	1551	1486	1432	1425	1418	2775	11036	13318	13074	13710	10712	12289
	BG	1424.1
[BDM73185] = 300uM	200	100	50	25	12.5	6.25	3.125	1.5625	0.78125	0.390625	0.195312	0
BW25113_WT	1696	1617	1573	1551	1543	1537	1512	1785	7904	12599	11747	15375
BW25113_ΔacrB	1633	1552	1514	1485	1468	1461	1439	1439	1454	1466	1485	16666
BW25113_RC 1.25-1 (AcrB:S450P)	1603	1507	1453	1447	1455	1842	7629	10763	14396	14054	12827	14666
BW25113_RC 1.25-2 (AcrB:A446P)	1605	1518	1466	1455	1493	1754	6176	11376	14141	14313	13263	15327
BW25113ΔacrB::acrB(WT)	1624	1543	1357	1210	919	1426	1436	1441	2516	11479	13125	16145
BW25113ΔacrB::acrB(S450P)	1590	1523	1485	1468	1485	3402	10944	14150	16248	14488	13301	15946
BW25113ΔacrB::acrB(A446P)	1649	1582	1535	1520	1506	1608	10258	14365	15744	15845	15522	15870
	BG	1553.57
[BDM88889] = 100uM	200	100	50	25	12.5	6.25	3.125	1.5625	0.78125	0.390625	0.195312	0
BW25113_WT	1672	1633	1585	1556	1543	1518	1510	1503	1518	1629	14710	11100
BW25113_ΔacrB	1643	1553	1505	1491	1470	1467	1461	1447	1459	1489	1494	10960
BW25113_RC 1.25-1 (AcrB:S450P)	1606	1499	1466	1442	1611	9350	11967	11848	12595	12178	10328	10142
BW25113_RC 1.25-2 (AcrB:A446P)	1594	1507	1463	1435	1649	8301	11753	12303	12403	11296	10933	10571
BW25113ΔacrB::acrB(WT)	1632	1530	1483	1465	1448	1424	1435	1435	1467	1535	13793	12542
BW25113ΔacrB::acrB(S450P)	1597	1529	1485	1466	1527	10118	12530	13571	12003	11289	11562	10613
BW25113ΔacrB::acrB(A446P)	1603	1540	1495	1489	1477	5420	13020	13321	13244	12382	12195	11217
	BG	1553.33
Background correction
No BDM	200	100	50	25	12.5	6.25	3.125	1.5625	0.78125	0.390625	0.195312	0	1
BW25113_WT	110.905	25.9048	-25.0952	-47.0952	-27.0952	3593.9	9417.9	9628.9	9895.9	10536.9	10624.9	9229.9	10130.6
BW25113_ΔacrB	100.905	-7.09524	-54.0952	-73.0952	-96.0952	-97.0952	-112.095	-108.095	-106.095	-104.095	-75.0952	12965.9	10982.6
BW25113_RC 1.25-1 (AcrB:S450P)	43.9048	-51.0952	-108.095	-124.095	-128.095	426.905	7375.9	8814.9	9839.9	9945.9	10546.9	11838.9	10777.2
BW25113_RC 1.25-2 (AcrB:A446P)	54.9048	-33.0952	-98.0952	-107.095	63.9048	5369.9	8603.9	10312.9	9883.9	9987.9	10763.9	11511.9	10754.6
BW25113ΔacrB::acrB(WT)	30.9048	-52.0952	-99.0952	-102.095	-130.095	557.905	7210.9	10071.9	9771.9	10821.9	11637.9	11093.9	11184.6
BW25113ΔacrB::acrB(S450P)	53.9048	-20.0952	-70.0952	-67.0952	-103.095	715.905	7486.9	9659.9	10326.9	10655.9	11954.9	11539.9	11383.6
BW25113ΔacrB::acrB(A446P)	126.905	61.9048	7.90476	0.904762	-6.09524	1350.9	9611.9	11893.9	11649.9	12285.9	9287.9	10864.9	10812.9
											viable	10678.6
[BDM73185] = 300uM	200	100	50	25	12.5	6.25	3.125	1.5625	0.78125	0.390625	0.195312	0	1
BW25113_WT	142.429	63.4286	19.4286	-2.57143	-10.5714	-16.5714	-41.5714	231.429	6350.43	11045.4	10193.4	13821.4	11686.8
BW25113_ΔacrB	79.4286	-1.57143	-39.5714	-68.5714	-85.5714	-92.5714	-114.571	-114.571	-99.5714	-87.5714	-68.5714	15112.4	12836.1
BW25113_RC 1.25-1 (AcrB:S450P)	49.4286	-46.5714	-100.571	-106.571	-98.5714	288.429	6075.43	9209.43	12842.4	12500.4	11273.4	13112.4	12192.9
BW25113_RC 1.25-2 (AcrB:A446P)	51.4286	-35.5714	-87.5714	-98.5714	-60.5714	200.429	4622.43	9822.43	12587.4	12759.4	11709.4	13773.4	12741.4
BW25113ΔacrB::acrB(WT)	70.4286	-10.5714	-196.571	-343.571	-634.571	-127.571	-117.571	-112.571	962.429	9925.43	11571.4	14591.4	12029.4
BW25113ΔacrB::acrB(S450P)	36.4286	-30.5714	-68.5714	-85.5714	-68.5714	1848.43	9390.43	12596.4	14694.4	12934.4	11747.4	14392.4	13024.8
BW25113ΔacrB::acrB(A446P)	95.4286	28.4286	-18.5714	-33.5714	-47.5714	54.4286	8704.43	12811.4	14190.4	14291.4	13968.4	14316.4	14192.1
[BDM88889] = 100uM	200	100	50	25	12.5	6.25	3.125	1.5625	0.78125	0.390625	0.195312	0	1
BW25113_WT	118.667	79.6667	31.6667	2.66667	-10.3333	-35.3333	-43.3333	-50.3333	-35.3333	75.6667	13156.7	9546.67	7593
BW25113_ΔacrB	89.6667	-0.333333	-48.3333	-62.3333	-83.3333	-86.3333	-92.3333	-106.333	-94.3333	-64.3333	-59.3333	9406.67	10060.6
BW25113_RC 1.25-1 (AcrB:S450P)	52.6667	-54.3333	-87.3333	-111.333	57.6667	7796.67	10413.7	10294.7	11041.7	10624.7	8774.67	8588.67	9329.33
BW25113_RC 1.25-2 (AcrB:A446P)	40.6667	-46.3333	-90.3333	-118.333	95.6667	6747.67	10199.7	10749.7	10849.7	9742.67	9379.67	9017.67	9380
BW25113ΔacrB::acrB(WT)	78.6667	-23.3333	-70.3333	-88.3333	-105.333	-129.333	-118.333	-118.333	-86.3333	-18.3333	12239.7	10988.7	11614.2
BW25113ΔacrB::acrB(S450P)	43.6667	-24.3333	-68.3333	-87.3333	-26.3333	8564.67	10976.7	12017.7	10449.7	9735.67	10008.7	9059.67	9601.33
BW25113ΔacrB::acrB(A446P)	49.6667	-13.3333	-58.3333	-64.3333	-76.3333	3866.67	11466.7	11767.7	11690.7	10828.7	10641.7	9663.67	10378
														MIC Pyridomycin (ug/mL)
Percentage REMA
No BDM	200	100	50	25	12.5	6.25	3.125	1.5625	0.78125	0.390625	0.195312	0		MIC
BW25113_WT	1.09475	0.255709	-0.247718	-0.464882	-0.26746	35.4758	92.9652	95.048	97.6836	104.011	104.88	91.1094		12.5
BW25113_ΔacrB	0.918772	-0.0646045	-0.492555	-0.665557	-0.874979	-0.884085	-1.02066	-0.984243	-0.966033	-0.947822	-0.683767	118.059		0.2
BW25113_RC 1.25-1 (AcrB:S450P)	0.407384	-0.474103	-1.003	-1.15146	-1.18857	3.96117	68.4397	81.7919	91.3027	92.2862	97.8628	109.851		12.5
BW25113_RC 1.25-2 (AcrB:A446P)	0.510525	-0.307732	-0.912126	-0.995811	0.59421	49.9314	80.0023	95.8932	91.9042	92.8712	100.087	107.042		12.5
BW25113ΔacrB::acrB(WT)	0.276316	-0.465778	-0.885999	-0.912822	-1.16317	4.98816	64.4719	90.0518	87.3695	96.7574	104.053	99.1894		12.5
BW25113ΔacrB::acrB(S450P)	0.473531	-0.176528	-0.615758	-0.589404	-0.905649	6.28893	65.7694	84.8583	90.7176	93.6077	105.019	101.373		12.5
BW25113ΔacrB::acrB(A446P)	1.17364	0.572508	0.0731049	0.00836743	-0.05637	12.4934	88.8929	109.997	107.741	113.623	85.8965	100.481		12.5
[BDM73185] = 300uM	200	100	50	25	12.5	6.25	3.125	1.5625	0.78125	0.390625	0.195312	0		MIC
BW25113_WT	1.21872	0.542739	0.166244	-0.0220029	-0.0904564	-0.141797	-0.355714	1.98026	54.3386	94.5123	87.222	118.266		1.56
BW25113_ΔacrB	0.618789	-0.0122422	-0.308282	-0.534206	-0.666645	-0.721179	-0.89257	-0.89257	-0.775712	-0.682226	-0.534206	117.734		0.2
BW25113_RC 1.25-1 (AcrB:S450P)	0.405387	-0.381954	-0.824834	-0.874043	-0.808431	2.36554	49.8275	75.5309	105.327	102.522	92.4587	107.541		12.5
BW25113_RC 1.25-2 (AcrB:A446P)	0.403633	-0.279179	-0.687297	-0.773629	-0.47539	1.57305	36.2787	77.0905	98.7913	100.141	91.9004	108.1		6.25
BW25113ΔacrB::acrB(WT)	0.585469	-0.0878797	-1.63409	-2.85609	-5.27516	-1.06049	-0.977365	-0.9358	8.00062	82.5096	96.1927	121.298		1.56
BW25113ΔacrB::acrB(S450P)	0.279687	-0.234718	-0.52647	-0.65699	-0.52647	14.1916	72.0967	96.7114	112.819	99.3064	90.193	110.501		12.5
BW25113ΔacrB::acrB(A446P)	0.672407	0.200313	-0.130858	-0.23655	-0.335197	0.383513	61.3329	90.2716	99.9883	100.7	98.424	100.876		6.25
[BDM88889] = 100uM	200	100	50	25	12.5	6.25	3.125	1.5625	0.78125	0.390625	0.195312	0		MIC
BW25113_WT	1.56284	1.04921	0.417051	0.0351201	-0.13609	-0.465341	-0.570701	-0.662891	-0.465341	0.996532	173.274	125.73		0.39
BW25113_ΔacrB	0.891269	-0.00331327	-0.480424	-0.619581	-0.828316	-0.858136	-0.917775	-1.05693	-0.937654	-0.63946	-0.589761	93.5004		0.2
BW25113_RC 1.25-1 (AcrB:S450P)	0.564528	-0.582392	-0.936115	-1.19337	0.618122	83.5715	111.623	110.347	118.354	113.885	94.0546	92.0609		12.5
BW25113_RC 1.25-2 (AcrB:A446P)	0.433547	-0.493959	-0.963042	-1.26155	1.0199	71.9367	108.738	114.602	115.668	103.866	99.9964	96.1372		12.5
BW25113ΔacrB::acrB(WT)	0.677334	-0.200904	-0.605582	-0.760565	-0.906938	-1.11358	-1.01887	-1.01887	-0.743345	-0.157853	105.386	94.6143		0.39
BW25113ΔacrB::acrB(S450P)	0.454798	-0.253437	-0.711707	-0.909596	-0.274267	89.2029	114.324	125.167	108.836	101.399	104.242	94.3584		12.5
BW25113ΔacrB::acrB(A446P)	0.478576	-0.128477	-0.562086	-0.619901	-0.73553	37.2583	110.49	113.391	112.649	104.343	102.541	93.1168		12.5

## Sheet: PYR_4
Pyridomycin MIC data n=4
Raw data
	Pyridomycin MIC (ug/mL)
No BDM	200	100	50	25	12.5	6.25	3.125	1.5625	0.78125	0.390625	0.195312	0
BW25113_WT	1535	1450	1399	1377	1397	5018	10842	11053	11320	11961	12049	10654
BW25113_ΔacrB	1525	1417	1370	1351	1328	1327	1312	1316	1318	1320	1349	14390
BW25113_RC 1.25-1 (AcrB:S450P)	1468	1373	1316	1300	1296	1851	8800	10239	11264	11370	11971	13263
BW25113_RC 1.25-2 (AcrB:A446P)	1479	1391	1326	1317	1488	6794	10028	11737	11308	11412	12188	12936
BW25113ΔacrB::acrB(WT)	1455	1372	1325	1322	1294	1982	8635	11496	11196	12246	13062	12518
BW25113ΔacrB::acrB(S450P)	1478	1404	1354	1357	1321	2140	8911	11084	11751	12080	13379	12964
BW25113ΔacrB::acrB(A446P)	1551	1486	1432	1425	1418	2775	11036	13318	13074	13710	10712	12289
	BG	1424.1
[BDM73185] = 300uM	200	100	50	25	12.5	6.25	3.125	1.5625	0.78125	0.390625	0.195312	0
BW25113_WT	1467	1410	1365	1323	1320	1307	1309	1386	4707	11529	11429	15560
BW25113_ΔacrB	1429	1367	1320	1294	1289	1269	1271	1284	1278	1334	1323	16321
BW25113_RC 1.25-1 (AcrB:S450P)	1443	1327	1292	1267	1291	2150	8135	10018	12123	13119	12318	14814
BW25113_RC 1.25-2 (AcrB:A446P)	1454	1342	1293	1272	1333	2654	8910	10798	13270	14129	12931	15436
BW25113ΔacrB::acrB(WT)	1463	1381	1330	1296	1290	1286	1281	1311	3718	12369	13082	16599
BW25113ΔacrB::acrB(S450P)	1417	1394	1340	1307	1319	2246	10015	12847	13697	15069	12418	16281
BW25113ΔacrB::acrB(A446P)	1481	1477	1430	1391	1398	1424	7207	13442	15376	15920	16341	15850
	BG	1391.52
[BDM88889] = 100uM	200	100	50	25	12.5	6.25	3.125	1.5625	0.78125	0.390625	0.195312	0
BW25113_WT
BW25113_ΔacrB
BW25113_RC 1.25-1 (AcrB:S450P)
BW25113_RC 1.25-2 (AcrB:A446P)
BW25113ΔacrB::acrB(WT)
BW25113ΔacrB::acrB(S450P)
BW25113ΔacrB::acrB(A446P)
	BG	#DIV/0!
Background correction
No BDM	200	100	50	25	12.5	6.25	3.125	1.5625	0.78125	0.390625	0.195312	0	1
BW25113_WT	110.905	25.9048	-25.0952	-47.0952	-27.0952	3593.9	9417.9	9628.9	9895.9	10536.9	10624.9	9229.9	10130.6
BW25113_ΔacrB	100.905	-7.09524	-54.0952	-73.0952	-96.0952	-97.0952	-112.095	-108.095	-106.095	-104.095	-75.0952	12965.9	10982.6
BW25113_RC 1.25-1 (AcrB:S450P)	43.9048	-51.0952	-108.095	-124.095	-128.095	426.905	7375.9	8814.9	9839.9	9945.9	10546.9	11838.9	10777.2
BW25113_RC 1.25-2 (AcrB:A446P)	54.9048	-33.0952	-98.0952	-107.095	63.9048	5369.9	8603.9	10312.9	9883.9	9987.9	10763.9	11511.9	10754.6
BW25113ΔacrB::acrB(WT)	30.9048	-52.0952	-99.0952	-102.095	-130.095	557.905	7210.9	10071.9	9771.9	10821.9	11637.9	11093.9	11184.6
BW25113ΔacrB::acrB(S450P)	53.9048	-20.0952	-70.0952	-67.0952	-103.095	715.905	7486.9	9659.9	10326.9	10655.9	11954.9	11539.9	11383.6
BW25113ΔacrB::acrB(A446P)	126.905	61.9048	7.90476	0.904762	-6.09524	1350.9	9611.9	11893.9	11649.9	12285.9	9287.9	10864.9	10812.9
											viable	10678.6
[BDM73185] = 300uM	200	100	50	25	12.5	6.25	3.125	1.5625	0.78125	0.390625	0.195312	0	1
BW25113_WT	75.4762	18.4762	-26.5238	-68.5238	-71.5238	-84.5238	-82.5238	-5.52381	3315.48	10137.5	10037.5	14168.5	11447.8
BW25113_ΔacrB	37.4762	-24.5238	-71.5238	-97.5238	-102.524	-122.524	-120.524	-107.524	-113.524	-57.5238	-68.5238	14929.5	13087
BW25113_RC 1.25-1 (AcrB:S450P)	51.4762	-64.5238	-99.5238	-124.524	-100.524	758.476	6743.48	8626.48	10731.5	11727.5	10926.5	13422.5	12174.5
BW25113_RC 1.25-2 (AcrB:A446P)	62.4762	-49.5238	-98.5238	-119.524	-58.5238	1262.48	7518.48	9406.48	11878.5	12737.5	11539.5	14044.5	12792
BW25113ΔacrB::acrB(WT)	71.4762	-10.5238	-61.5238	-95.5238	-101.524	-105.524	-110.524	-80.5238	2326.48	10977.5	11690.5	15207.5	12625.1
BW25113ΔacrB::acrB(S450P)	25.4762	2.47619	-51.5238	-84.5238	-72.5238	854.476	8623.48	11455.5	12305.5	13677.5	11026.5	14889.5	13197.8
BW25113ΔacrB::acrB(A446P)	89.4762	85.4762	38.4762	-0.52381	6.47619	32.4762	5815.48	12050.5	13984.5	14528.5	14949.5	14458.5	14645.5
[BDM88889] = 100uM	200	100	50	25	12.5	6.25	3.125	1.5625	0.78125	0.390625	0.195312	0	1
BW25113_WT	#DIV/0!	#DIV/0!	#DIV/0!	#DIV/0!	#DIV/0!	#DIV/0!	#DIV/0!	#DIV/0!	#DIV/0!	#DIV/0!	#DIV/0!	#DIV/0!	#DIV/0!
BW25113_ΔacrB	#DIV/0!	#DIV/0!	#DIV/0!	#DIV/0!	#DIV/0!	#DIV/0!	#DIV/0!	#DIV/0!	#DIV/0!	#DIV/0!	#DIV/0!	#DIV/0!	#DIV/0!
BW25113_RC 1.25-1 (AcrB:S450P)	#DIV/0!	#DIV/0!	#DIV/0!	#DIV/0!	#DIV/0!	#DIV/0!	#DIV/0!	#DIV/0!	#DIV/0!	#DIV/0!	#DIV/0!	#DIV/0!	#DIV/0!
BW25113_RC 1.25-2 (AcrB:A446P)	#DIV/0!	#DIV/0!	#DIV/0!	#DIV/0!	#DIV/0!	#DIV/0!	#DIV/0!	#DIV/0!	#DIV/0!	#DIV/0!	#DIV/0!	#DIV/0!	#DIV/0!
BW25113ΔacrB::acrB(WT)	#DIV/0!	#DIV/0!	#DIV/0!	#DIV/0!	#DIV/0!	#DIV/0!	#DIV/0!	#DIV/0!	#DIV/0!	#DIV/0!	#DIV/0!	#DIV/0!	#DIV/0!
BW25113ΔacrB::acrB(S450P)	#DIV/0!	#DIV/0!	#DIV/0!	#DIV/0!	#DIV/0!	#DIV/0!	#DIV/0!	#DIV/0!	#DIV/0!	#DIV/0!	#DIV/0!	#DIV/0!	#DIV/0!
BW25113ΔacrB::acrB(A446P)	#DIV/0!	#DIV/0!	#DIV/0!	#DIV/0!	#DIV/0!	#DIV/0!	#DIV/0!	#DIV/0!	#DIV/0!	#DIV/0!	#DIV/0!	#DIV/0!	#DIV/0!
														MIC Pyridomycin (ug/mL)
Percentage REMA
No BDM	200	100	50	25	12.5	6.25	3.125	1.5625	0.78125	0.390625	0.195312	0		MIC
BW25113_WT	1.09475	0.255709	-0.247718	-0.464882	-0.26746	35.4758	92.9652	95.048	97.6836	104.011	104.88	91.1094		12.5
BW25113_ΔacrB	0.918772	-0.0646045	-0.492555	-0.665557	-0.874979	-0.884085	-1.02066	-0.984243	-0.966033	-0.947822	-0.683767	118.059		0.2
BW25113_RC 1.25-1 (AcrB:S450P)	0.407384	-0.474103	-1.003	-1.15146	-1.18857	3.96117	68.4397	81.7919	91.3027	92.2862	97.8628	109.851		12.5
BW25113_RC 1.25-2 (AcrB:A446P)	0.510525	-0.307732	-0.912126	-0.995811	0.59421	49.9314	80.0023	95.8932	91.9042	92.8712	100.087	107.042		12.5
BW25113ΔacrB::acrB(WT)	0.276316	-0.465778	-0.885999	-0.912822	-1.16317	4.98816	64.4719	90.0518	87.3695	96.7574	104.053	99.1894		12.5
BW25113ΔacrB::acrB(S450P)	0.473531	-0.176528	-0.615758	-0.589404	-0.905649	6.28893	65.7694	84.8583	90.7176	93.6077	105.019	101.373		12.5
BW25113ΔacrB::acrB(A446P)	1.17364	0.572508	0.0731049	0.00836743	-0.05637	12.4934	88.8929	109.997	107.741	113.623	85.8965	100.481		12.5
[BDM73185] = 300uM	200	100	50	25	12.5	6.25	3.125	1.5625	0.78125	0.390625	0.195312	0		MIC
BW25113_WT	0.659307	0.161395	-0.231693	-0.598576	-0.624782	-0.73834	-0.72087	-0.0482521	28.9617	88.5539	87.6803	123.766		1.56
BW25113_ΔacrB	0.286362	-0.187391	-0.546527	-0.745197	-0.783403	-0.936227	-0.920945	-0.821609	-0.867456	-0.43955	-0.523603	114.079		0.2
BW25113_RC 1.25-1 (AcrB:S450P)	0.422821	-0.529992	-0.817479	-1.02283	-0.825693	6.23005	55.3903	70.8571	88.1473	96.3284	89.749	110.251		12.5
BW25113_RC 1.25-2 (AcrB:A446P)	0.488401	-0.387147	-0.7702	-0.934365	-0.457504	9.86928	58.7749	73.5342	92.8588	99.574	90.2087	109.791		12.5
BW25113ΔacrB::acrB(WT)	0.566142	-0.083356	-0.487312	-0.756616	-0.80414	-0.835823	-0.875426	-0.637805	18.4273	86.9493	92.5968	120.454		1.56
BW25113ΔacrB::acrB(S450P)	0.193033	0.0187621	-0.390397	-0.640438	-0.549514	6.47438	65.3402	86.7983	93.2388	103.634	83.5478	112.818		12.5
BW25113ΔacrB::acrB(A446P)	0.610948	0.583635	0.262717	-0.0035766	0.0442197	0.221749	39.7083	82.2812	95.4867	99.2011	102.076	98.7232		6.25
[BDM88889] = 100uM	200	100	50	25	12.5	6.25	3.125	1.5625	0.78125	0.390625	0.195312	0
BW25113_WT	#DIV/0!	#DIV/0!	#DIV/0!	#DIV/0!	#DIV/0!	#DIV/0!	#DIV/0!	#DIV/0!	#DIV/0!	#DIV/0!	#DIV/0!	#DIV/0!
BW25113_ΔacrB	#DIV/0!	#DIV/0!	#DIV/0!	#DIV/0!	#DIV/0!	#DIV/0!	#DIV/0!	#DIV/0!	#DIV/0!	#DIV/0!	#DIV/0!	#DIV/0!
BW25113_RC 1.25-1 (AcrB:S450P)	#DIV/0!	#DIV/0!	#DIV/0!	#DIV/0!	#DIV/0!	#DIV/0!	#DIV/0!	#DIV/0!	#DIV/0!	#DIV/0!	#DIV/0!	#DIV/0!
BW25113_RC 1.25-2 (AcrB:A446P)	#DIV/0!	#DIV/0!	#DIV/0!	#DIV/0!	#DIV/0!	#DIV/0!	#DIV/0!	#DIV/0!	#DIV/0!	#DIV/0!	#DIV/0!	#DIV/0!
BW25113ΔacrB::acrB(WT)	#DIV/0!	#DIV/0!	#DIV/0!	#DIV/0!	#DIV/0!	#DIV/0!	#DIV/0!	#DIV/0!	#DIV/0!	#DIV/0!	#DIV/0!	#DIV/0!
BW25113ΔacrB::acrB(S450P)	#DIV/0!	#DIV/0!	#DIV/0!	#DIV/0!	#DIV/0!	#DIV/0!	#DIV/0!	#DIV/0!	#DIV/0!	#DIV/0!	#DIV/0!	#DIV/0!
BW25113ΔacrB::acrB(A446P)	#DIV/0!	#DIV/0!	#DIV/0!	#DIV/0!	#DIV/0!	#DIV/0!	#DIV/0!	#DIV/0!	#DIV/0!	#DIV/0!	#DIV/0!	#DIV/0!

## Sheet: OXA_1
Oxacillin MIC data n=1
Raw data
	Oxacillin MIC (ug/mL)
No BDM	200	100	50	25	12.5	6.25	3.125	1.5625	0.78125	0.390625	0.195312	0
BW25113_WT	12272	14422	13851	14283	14804	15056	14666	14326	14523	14417	14585	15266
BW25113_ΔacrB	1426	1324	1310	1319	1355	1373	1416	2431	13939	14013	14336	15275
BW25113_RC 1.25-1 (AcrB:S450P)	10536	12516	13676	13030	12144	12735	13243	13047	12768	13227	12370	13358
BW25113_RC 1.25-2 (AcrB:A446P)	10384	13440	13282	13939	14010	13651	14110	13572	13364	13635	12944	14561
BW25113ΔacrB::acrB(WT)	13058	13065	12689	13431	12991	13209	12871	12898	12025	12559	12447	12898
BW25113ΔacrB::acrB(S450P)	12720	13342	13562	14163	14088	13645	13925	14404	13667	13294	13983	14549
BW25113ΔacrB::acrB(A446P)	1756	12828	13765	14473	14035	14274	14566	13392	14592	14492	15076	15430
	BG	1366
[BDM73185] = 100uM	200	100	50	25	12.5	6.25	3.125	1.5625	0.78125	0.390625	0.195312	0
BW25113_WT	1437	4065	14330	14512	14567	15046	14432	14287	15133	15651	15967	14933
BW25113_ΔacrB	1350	1303	1282	1309	1308	1166	1305	1788	9252	12569	15680	15720
BW25113_RC 1.25-1 (AcrB:S450P)	2860	13707	13324	12904	13172	13695	13486	13059	13555	13808	13407	14421
BW25113_RC 1.25-2 (AcrB:A446P)	1735	11849	13420	13330	13002	12887	12685	13324	14111	14481	13683	14952
BW25113ΔacrB::acrB(WT)	1547	11351	13984	14860	15166	14656	14769	14838	15233	15418	15353	13075
BW25113ΔacrB::acrB(S450P)	13701	14576	14162	14392	15010	14495	14491	14980	15326	15098	15354	13260
BW25113ΔacrB::acrB(A446P)	1647	13556	15295	15776	15726	15817	16051	16161	16221	16223	17448	14176
	BG	1366
[BDM88889] = 100uM	200	100	50	25	12.5	6.25	3.125	1.5625	0.78125	0.390625	0.195312	0
BW25113_WT	1268	1250	1277	1296	1297	1301	1711	13673	14355	14414	14749	15864
BW25113_ΔacrB	1287	1256	1233	1209	1256	1345	1400	1429	1412	2708	12176	15870
BW25113_RC 1.25-1 (AcrB:S450P)	1624	11942	12701	12902	12182	12798	12779	12716	13007	12580	12287	13427
BW25113_RC 1.25-2 (AcrB:A446P)	1370	8616	11866	13158	12415	12431	12225	11865	12483	12019	12402	13895
BW25113ΔacrB::acrB(WT)	1282	1246	1268	1358	1437	1516	7441	14042	14634	14642	14017	16177
BW25113ΔacrB::acrB(S450P)	7905	12824	13287	13686	14187	13313	13671	14100	13821	14037	14447	14500
BW25113ΔacrB::acrB(A446P)	1406	1854	12707	14342	14826	14480	15382	15105	14978	14636	15069	15722
	BG	1366.2
Background correction
No BDM	200	100	50	25	12.5	6.25	3.125	1.5625	0.78125	0.390625	0.195312	0	1
BW25113_WT	10906	13056	12485	12917	13438	13690	13300	12960	13157	13051	13219	13900	13331.8
BW25113_ΔacrB	60	-42	-56	-47	-11	7	50	1065	12573	12647	12970	13909	13024.8
BW25113_RC 1.25-1 (AcrB:S450P)	9170	11150	12310	11664	10778	11369	11877	11681	11402	11861	11004	11992	11564.8
BW25113_RC 1.25-2 (AcrB:A446P)	9018	12074	11916	12573	12644	12285	12744	12206	11998	12269	11578	13195	12260
BW25113ΔacrB::acrB(WT)	11692	11699	11323	12065	11625	11843	11505	11532	10659	11193	11081	11532	11116.2
BW25113ΔacrB::acrB(S450P)	11354	11976	12196	12797	12722	12279	12559	13038	12301	11928	12617	13183	12507.2
BW25113ΔacrB::acrB(A446P)	390	11462	12399	13107	12669	12908	13200	12026	13226	13126	13710	14064	13531.5
											viable	12176.1
[BDM73185] = 100uM	200	100	50	25	12.5	6.25	3.125	1.5625	0.78125	0.390625	0.195312	0	1
BW25113_WT	71	2699	12964	13146	13201	13680	13066	12921	13767	14285	14601	13567	14055
BW25113_ΔacrB	-16	-63	-84	-57	-58	-200	-61	422	7886	11203	14314	14354	14334
BW25113_RC 1.25-1 (AcrB:S450P)	1494	12341	11958	11538	11806	12329	12120	11693	12189	12442	12041	13055	12431.8
BW25113_RC 1.25-2 (AcrB:A446P)	369	10483	12054	11964	11636	11521	11319	11958	12745	13115	12317	13586	12940.8
BW25113ΔacrB::acrB(WT)	181	9985	12618	13494	13800	13290	13403	13472	13867	14052	13987	11709	13403.8
BW25113ΔacrB::acrB(S450P)	12335	13210	12796	13026	13644	13129	13125	13614	13960	13732	13988	11894	13393.5
BW25113ΔacrB::acrB(A446P)	281	12190	13929	14410	14360	14451	14685	14795	14855	14857	16082	12810	14651
[BDM88889] = 100uM	200	100	50	25	12.5	6.25	3.125	1.5625	0.78125	0.390625	0.195312	0	1
BW25113_WT	-98.2	-116.2	-89.2	-70.2	-69.2	-65.2	344.8	12306.8	12988.8	13047.8	13382.8	14497.8	13479.3
BW25113_ΔacrB	-79.2	-110.2	-133.2	-157.2	-110.2	-21.2	33.8	62.8	45.8	1341.8	10809.8	14503.8	12656.8
BW25113_RC 1.25-1 (AcrB:S450P)	257.8	10575.8	11334.8	11535.8	10815.8	11431.8	11412.8	11349.8	11640.8	11213.8	10920.8	12060.8	11459
BW25113_RC 1.25-2 (AcrB:A446P)	3.8	7249.8	10499.8	11791.8	11048.8	11064.8	10858.8	10498.8	11116.8	10652.8	11035.8	12528.8	11333.5
BW25113ΔacrB::acrB(WT)	-84.2	-120.2	-98.2	-8.2	70.8	149.8	6074.8	12675.8	13267.8	13275.8	12650.8	14810.8	13501.3
BW25113ΔacrB::acrB(S450P)	6538.8	11457.8	11920.8	12319.8	12820.8	11946.8	12304.8	12733.8	12454.8	12670.8	13080.8	13133.8	12835
BW25113ΔacrB::acrB(A446P)	39.8	487.8	11340.8	12975.8	13459.8	13113.8	14015.8	13738.8	13611.8	13269.8	13702.8	14355.8	13735
														MIC Oxacillin (ug/mL)
Percentage REMA
No BDM	200	100	50	25	12.5	6.25	3.125	1.5625	0.78125	0.390625	0.195312	0		MIC
BW25113_WT	81.8047	97.9316	93.6486	96.889	100.797	102.687	99.7618	97.2115	98.6892	97.8941	99.1543	104.262		>200
BW25113_ΔacrB	0.460661	-0.322463	-0.429951	-0.360851	-0.0844546	0.0537438	0.383885	8.17674	96.5316	97.0998	99.5796	106.789		3.13
BW25113_RC 1.25-1 (AcrB:S450P)	79.2927	96.4137	106.444	100.858	93.197	98.3074	102.7	101.005	98.5927	102.562	95.1512	103.694		>200
BW25113_RC 1.25-2 (AcrB:A446P)	73.5563	98.4829	97.1941	102.553	103.132	100.204	103.948	99.5595	97.863	100.073	94.4372	107.626		>200
BW25113ΔacrB::acrB(WT)	105.179	105.242	101.86	108.535	104.577	106.538	103.497	103.74	95.8867	100.69	99.6829	103.74		>200
BW25113ΔacrB::acrB(S450P)	90.7793	95.7525	97.5114	102.317	101.717	98.1751	100.414	104.244	98.351	95.3687	100.877	105.403		>200
BW25113ΔacrB::acrB(A446P)	2.88216	84.7061	91.6306	96.8629	93.626	95.3922	97.5502	88.8741	97.7423	97.0033	101.319	103.935		>200
[BDM73185] = 100uM	200	100	50	25	12.5	6.25	3.125	1.5625	0.78125	0.390625	0.195312	0		MIC
BW25113_WT	0.505158	19.2031	92.2376	93.5326	93.9239	97.3319	92.9634	91.9317	97.9509	101.636	103.885	96.5279		200
BW25113_ΔacrB	-0.111623	-0.439514	-0.586019	-0.397656	-0.404632	-1.39528	-0.425562	2.94405	55.016	78.1568	99.8605	100.14		3.13
BW25113_RC 1.25-1 (AcrB:S450P)	12.0176	99.27	96.1892	92.8107	94.9665	99.1735	97.4923	94.0576	98.0473	100.082	96.8568	105.013		>200
BW25113_RC 1.25-2 (AcrB:A446P)	2.85146	81.0077	93.1476	92.4521	89.9175	89.0288	87.4679	92.4058	98.4873	101.347	95.18	104.986		>200
BW25113ΔacrB::acrB(WT)	1.35037	74.4941	94.1378	100.673	102.956	99.1514	99.9944	100.509	103.456	104.836	104.351	87.3562		200
BW25113ΔacrB::acrB(S450P)	92.0969	98.6299	95.5389	97.2561	101.87	98.0252	97.9953	101.646	104.23	102.527	104.439	88.8043		>200
BW25113ΔacrB::acrB(A446P)	1.91796	83.2025	95.072	98.3551	98.0138	98.6349	100.232	100.983	101.392	101.406	109.767	87.4343		200
[BDM88889] = 100uM	200	100	50	25	12.5	6.25	3.125	1.5625	0.78125	0.390625	0.195312	0		MIC
BW25113_WT	-0.728524	-0.862063	-0.661755	-0.520799	-0.51338	-0.483705	2.558	91.3015	96.3611	96.7988	99.2841	107.556		6.25
BW25113_ΔacrB	-0.625751	-0.870678	-1.0524	-1.24202	-0.870678	-0.167499	0.26705	0.496176	0.361861	10.6014	85.4071	114.593		0.78
BW25113_RC 1.25-1 (AcrB:S450P)	2.24975	92.2921	98.9157	100.67	94.3865	99.7622	99.5964	99.0466	101.586	97.8598	95.3028	105.251		>200
BW25113_RC 1.25-2 (AcrB:A446P)	0.0335288	63.9676	92.6435	104.043	97.4875	97.6287	95.8111	92.6347	98.0875	93.9935	97.3728	110.546		200
BW25113ΔacrB::acrB(WT)	-0.623644	-0.890285	-0.727337	-0.0607349	0.524394	1.10952	44.9942	93.8858	98.2705	98.3298	93.7006	109.699		6.25
BW25113ΔacrB::acrB(S450P)	50.9449	89.2696	92.8769	95.9856	99.889	93.0795	95.8687	99.2111	97.0374	98.7203	101.915	102.328		>200
BW25113ΔacrB::acrB(A446P)	0.28977	3.5515	82.5683	94.4722	97.996	95.4769	102.044	100.027	99.1027	96.6127	99.7652	104.519		200

## Sheet: OXA_2
Oxacillin MIC data n=2
Raw data
	Oxacillin MIC (ug/mL)
No BDM	200	100	50	25	12.5	6.25	3.125	1.5625	0.78125	0.390625	0.195312	0
BW25113_WT	11481	12250	11921	12161	12427	12765	12974	12505	12915	12609	13173	12334
BW25113_ΔacrB	1403	1331	1323	1348	1390	1417	1517	4525	12760	13463	13042	12368
BW25113_RC 1.25-1 (AcrB:S450P)	8749	10020	10209	10154	9715	10141	11424	9661	10525	10705	10236	10279
BW25113_RC 1.25-2 (AcrB:A446P)	7510	10117	10958	11042	11045	10843	11757	11655	11846	11763	12391	12821
BW25113ΔacrB::acrB(WT)	9601	10323	10456	10325	10476	10202	10097	9955	9673	10086	9085	9451
BW25113ΔacrB::acrB(S450P)	9620	9594	10262	9995	9682	10050	10706	10629	10491	9565	10119	9266
BW25113ΔacrB::acrB(A446P)	1656	10954	11668	13030	13318	12736	12784	12910	12680	13176	13500	15430
	BG	1351.25
[BDM73185] = 300uM	200	100	50	25	12.5	6.25	3.125	1.5625	0.78125	0.390625	0.195312	0
BW25113_WT	1431	1406	1403	1376	10049	13658	13556	13398	13173	14342	14407	14013
BW25113_ΔacrB	1399	1356	1321	1321	1482	2350	2233	3030	4960	11546	13302	15011
BW25113_RC 1.25-1 (AcrB:S450P)	1436	9142	10444	10776	11508	10867	11776	11277	11898	11258	11566	12777
BW25113_RC 1.25-2 (AcrB:A446P)	1414	2317	9789	11386	12153	11751	11646	11511	11673	12529	12001	14905
BW25113ΔacrB::acrB(WT)	1529	1780	3367	6690	11429	11987	12522	12721	12952	13398	12769	13489
BW25113ΔacrB::acrB(S450P)	3566	9445	10690	12174	12805	11928	12078	11732	12001	11910	11489	12108
BW25113ΔacrB::acrB(A446P)	1487	1815	11520	12809	13106	12687	13202	13071	12773	13397	13421	14762
	BG	1444.5
[BDM88889] = 100uM	200	100	50	25	12.5	6.25	3.125	1.5625	0.78125	0.390625	0.195312	0
BW25113_WT	1259	1232	1245	1259	1250	1202	1287	11925	12188	12186	12558	11242
BW25113_ΔacrB	1256	1240	1221	1205	1219	1300	1458	1515	1633	10964	11287	10440
BW25113_RC 1.25-1 (AcrB:S450P)	1469	9569	9428	10429	9987	9020	10681	10100	10063	9757	9368	7654
BW25113_RC 1.25-2 (AcrB:A446P)	1354	8433	10032	10518	10907	9945	10681	10584	10441	10154	10111	8681
BW25113ΔacrB::acrB(WT)	1263	1226	1254	1344	1511	1581	8183	10719	9989	9948	9407	7897
BW25113ΔacrB::acrB(S450P)	7285	7271	8829	8762	8099	8175	8488	8470	8506	7263	8010	6135
BW25113ΔacrB::acrB(A446P)	1324	3583	9489	10575	10769	10386	10210	10484	10601	10148	10665	10612
	BG	1335.5
Background correction
No BDM	200	100	50	25	12.5	6.25	3.125	1.5625	0.78125	0.390625	0.195312	0	1
BW25113_WT	10129.8	10898.8	10569.8	10809.8	11075.8	11413.8	11622.8	11153.8	11563.8	11257.8	11821.8	10982.8	11406.5
BW25113_ΔacrB	51.75	-20.25	-28.25	-3.25	38.75	65.75	165.75	3173.75	11408.8	12111.8	11690.8	11016.8	11557
BW25113_RC 1.25-1 (AcrB:S450P)	7397.75	8668.75	8857.75	8802.75	8363.75	8789.75	10072.8	8309.75	9173.75	9353.75	8884.75	8927.75	9085
BW25113_RC 1.25-2 (AcrB:A446P)	6158.75	8765.75	9606.75	9690.75	9693.75	9491.75	10405.8	10303.8	10494.8	10411.8	11039.8	11469.8	10854
BW25113ΔacrB::acrB(WT)	8249.75	8971.75	9104.75	8973.75	9124.75	8850.75	8745.75	8603.75	8321.75	8734.75	7733.75	8099.75	8222.5
BW25113ΔacrB::acrB(S450P)	8268.75	8242.75	8910.75	8643.75	8330.75	8698.75	9354.75	9277.75	9139.75	8213.75	8767.75	7914.75	8509
BW25113ΔacrB::acrB(A446P)	304.75	9602.75	10316.8	11678.8	11966.8	11384.8	11432.8	11558.8	11328.8	11824.8	12148.8	14078.8	12345.2
											viable	9764.67
[BDM73185] = 300uM	200	100	50	25	12.5	6.25	3.125	1.5625	0.78125	0.390625	0.195312	0	1
BW25113_WT	-13.5	-38.5	-41.5	-68.5	8604.5	12213.5	12111.5	11953.5	11728.5	12897.5	12962.5	12568.5	12539.2
BW25113_ΔacrB	-45.5	-88.5	-123.5	-123.5	37.5	905.5	788.5	1585.5	3515.5	10101.5	11857.5	13566.5	12712
BW25113_RC 1.25-1 (AcrB:S450P)	-8.5	7697.5	8999.5	9331.5	10063.5	9422.5	10331.5	9832.5	10453.5	9813.5	10121.5	11332.5	10430.2
BW25113_RC 1.25-2 (AcrB:A446P)	-30.5	872.5	8344.5	9941.5	10708.5	10306.5	10201.5	10066.5	10228.5	11084.5	10556.5	13460.5	11332.5
BW25113ΔacrB::acrB(WT)	84.5	335.5	1922.5	5245.5	9984.5	10542.5	11077.5	11276.5	11507.5	11953.5	11324.5	12044.5	11707.5
BW25113ΔacrB::acrB(S450P)	2121.5	8000.5	9245.5	10729.5	11360.5	10483.5	10633.5	10287.5	10556.5	10465.5	10044.5	10663.5	10432.5
BW25113ΔacrB::acrB(A446P)	42.5	370.5	10075.5	11364.5	11661.5	11242.5	11757.5	11626.5	11328.5	11952.5	11976.5	13317.5	12143.8
[BDM88889] = 100uM	200	100	50	25	12.5	6.25	3.125	1.5625	0.78125	0.390625	0.195312	0	1
BW25113_WT	-76.5	-103.5	-90.5	-76.5	-85.5	-133.5	-48.5	10589.5	10852.5	10850.5	11222.5	9906.5	10708
BW25113_ΔacrB	-79.5	-95.5	-114.5	-130.5	-116.5	-35.5	122.5	179.5	297.5	9628.5	9951.5	9104.5	9528
BW25113_RC 1.25-1 (AcrB:S450P)	133.5	8233.5	8092.5	9093.5	8651.5	7684.5	9345.5	8764.5	8727.5	8421.5	8032.5	6318.5	7875
BW25113_RC 1.25-2 (AcrB:A446P)	18.5	7097.5	8696.5	9182.5	9571.5	8609.5	9345.5	9248.5	9105.5	8818.5	8775.5	7345.5	8511.25
BW25113ΔacrB::acrB(WT)	-72.5	-109.5	-81.5	8.5	175.5	245.5	6847.5	9383.5	8653.5	8612.5	8071.5	6561.5	7974.75
BW25113ΔacrB::acrB(S450P)	5949.5	5935.5	7493.5	7426.5	6763.5	6839.5	7152.5	7134.5	7170.5	5927.5	6674.5	4799.5	6143
BW25113ΔacrB::acrB(A446P)	-11.5	2247.5	8153.5	9239.5	9433.5	9050.5	8874.5	9148.5	9265.5	8812.5	9329.5	9276.5	9171
														MIC Oxacillin (ug/mL)
Percentage REMA
No BDM	200	100	50	25	12.5	6.25	3.125	1.5625	0.78125	0.390625	0.195312	0		MIC
BW25113_WT	88.8068	95.5486	92.6643	94.7683	97.1003	100.064	101.896	97.7842	101.379	98.6959	103.64	96.285		>200
BW25113_ΔacrB	0.447781	-0.175218	-0.244441	-0.0281215	0.335295	0.568919	1.4342	27.4617	98.7172	104.8	101.157	95.3253		3.13
BW25113_RC 1.25-1 (AcrB:S450P)	81.4282	95.4183	97.4986	96.8932	92.0611	96.7501	110.872	91.4667	100.977	102.958	97.7958	98.2691		>200
BW25113_RC 1.25-2 (AcrB:A446P)	56.7418	80.7605	88.5088	89.2828	89.3104	87.4493	95.8702	94.9304	96.6902	95.9255	101.711	105.673		>200
BW25113ΔacrB::acrB(WT)	100.331	109.112	110.73	109.137	110.973	107.641	106.364	104.637	101.207	106.23	94.0559	98.5071		>200
BW25113ΔacrB::acrB(S450P)	97.1765	96.871	104.721	101.584	97.9052	102.23	109.939	109.035	107.413	96.5301	103.041	93.0162		>200
BW25113ΔacrB::acrB(A446P)	2.46856	77.785	83.5686	94.6012	96.934	92.2197	92.6085	93.6291	91.7661	95.7838	98.4083	114.042		>200
[BDM73185] = 300uM	200	100	50	25	12.5	6.25	3.125	1.5625	0.78125	0.390625	0.195312	0		MIC
BW25113_WT	-0.107662	-0.307036	-0.330961	-0.546285	68.6205	97.4022	96.5887	95.3287	93.5343	102.857	103.375	100.233		25
BW25113_ΔacrB	-0.35793	-0.696193	-0.971523	-0.971523	0.294997	7.12319	6.2028	12.4725	27.655	79.4643	93.278	106.722		3.13
BW25113_RC 1.25-1 (AcrB:S450P)	-0.0814937	73.7998	86.2827	89.4657	96.4838	90.3382	99.0532	94.2691	100.223	94.0869	97.0399	108.65		200
BW25113_RC 1.25-2 (AcrB:A446P)	-0.269137	7.6991	73.6334	87.7256	94.4937	90.9464	90.0199	88.8286	90.2581	97.8116	93.1524	118.778		200
BW25113ΔacrB::acrB(WT)	0.72176	2.86568	16.4211	44.8046	85.2829	90.0491	94.6188	96.3186	98.2917	102.101	96.7286	102.878		200
BW25113ΔacrB::acrB(S450P)	20.3355	76.6882	88.6221	102.847	108.895	100.489	101.927	98.6101	101.189	100.316	96.2809	102.214		>200
BW25113ΔacrB::acrB(A446P)	0.349974	3.05095	82.9686	93.5831	96.0288	92.5785	96.8194	95.7406	93.2867	98.4251	98.6227	109.665		200
[BDM88889] = 100uM	200	100	50	25	12.5	6.25	3.125	1.5625	0.78125	0.390625	0.195312	0		MIC
BW25113_WT	-0.714419	-0.966567	-0.845162	-0.714419	-0.798468	-1.24673	-0.452932	98.8934	101.349	101.331	104.805	92.5149		3.13
BW25113_ΔacrB	-0.834383	-1.00231	-1.20172	-1.36965	-1.22271	-0.372586	1.28568	1.88392	3.12238	101.055	104.445	95.5552		1.56
BW25113_RC 1.25-1 (AcrB:S450P)	1.69524	104.552	102.762	115.473	109.86	97.581	118.673	111.295	110.825	106.94	102	80.2349		200
BW25113_RC 1.25-2 (AcrB:A446P)	0.217359	83.3896	102.177	107.887	112.457	101.154	109.802	108.662	106.982	103.61	103.105	86.3034		200
BW25113ΔacrB::acrB(WT)	-0.909119	-1.37308	-1.02198	0.106586	2.2007	3.07847	85.8648	117.665	108.511	107.997	101.213	82.2784		12.5
BW25113ΔacrB::acrB(S450P)	96.8501	96.6222	121.984	120.894	110.101	111.338	116.433	116.14	116.726	96.4919	108.652	78.1296		>200
BW25113ΔacrB::acrB(A446P)	-0.125395	24.5066	88.9052	100.747	102.862	98.6861	96.767	99.7547	101.03	96.0909	101.728	101.15		200

[truncated: 3 more sheets: OXA_3, OXA_4, Summary Table S6]
