# Supplementary material for: Pyridylpiperazine-based allosteric inhibitors of RND-type multidrug efflux pumps
Source: Nat Commun. 2022 Jan 10;13:115. doi: 10.1038/s41467-021-27726-2 (PMC8749003; doi:10.1038/s41467-021-27726-2)
Supplement: Supplementary file 4 — Source Data [file 41467_2021_27726_MOESM4_ESM.zip › Source Data Table1.xlsx]

## Sheet: Data Table 1
Source data for Table 1
Growth of E. coli WT BW25113 in the presence of 8 µg/mL pyridomycin and increasing doses of compound as measured by resazurin reduction
Raw REMA fluorescence values																Background corrected fluorescence values																Percentage REMA fluorescence values
batch 1-3																batch 1-3																batch 1-3														batch 1-3
[Cpd] in uM	500	250	125	62.5	31.25	15.625	7.8125	3.90625	1.95312	0						[Cpd] in uM	500	250	125	62.5	31.25	15.625	7.8125	3.90625	1.95312	0						[Cpd] in uM	500	250	125	62.5	31.25	15.625	7.8125	3.90625	1.95312	0				[Cpd] in uM		EC90 (uM)
1 (BDM73185)	1219	1282	1261	2967	14793	17387	18076	17340	17989	17979						1 (BDM73185)	-35	28	7	1713	13539	16133	16822	16086	16735	16725						1 (BDM73185)	-0.209268	0.167414	0.0418535	10.2422	80.9507	96.4604	100.58	96.1794	100.06	100				1 (BDM73185)		125
1 (BDM73185)	1928	1811	1775	2493	13585	16538	16591	16670	16791	16656						1 (BDM73185)	90	-27	-63	655	11747	14700	14753	14832	14953	14818						1 (BDM73185)	0.607369	-0.182211	-0.425159	4.4203	79.2752	99.2037	99.5613	100.094	100.911	100				1 (BDM73185)		62.5
2	17199	17488	17616	17247	17329	17069	16909	17110	16695	17461						2	15299	15588	15716	15347	15429	15169	15009	15210	14795	15561						2	98.3163	100.174	100.996	98.6248	99.1517	97.4809	96.4527	97.7444	95.0774	100				2		> 500
3	17124	17394	17015	16791	17147	17100	16591	16652	16129	17383						3	15224	15494	15115	14891	15247	15200	14691	14752	14229	15483						3	98.3272	100.071	97.6232	96.1765	98.4757	98.1722	94.8847	95.2787	91.9008	100				3		> 500
4	1236	3283	17757	17516	17619	17358	17617	17371	17369	17463						4	0	2047	16521	16280	16383	16122	16381	16135	16133	16227						4	0	12.6148	101.812	100.327	100.961	99.3529	100.949	99.433	99.4207	100				4		500
4	1934	2058	16951	16860	16946	16782	16563	16921	16819	16919						4	0	124	15017	14926	15012	14848	14629	14987	14885	14985						4	0	0.827494	100.214	99.6063	100.18	99.0858	97.6243	100.013	99.3327	100				4		250
5	1833	1743	1736	2047	10149	16007	16748	16858	16754	17023						5	62.3333	-27.6667	-34.6667	276.333	8378.33	14236.3	14977.3	15087.3	14983.3	15252.3						5	0.408681	-0.181393	-0.227288	1.81174	54.9315	93.3387	98.197	98.9182	98.2363	100				5		62.5
7	1849	1745	1722	1705	1895	9719	16440	16930	17024	16963						7	77	-27	-50	-67	123	7947	14668	15158	15252	15191						7	0.506879	-0.177737	-0.329142	-0.441051	0.80969	52.3139	96.5572	99.7828	100.402	100				7		31.25
8	2028	1872	1816	1792	1742	1823	2764	9751	13441	16381						8	178	22	-34	-58	-108	-27	914	7901	11591	14531						8	1.22497	0.1514	-0.233983	-0.399147	-0.743239	-0.18581	6.29	54.3734	79.7674	100				8		7.8
9 (BDM88855)	1927	1820	1792	1796	1762	1791	1820	2965	12036	16615						9 (BDM88855)	107.6	0.6	-27.4	-23.4	-57.4	-28.4	0.6	1145.6	10216.6	14795.6						9 (BDM88855)	0.727243	0.00405526	-0.18519	-0.158155	-0.387953	-0.191949	0.00405526	7.74284	69.0516	100				9 (BDM88855)		3.9
batch 4-8																batch 4-8																batch 4-8														batch 4-8
[Cpd] in uM	250	125	62.5	31.25	15.625	7.8125	3.90625	1.95312	0.976562	0.488281	0.244141	0				[Cpd] in uM	250	125	62.5	31.25	15.625	7.8125	3.90625	1.95312	0.976562	0.488281	0.244141	0				[Cpd] in uM	250	125	62.5	31.25	15.625	7.8125	3.90625	1.95312	0.976562	0.488281	0.244141	0		[Cpd] in uM		EC90 (uM)
1 (BDM73185)	1963	1799	1802	3388	8277	13610	16176	16793	16307	16145	17004	17985				1 (BDM73185)	108.333	-55.6667	-52.6667	1533.33	6422.33	11755.3	14321.3	14938.3	14452.3	14290.3	15149.3	16130.3				1 (BDM73185)	0.671612	-0.345105	-0.326507	9.5059	39.8153	72.8772	88.7851	92.6102	89.5972	88.5929	93.9183	100		1 (BDM73185)		31.25
1 (BDM73185)	1431	1418	1929	9875	15909	15014	17781	17880	17673	17783	18033	18339				1 (BDM73185)	-161.667	-174.667	336.333	8282.33	14316.3	13421.3	16188.3	16287.3	16080.3	16190.3	16440.3	16746.3				1 (BDM73185)	-0.965385	-1.04301	2.0084	49.4576	85.4894	80.1449	96.6679	97.2591	96.023	96.6799	98.1727	100		1 (BDM73185)		62.5
1 (BDM73185)	2021	1865	1782	2544	9608	16092	17183	13497	16536	17642	18091	17168				1 (BDM73185)	131.667	-24.3333	-107.333	654.667	7718.67	14202.7	15293.7	11607.7	14646.7	15752.7	16201.7	15278.7				1 (BDM73185)	0.861768	-0.159263	-0.702505	4.28484	50.5192	92.9575	100.098	75.973	95.8635	103.102	106.041	100		1 (BDM73185)		31.25
1 (BDM73185)	1460	1422	1547	4529	15132	17281	17633	17474	17665	17581	17858	18167				1 (BDM73185)	-16.3333	-54.3333	70.6667	3052.67	13655.7	15804.7	16156.7	15997.7	16188.7	16104.7	16381.7	16690.7				1 (BDM73185)	-0.0978591	-0.325531	0.42339	18.2897	81.8162	94.6916	96.8006	95.848	96.9923	96.4891	98.1487	100		1 (BDM73185)		62.5
6	2111	3422	8046	13868	17003	17783	17827	17878	18059	18164	18546	18344				6	0	1311	5935	11757	14892	15672	15716	15767	15948	16053	16435	16233				6	0	8.07614	36.5613	72.4265	91.7391	96.5441	96.8151	97.1293	98.2443	98.8911	101.244	100		6		125
8	1404	1320	1335	1354	1562	3443	6369	7078	7767	9348	11098	12408				8	51	-33	-18	1	209	2090	5016	5725	6414	7995	9745	11055				8	0.46133	-0.298507	-0.162822	0.00904568	1.89055	18.9055	45.3731	51.7865	58.019	72.3202	88.1502	100		8		15.6
9' (BDM88855.HCl)	1987	1894	1812	1753	1746	1748	1842	4324	9962	14872	17121	18044				9' (BDM88855.HCl)	89.3333	-3.66667	-85.6667	-144.667	-151.667	-149.667	-55.6667	2426.33	8064.33	12974.3	15223.3	16146.3				9' (BDM88855.HCl)	0.553273	-0.022709	-0.530564	-0.895972	-0.939326	-0.926939	-0.344764	15.0271	49.9453	80.3547	94.2835	100		9' (BDM88855.HCl)		3.9
9' (BDM88855.HCl)	1318	1273	1349	1207	1204	1205	1302	2775	13722	17652	18019	18318				9' (BDM88855.HCl)	4.66667	-40.3333	35.6667	-106.333	-109.333	-108.333	-11.3333	1461.67	12408.7	16338.7	16705.7	17004.7				9' (BDM88855.HCl)	0.0274434	-0.23719	0.209746	-0.625319	-0.642961	-0.63708	-0.0666484	8.59568	72.9721	96.0834	98.2417	100		9' (BDM88855.HCl)		1.95
9' (BDM88855.HCl)	3391	2880	2664	2549	2542	2511	2504	5883	13083	17945	18677	18355				9' (BDM88855.HCl)	412.667	-98.3333	-314.333	-429.333	-436.333	-467.333	-474.333	2904.67	10104.7	14966.7	15698.7	15376.7				9' (BDM88855.HCl)	2.68372	-0.639497	-2.04422	-2.79211	-2.83763	-3.03924	-3.08476	18.8901	65.7143	97.3336	102.094	100		9' (BDM88855.HCl)		3.9
9' (BDM88855.HCl)	1473	1443	1422	1400	1397	1428	1582	6027	14060	16458	17248	17279				9' (BDM88855.HCl)	27	-3	-24	-46	-49	-18	136	4581	12614	15012	15802	15833				9' (BDM88855.HCl)	0.17053	-0.0189478	-0.151582	-0.290532	-0.30948	-0.113687	0.858965	28.9332	79.669	94.8146	99.8042	100		9' (BDM88855.HCl)		3.9
9' (BDM88855.HCl)	1565	1520	1493	1474	1463	1472	1720	4330	10094	14090	15772	16962				9' (BDM88855.HCl)	39	-6	-33	-52	-63	-54	194	2804	8568	12564	14246	15436				9' (BDM88855.HCl)	0.252656	-0.0388702	-0.213786	-0.336875	-0.408137	-0.349832	1.2568	18.1653	55.5066	81.3941	92.2907	100		9' (BDM88855.HCl)		3.9
9' (BDM88855.HCl)	1539	1469	1442	1413	1385	1503	2260	5925	10071	11977	11980	15719				9' (BDM88855.HCl)	55.6667	-14.3333	-41.3333	-70.3333	-98.3333	19.6667	776.667	4441.67	8587.67	10493.7	10496.7	14235.7				9' (BDM88855.HCl)	0.391037	-0.100686	-0.290351	-0.494064	-0.690753	0.138151	5.45578	31.201	60.325	73.7139	73.735	100		9' (BDM88855.HCl)		3.9
10	18406	18104	18039	18310	18174	18469	18553	18330	17967	17658	17704	18176				10	16906	16604	16539	16810	16674	16969	17053	16830	16467	16158	16204	16676				10	101.379	99.5682	99.1785	100.804	99.988	101.757	102.261	100.923	98.7467	96.8937	97.1696	100		10		>250
10	18013	17954	17976	18105	18000	18043	18494	18208	17976	17999	18374	18376				10	16513	16454	16476	16605	16500	16543	16994	16708	16476	16499	16874	16876				10	97.849	97.4994	97.6298	98.3942	97.772	98.0268	100.699	99.0045	97.6298	97.7661	99.9881	100		10		>250
11	2112	2019	1917	1836	1781	1789	1784	2023	8561	16322	18223	18504				11	220.857	127.857	25.8571	-55.1429	-110.143	-102.143	-107.143	131.857	6669.86	14430.9	16331.9	16612.9				11	1.32944	0.769628	0.155645	-0.331929	-0.662998	-0.614842	-0.644939	0.793705	40.1488	86.8656	98.3085	100		11		1.95
11	1386	1340	1288	1270	1243	1236	1250	1449	1721	8243	16099	17945				11	98.4286	52.4286	0.428571	-17.5714	-44.5714	-51.5714	-37.5714	161.429	433.429	6955.43	14811.4	16657.4				11	0.590899	0.314746	0.00257285	-0.105487	-0.267577	-0.3096	-0.225554	0.969109	2.60201	41.7557	88.9179	100		11		0.98
12	3477	3182	2890	2802	2724	2686	2696	2804	5784	11779	17075	18234				12	516.833	221.833	-70.1667	-158.167	-236.167	-274.167	-264.167	-156.167	2823.83	8818.83	14114.8	15273.8				12	3.38378	1.45237	-0.459391	-1.03554	-1.54622	-1.79501	-1.72954	-1.02245	18.488	57.7382	92.4119	100		12		1.95
12	2691	2417	2236	2151	2160	2166	2248	4857	11210	16264	18287	18486				12	387.5	113.5	-67.5	-152.5	-143.5	-137.5	-55.5	2553.5	8906.5	13960.5	15983.5	16182.5				12	2.39456	0.701375	-0.417117	-0.942376	-0.88676	-0.849683	-0.342963	15.7794	55.0378	86.2691	98.7703	100		12		3.9
Repeat batch																batch 4-8																batch 4-8
[Cpd] in uM	500	250	125	62.5	31.25	15.625	7.8125	3.90625	1.95312	0.976562	0.488281	0				[Cpd] in uM	500	250	125	62.5	31.25	15.625	7.8125	3.90625	1.95312	0.976562	0.488281	0				[Cpd] in uM	500	250	125	62.5	31.25	15.625	7.8125	3.90625	1.95312	0.976562	0.488281	0		[Cpd] in uM		EC90 (uM)
2	11526	12494	12153	11220	10635	10367	9994	10154	9931	9976	10440	9614				2	10326	11294	10953	10020	9435	9167	8794	8954	8731	8776	9240	8414				2	122.724	134.229	130.176	119.087	112.135	108.949	104.516	106.418	103.768	104.302	109.817	100		2		> 500
3	10216	11133	11180	10743	11923	10840	10977	10541	10204	10166	9749	9749				3	9016	9933	9980	9543	10723	9640	9777	9341	9004	8966	8549	8549				3	105.463	116.189	116.739	111.627	125.43	112.762	114.364	109.264	105.322	104.878	100	100		3		> 500
7	1201	1207	1186	1212	1346	2485	6831	8520	10050	9650	10112	10028				7	3	9	-12	14	148	1287	5633	7322	8852	8452	8914	8830				7	0.0339751	0.101925	-0.1359	0.15855	1.6761	14.5753	63.7939	82.9219	100.249	95.7191	100.951	100		7		31.25
5	1195	1222	1326	1663	4882	8521	10062	11704	10678	10714	10041	10079				5	-52.6667	-25.6667	78.3333	415.333	3634.33	7273.33	8814.33	10456.3	9430.33	9466.33	8793.33	8831.33				5	-0.596361	-0.290632	0.886993	4.70295	41.1527	82.3583	99.8075	118.4	106.783	107.19	99.5697	100		5		62.5
9 (BDM88855)	1147	1170	1194	1191	1194	1194	1190	1355	3224	6123	8290	10162				9 (BDM88855)	0	23	47	44	47	47	43	208	2077	4976	7143	9015				9 (BDM88855)	0	0.25513	0.521353	0.488075	0.521353	0.521353	0.476983	2.30727	23.0394	55.1969	79.2346	100		9 (BDM88855)		3.91
6	1247	1311	1521	3370	6495	8914	9623	10345	9601	9927	10110	10132				6	-112.667	-48.6667	161.333	2010.33	5135.33	7554.33	8263.33	8985.33	8241.33	8567.33	8750.33	8772.33				6	-1.28434	-0.554774	1.83912	22.9167	58.5401	86.1154	94.1977	102.428	93.9469	97.6631	99.7492	100		6		125
2	11950	12627	11120	9759	9728	9535	9165	9388	9782	10385	10553	10778				2	10750	11427	9920	8559	8528	8335	7965	8188	8582	9185	9353	9578				2	112.236	119.305	103.571	89.361	89.0374	87.0223	83.1593	85.4876	89.6012	95.8968	97.6509	100		2		> 500
3	9817	10675	9429	8709	8522	8295	8545	8328	8716	9213	9740	9815				3	8617	9475	8229	7509	7322	7095	7345	7128	7516	8013	8540	8615				3	100.023	109.983	95.5194	87.1619	84.9913	82.3564	85.2583	82.7394	87.2432	93.0122	99.1294	100		3		> 500
7	1217	1219	1204	1223	1321	2056	3659	5303	6813	7865	8767	9245				7	3.66667	5.66667	-9.33333	9.66667	107.667	842.667	2445.67	4089.67	5599.67	6651.67	7553.67	8031.67				7	0.0456526	0.0705541	-0.116207	0.120357	1.34053	10.4918	30.4503	50.9193	69.7199	82.818	94.0486	100		7		31.25
5	1247	1232	1328	1485	2467	4022	5146	6137	6691	7481	8339	8625				5	-22	-37	59	216	1198	2753	3877	4868	5422	6212	7070	7356				5	-0.299076	-0.502991	0.802066	2.93638	16.286	37.4252	52.7053	66.1773	73.7085	84.4481	96.112	100		5		62.5
9 (BDM88855)	1188	1171	1202	1199	1199	1197	1185	1278	1766	3650	5878	8542				9 (BDM88855)	0	-17	14	11	11	9	-3	90	578	2462	4690	7354				9 (BDM88855)	0	-0.231167	0.190373	0.149578	0.149578	0.122382	-0.0407941	1.22382	7.85967	33.4784	63.7748	100		9 (BDM88855)		1.95
6	1225	1275	1356	1582	2524	3571	4526	5125	5770	6606	7833	8338				6	-60.3333	-10.3333	70.6667	296.667	1238.67	2285.67	3240.67	3839.67	4484.67	5320.67	6547.67	7052.67				6	-0.855468	-0.146517	1.00199	4.20645	17.5631	32.4085	45.9495	54.4428	63.5882	75.4419	92.8396	100		6		62.5
2	11754	12203	10846	10605	9684	9437	9029	8749	8854	9143	9427	9179				2	10554	11003	9646	9405	8484	8237	7829	7549	7654	7943	8227	7979				2	132.272	137.899	120.892	117.872	106.329	103.233	98.1201	94.6109	95.9268	99.5488	103.108	100		2		> 500
3	11108	11061	10117	9830	9053	8332	8528	8498	8469	8867	9224	8674				3	9908	9861	8917	8630	7853	7132	7328	7298	7269	7667	8024	7474				3	132.566	131.937	119.307	115.467	105.071	95.4241	98.0466	97.6452	97.2572	102.582	107.359	100		3		> 500
7	1180	1187	1185	1195	1315	2346	4435	6012	7197	7827	8493	8588				7	-4	3	1	11	131	1162	3251	4828	6013	6643	7309	7404				7	-0.0540249	0.0405186	0.0135062	0.148568	1.76931	15.6942	43.9087	65.208	81.2129	89.7218	98.7169	100		7		31.25
5	1212	1186	1252	1435	2916	5032	6483	7136	7720	8042	8544	8679				5	-4.66667	-30.6667	35.3333	218.333	1699.33	3815.33	5266.33	5919.33	6503.33	6825.33	7327.33	7462.33				5	-0.0625363	-0.410953	0.473489	2.92581	22.7721	51.1279	70.5722	79.3228	87.1488	91.4638	98.1909	100		5		62.5
9 (BDM88855)	1147	1187	1187	1194	1190	1193	1196	1257	2405	4804	7125	9088				9 (BDM88855)	0	40	40	47	43	46	49	110	1258	3657	5978	7941				9 (BDM88855)	0	0.503715	0.503715	0.591865	0.541494	0.579272	0.617051	1.38522	15.8418	46.0521	75.2802	100		9 (BDM88855)		3.91
6	1184	1220	1327	1676	3397	5490	6998	7334	7784	8431	9113	10050				6	-59.6667	-23.6667	83.3333	432.333	2153.33	4246.33	5754.33	6090.33	6540.33	7187.33	7869.33	8806.33				6	-0.677543	-0.268746	0.946289	4.90935	24.4521	48.2191	65.3431	69.1586	74.2685	81.6155	89.3599	100		6		62.5
