# Supplementary material for: Pyridylpiperazine-based allosteric inhibitors of RND-type multidrug efflux pumps
Source: Nat Commun. 2022 Jan 10;13:115. doi: 10.1038/s41467-021-27726-2 (PMC8749003; doi:10.1038/s41467-021-27726-2)
Supplement: Supplementary file 4 — Source Data [file 41467_2021_27726_MOESM4_ESM.zip › Source data Table S10 and Fig S5-S6/Source_data_Table-S10.xlsx]

## Sheet: Sheet1
Cell growth in dilution – cell growth as observed from the plate dilution experiments
Normalization dilution – normalization of cell growth in dilution of AcrB variants in relative with the cell growth of AcrB-WT. Cell growth of AcrB-WT at the last dilution was set to 1 (eg. if cell growth of AcrB-WT was at dilution 4, the dilution 4 was set to 1)
Student’s t-test – AcrB variants vs AcrB-WT
	Dicloxacillin, refer to Source_Data_Table-1_Dicloxacillin
	Cell growth in dilution	I438A	I445A	I943A	L944A	Cell growth in dilution	D407N	Cell growth in dilution	WT	Cell growth in dilution	WT + BDM_88855	Cell growth in dilution	V411A	Cell growth in dilution	V411A + BDM_88855	Cell growth in dilution	L442A	Cell growth in dilution	L442A + BDM_88855	Cell growth in dilution	E947A	Cell growth in dilution	E947A + BDM88855	Cell growth in dilution	F948A	Cell growth in dilution	F948A + BDM88855
	Slide 1 Replicate Dic-1	3	2	3	0	Slide 1 Replicate Dic-1	0	Slide 1 Replicate Dic-1	5											Slide 1 Replicate Dic-1	6
	Slide 1 Replicate Dic-2	4	1	2	0	Slide 1 Replicate Dic-2	0	Slide 1 Replicate Dic-2	6											Slide 1 Replicate Dic-2	5
	Slide 1 Replicate Dic-3	3	1	2	0	Slide 1 Replicate Dic-3	0	Slide 1 Replicate Dic-3	5											Slide 1 Replicate Dic-3	5
	Slide 1 Replicate Dic-4	3	0	2	0	Slide 1 Replicate Dic-4	0	Slide 1 Replicate Dic-4	5
						Slide 2 Replicate Dic-1	0	Slide 2 Replicate Dic-1	6			Slide 2 Replicate Dic-1	5			Slide 2 Replicate Dic-1	5
						Slide 2 Replicate Dic-2	0	Slide 2 Replicate Dic-2	6			Slide 2 Replicate Dic-2	6			Slide 2 Replicate Dic-2	6
						Slide 2 Replicate Dic-3	0	Slide 2 Replicate Dic-3	6			Slide 2 Replicate Dic-3	5			Slide 2 Replicate Dic-3	6
						Slide 2 Replicate Dic-4	0	Slide 2 Replicate Dic-4	6			Slide 2 Replicate Dic-4	6			Slide 2 Replicate Dic-4	6
						Slide 2 Replicate Dic-5	0	Slide 2 Replicate Dic-5	5	Slide 2 Replicate Inhibitor-1	2	Slide 2 Replicate Dic-5	6	Slide 2 Replicate Inhibitor-1	6	Slide 2 Replicate Dic-5	6	Slide 2 Replicate Inhibitor-1	6	Slide 1 Replicate Dic-4	5	Slide 2 Replicate Inhibitor-1	4
						Slide 3 Replicate Dic-6	0	Slide 3 Replicate Dic-6	6	Slide 3 Replicate Inhibitor-2	2	Slide 3 Replicate Dic-6	6	Slide 3 Replicate Inhibitor-2	6	Slide 3 Replicate Dic-6	6	Slide 3 Replicate Inhibitor-2	6	Slide 3 Replicate Dic-5	6	Slide 3 Replicate Inhibitor-2	6
						Slide 3 Replicate Dic-7	0	Slide 3 Replicate Dic-7	6	Slide 3 Replicate Inhibitor-3	2	Slide 3 Replicate Dic-7	6	Slide 3 Replicate Inhibitor-3	6	Slide 3 Replicate Dic-7	6	Slide 3 Replicate Inhibitor-3	6	Slide 3 Replicate Dic-6	6	Slide 3 Replicate Inhibitor-3	6
						Slide 3 Replicate Dic-8	0	Slide 3 Replicate Dic-8	6	Slide 3 Replicate Inhibitor-4	1	Slide 3 Replicate Dic-8	6	Slide 3 Replicate Inhibitor-4	6	Slide 3 Replicate Dic-8	6	Slide 3 Replicate Inhibitor-4	5	Slide 3 Replicate Dic-7	6	Slide 3 Replicate Inhibitor-4	6
						Slide 4 Replicate Dic-1	0	Slide 4 Replicate Dic-1	6	Slide 4 Replicate Inhibitor-1	1													Slide 4 Replicate Dic-1	6	Slide 4 Replicate Inhibitor-1	0
						Slide 4 Replicate Dic-2	0	Slide 4 Replicate Dic-2	6	Slide 4 Replicate Inhibitor-2	2													Slide 4 Replicate Dic-2	6	Slide 4 Replicate Inhibitor-2	0
						Slide 4 Replicate Dic-3	0	Slide 4 Replicate Dic-3	6	Slide 4 Replicate Inhibitor-3	2													Slide 4 Replicate Dic-3	6	Slide 4 Replicate Inhibitor-3	0
	Normalization dilution	I438A	I445A	I943A	L944A	Normalization dilution	D407N	Normalization dilution	WT	Normalization dilution	WT + BDM_88855	Normalization dilution	V411A	Normalization dilution	V411A + BDM_88855	Normalization dilution	L442A	Normalization dilution	L442A + BDM_88855	Normalization dilution	E947A	Normalization dilution	E947A + BDM88855	Normalization dilution	F948A	Normalization dilution	F948A + BDM88855
	Slide 1 Replicate Dic-1	0.6	0.4	0.6	0	Slide 1 Replicate Dic-1	0	Slide 1 Replicate Dic-1	1											Slide 1 Replicate Dic-1	1.2
	Slide 1 Replicate Dic-2	0.666667	0.166667	0.333333	0	Slide 1 Replicate Dic-2	0	Slide 1 Replicate Dic-2	1											Slide 1 Replicate Dic-2	0.833333
	Slide 1 Replicate Dic-3	0.6	0.2	0.4	0	Slide 1 Replicate Dic-3	0	Slide 1 Replicate Dic-3	1											Slide 1 Replicate Dic-3	1
	Slide 1 Replicate Dic-4	0.6	0	0.4	0	Slide 1 Replicate Dic-4	0	Slide 1 Replicate Dic-4	1
						Slide 2 Replicate Dic-1	0	Slide 2 Replicate Dic-1	1			Slide 2 Replicate Dic-1	0.833333			Slide 2 Replicate Dic-1	0.833333
						Slide 2 Replicate Dic-2	0	Slide 2 Replicate Dic-2	1			Slide 2 Replicate Dic-2	1			Slide 2 Replicate Dic-2	1
						Slide 2 Replicate Dic-3	0	Slide 2 Replicate Dic-3	1			Slide 2 Replicate Dic-3	0.833333			Slide 2 Replicate Dic-3	1
						Slide 2 Replicate Dic-4	0	Slide 2 Replicate Dic-4	1			Slide 2 Replicate Dic-4	1			Slide 2 Replicate Dic-4	1
						Slide 2 Replicate Dic-5	0	Slide 2 Replicate Dic-5	1	Slide 2 Replicate Inhibitor-1	0.4	Slide 2 Replicate Dic-5	1.2	Slide 2 Replicate Inhibitor-1	1.2	Slide 2 Replicate Dic-5	1.2	Slide 2 Replicate Inhibitor-1	1.2	Slide 1 Replicate Dic-4	1	Slide 2 Replicate Inhibitor-1	0.8
						Slide 3 Replicate Dic-6	0	Slide 3 Replicate Dic-6	1	Slide 3 Replicate Inhibitor-2	0.333333	Slide 3 Replicate Dic-6	1	Slide 3 Replicate Inhibitor-2	1	Slide 3 Replicate Dic-6	1	Slide 3 Replicate Inhibitor-2	1	Slide 3 Replicate Dic-5	1	Slide 3 Replicate Inhibitor-2	1
						Slide 3 Replicate Dic-7	0	Slide 3 Replicate Dic-7	1	Slide 3 Replicate Inhibitor-3	0.333333	Slide 3 Replicate Dic-7	1	Slide 3 Replicate Inhibitor-3	1	Slide 3 Replicate Dic-7	1	Slide 3 Replicate Inhibitor-3	1	Slide 3 Replicate Dic-6	1	Slide 3 Replicate Inhibitor-3	1
						Slide 3 Replicate Dic-8	0	Slide 3 Replicate Dic-8	1	Slide 3 Replicate Inhibitor-4	0.166667	Slide 3 Replicate Dic-8	1	Slide 3 Replicate Inhibitor-4	1	Slide 3 Replicate Dic-8	1	Slide 3 Replicate Inhibitor-4	0.833333	Slide 3 Replicate Dic-7	1	Slide 3 Replicate Inhibitor-4	1
						Slide 4 Replicate Dic-1	0	Slide 4 Replicate Dic-1	1	Slide 4 Replicate Inhibitor-1	0.166667													Slide 4 Replicate Dic-1	1	Slide 4 Replicate Inhibitor-1	0
						Slide 4 Replicate Dic-2	0	Slide 4 Replicate Dic-2	1	Slide 4 Replicate Inhibitor-2	0.333333													Slide 4 Replicate Dic-2	1	Slide 4 Replicate Inhibitor-2	0
						Slide 4 Replicate Dic-3	0	Slide 4 Replicate Dic-3	1	Slide 4 Replicate Inhibitor-3	0.333333													Slide 4 Replicate Dic-3	1	Slide 4 Replicate Inhibitor-3	0
	Average	0.616667	0.191667	0.433333	0	Average	0	Average	1	Average	0.295238	Average	0.983333	Average	1.05	Average	1.00417	Average	1.00833	Average	1.00476	Average	0.95	Average	1	Average	0
	S.E.M	0.0166667	0.0820738	0.057735	0	S.E.M	0	S.E.M	0	S.E.M	0.0344485	S.E.M	0.0408248	S.E.M	0.05	S.E.M	0.034754	S.E.M	0.075	S.E.M	0.0401245	S.E.M	0.05	S.E.M	0	S.E.M	0
	Student’s t-test (two-sided) (WT)	4.42667e-07	6.31706e-05	6.44229e-05	#DIV/0!	Student’s t-test (two-sided) (WT)				Student’s t-test (two-sided) (WT)	1.07035e-10	Student’s t-test (two-sided) (WT)	0.689267	Student’s t-test (two-sided) (WT)	0.355918	Student’s t-test (two-sided) (WT)	0.906273	Student’s t-test (two-sided) (WT)	0.915152	Student’s t-test (two-sided) (WT)	0.907494	Student’s t-test (two-sided) (WT)	0.355918	Student’s t-test (two-sided) (WT)	#DIV/0!	Student’s t-test (two-sided) (WT)	#DIV/0!
														Student’s t-test (two-sided) (WT + BDM88855)	4.3512e-05			Student’s t-test (two-sided) (WT + BDM88855)	0.000237962			Student’s t-test (two-sided) (WT + BDM88855)	9.91794e-05			Student’s t-test (two-sided) (WT + BDM88855)	0.00749043
	Erythromycin, refer to Source_Data_Table-1_Erythromycin
	Cell growth in dilution	I438A	I445A	I943A	L944A	Cell growth in dilution	D407N	Cell growth in dilution	WT	Cell growth in dilution	WT + BDM_88855	Cell growth in dilution	V411A	Cell growth in dilution	V411A + BDM_88855	Cell growth in dilution	L442A	Cell growth in dilution	L442A + BDM_88855	Cell growth in dilution	E947A	Cell growth in dilution	E947A + BDM88855	Cell growth in dilution	F948A	Cell growth in dilution	F948A + BDM88855
	Slide 1 Replicate Ery-1	6	3	3	1	Slide 1 Replicate Ery-1	0	Slide 1 Replicate Ery-1	6											Slide 1 Replicate Ery-1	6
	Slide 1 Replicate Ery-2	6	3	3	1	Slide 1 Replicate Ery-2	0	Slide 1 Replicate Ery-2	5											Slide 1 Replicate Ery-2	5
	Slide 1 Replicate Ery-3	5	4	5	1	Slide 1 Replicate Ery-3	0	Slide 1 Replicate Ery-3	5											Slide 1 Replicate Ery-3	6
	Slide 1 Replicate Ery-4	3	0	0	0	Slide 1 Replicate Ery-4	0	Slide 1 Replicate Ery-4	3											Slide 1 Replicate Ery-4	3
						Slide 2 Replicate Ery-1	0	Slide 2 Replicate Ery-1	6			Slide 2 Replicate Ery-1	5			Slide 2 Replicate Ery-1	6
						Slide 2 Replicate Ery-2	0	Slide 2 Replicate Ery-2	6			Slide 2 Replicate Ery-2	5			Slide 2 Replicate Ery-2	6
						Slide 2 Replicate Ery-3	0	Slide 2 Replicate Ery-3	6			Slide 2 Replicate Ery-3	5			Slide 2 Replicate Ery-3	6
						Slide 2 Replicate Ery-4	0	Slide 2 Replicate Ery-4	6			Slide 2 Replicate Ery-4	6			Slide 2 Replicate Ery-4	6
						Slide 2 Replicate Ery-5	0	Slide 2 Replicate Ery-5	6			Slide 2 Replicate Ery-5	6			Slide 2 Replicate Ery-5	6
						Slide 3 Replicate Ery-6	0	Slide 3 Replicate Ery-6	5	Slide 3 Replicate Inhibitor-1	3	Slide 3 Replicate Ery-6	5	Slide 3 Replicate Inhibitor-1	6	Slide 3 Replicate Ery-6	5	Slide 3 Replicate Inhibitor-1	6
						Slide 3 Replicate Ery-7	0	Slide 3 Replicate Ery-7	5	Slide 3 Replicate Inhibitor-2	5	Slide 3 Replicate Ery-7	6	Slide 3 Replicate Inhibitor-2	6	Slide 3 Replicate Ery-7	6	Slide 3 Replicate Inhibitor-2	6
						Slide 4 Replicate Ery-8	0	Slide 4 Replicate Ery-8	5	Slide 4 Replicate Inhibitor-3	2	Slide 4 Replicate Ery-8	6	Slide 4 Replicate Inhibitor-3	5	Slide 4 Replicate Ery-8	6	Slide 4 Replicate Inhibitor-3	5	Slide 4 Replicate Ery-5	6	Slide 4 Replicate Inhibitor-1	4
						Slide 4 Replicate Ery-9	0	Slide 4 Replicate Ery-9	6	Slide 4 Replicate Inhibitor-4	3	Slide 4 Replicate Ery-9	6	Slide 4 Replicate Inhibitor-4	6	Slide 4 Replicate Ery-9	6	Slide 4 Replicate Inhibitor-4	6	Slide 4 Replicate Ery-6	6	Slide 4 Replicate Inhibitor-2	6
						Slide 5 Replicate Ery-7	0	Slide 5 Replicate Ery-7	6	Slide 5 Replicate Inhibitor-3	1									Slide 5 Replicate Ery-7	6	Slide 5 Replicate Inhibitor-3	6
						Slide 6 Replicate Ery-8	0	Slide 6 Replicate Ery-8	6	Slide 6 Replicate Inhibitor-4	0									Slide 6 Replicate Ery-8	6	Slide 6 Replicate Inhibitor-4	6	Slide 6 Replicate Ery-1	6	Slide 6 Replicate Inhibitor-1	0
						Slide 7 Replicate Ery-2	0	Slide 7 Replicate Ery-2	6	Slide 7 Replicate Inhibitor-2	1													Slide 7 Replicate Ery-2	6	Slide 7 Replicate Inhibitor-2	0
						Slide 7 Replicate Ery-3	0	Slide 7 Replicate Ery-3	6	Slide 7 Replicate Inhibitor-3	1													Slide 7 Replicate Ery-3	6	Slide 7 Replicate Inhibitor-3	0
						Slide 7 Replicate Ery-4	0	Slide 7 Replicate Ery-4	6	Slide 7 Replicate Inhibitor-4	0													Slide 7 Replicate Ery-4	6	Slide 7 Replicate Inhibitor-4	0
	Normalization dilution	I438A	I445A	I943A	L944A	Normalization dilution	D407N	Normalization dilution	WT	Normalization dilution	WT + BDM_88855	Normalization dilution	V411A	Normalization dilution	V411A + BDM_88855	Normalization dilution	L442A	Normalization dilution	L442A + BDM_88855	Normalization dilution	E947A	Normalization dilution	E947A + BDM88855	Normalization dilution	F948A	Normalization dilution	F948A + BDM88855
	Slide 1 Replicate Ery-1	1	0.5	0.5	0.166667	Slide 1 Replicate Ery-1	0	Slide 1 Replicate Ery-1	1											Slide 1 Replicate Ery-1	1
	Slide 1 Replicate Ery-2	1.2	0.6	0.6	0.2	Slide 1 Replicate Ery-2	0	Slide 1 Replicate Ery-2	1											Slide 1 Replicate Ery-2	1
	Slide 1 Replicate Ery-3	1	0.8	1	0.2	Slide 1 Replicate Ery-3	0	Slide 1 Replicate Ery-3	1											Slide 1 Replicate Ery-3	1.2
	Slide 1 Replicate Ery-4	1	0	0	0	Slide 1 Replicate Ery-4	0	Slide 1 Replicate Ery-4	1											Slide 1 Replicate Ery-4	1
						Slide 2 Replicate Ery-1	0	Slide 2 Replicate Ery-1	1			Slide 2 Replicate Ery-1	0.833333			Slide 2 Replicate Ery-1	1
						Slide 2 Replicate Ery-2	0	Slide 2 Replicate Ery-2	1			Slide 2 Replicate Ery-2	0.833333			Slide 2 Replicate Ery-2	1
						Slide 2 Replicate Ery-3	0	Slide 2 Replicate Ery-3	1			Slide 2 Replicate Ery-3	0.833333			Slide 2 Replicate Ery-3	1
						Slide 2 Replicate Ery-4	0	Slide 2 Replicate Ery-4	1			Slide 2 Replicate Ery-4	1			Slide 2 Replicate Ery-4	1
						Slide 2 Replicate Ery-5	0	Slide 2 Replicate Ery-5	1			Slide 2 Replicate Ery-5	1			Slide 2 Replicate Ery-5	1
						Slide 3 Replicate Ery-6	0	Slide 3 Replicate Ery-6	1	Slide 3 Replicate Inhibitor-1	0.6	Slide 3 Replicate Ery-6	1	Slide 3 Replicate Inhibitor-1	1.2	Slide 3 Replicate Ery-6	1	Slide 3 Replicate Inhibitor-1	1.2
						Slide 3 Replicate Ery-7	0	Slide 3 Replicate Ery-7	1	Slide 3 Replicate Inhibitor-2	1	Slide 3 Replicate Ery-7	1.2	Slide 3 Replicate Inhibitor-2	1.2	Slide 3 Replicate Ery-7	1.2	Slide 3 Replicate Inhibitor-2	1.2
						Slide 4 Replicate Ery-8	0	Slide 4 Replicate Ery-8	1	Slide 4 Replicate Inhibitor-3	0.4	Slide 4 Replicate Ery-8	1.2	Slide 4 Replicate Inhibitor-3	1	Slide 4 Replicate Ery-8	1.2	Slide 4 Replicate Inhibitor-3	1	Slide 4 Replicate Ery-5	1.2	Slide 4 Replicate Inhibitor-1	0.8
						Slide 4 Replicate Ery-9	0	Slide 4 Replicate Ery-9	1	Slide 4 Replicate Inhibitor-4	0.5	Slide 4 Replicate Ery-9	1	Slide 4 Replicate Inhibitor-4	1	Slide 4 Replicate Ery-9	1	Slide 4 Replicate Inhibitor-4	1	Slide 4 Replicate Ery-6	1	Slide 4 Replicate Inhibitor-2	1
						Slide 5 Replicate Ery-7	0	Slide 5 Replicate Ery-7	1	Slide 5 Replicate Inhibitor-3	0.166667									Slide 5 Replicate Ery-7	1	Slide 5 Replicate Inhibitor-3	1
						Slide 6 Replicate Ery-8	0	Slide 6 Replicate Ery-8	1	Slide 6 Replicate Inhibitor-4	0									Slide 6 Replicate Ery-8	1	Slide 6 Replicate Inhibitor-4	1	Slide 6 Replicate Ery-1	1	Slide 6 Replicate Inhibitor-1	0
						Slide 7 Replicate Ery-2	0	Slide 7 Replicate Ery-2	1	Slide 7 Replicate Inhibitor-2	0.166667													Slide 7 Replicate Ery-2	1	Slide 7 Replicate Inhibitor-2	0
						Slide 7 Replicate Ery-3	0	Slide 7 Replicate Ery-3	1	Slide 7 Replicate Inhibitor-3	0.166667													Slide 7 Replicate Ery-3	1	Slide 7 Replicate Inhibitor-3	0
						Slide 7 Replicate Ery-4	0	Slide 7 Replicate Ery-4	1	Slide 7 Replicate Inhibitor-4	0													Slide 7 Replicate Ery-4	1	Slide 7 Replicate Inhibitor-4	0
	Average	1.05	0.475	0.525	0.141667	Average	0	Average	1	Average	0.333333	Average	0.988889	Average	1.1	Average	1.04444	Average	1.1	Average	1.05	Average	0.95	Average	1	Average	0
	S.E.M	0.05	0.170171	0.205649	0.0478714	S.E.M	0	S.E.M	0	S.E.M	0.108866	S.E.M	0.0474667	S.E.M	0.057735	S.E.M	0.0293972	S.E.M	0.057735	S.E.M	0.0327327	S.E.M	0.05	S.E.M	0	S.E.M	0
	Student’s t-test (two-sided) (WT)	0.355918	0.0215216	0.0602889	1.93525e-06	Student’s t-test (two-sided) (WT)				Student’s t-test (two-sided) (WT)	1.46753e-05	Student’s t-test (two-sided) (WT)	0.81789	Student’s t-test (two-sided) (WT)	0.133975	Student’s t-test (two-sided) (WT)	0.150069	Student’s t-test (two-sided) (WT)	0.133975	Student’s t-test (two-sided) (WT)	0.148904	Student’s t-test (two-sided) (WT)	0.355918	Student’s t-test (two-sided) (WT)	#DIV/0!	Student’s t-test (two-sided) (WT)	#DIV/0!
														Student’s t-test (two-sided) (WT + BDM88855)	0.0162558			Student’s t-test (two-sided) (WT + BDM88855)	0.0162558			Student’s t-test (two-sided) (WT + BDM88855)	0.00147531			Student’s t-test (two-sided) (WT + BDM88855)	0.133975
	Fusidic acid, refer to Source_Data_Table-1_Fusidic_acid
	Cell growth in dilution	I438A	I445A	I943A	L944A	Cell growth in dilution	D407N	Cell growth in dilution	WT	Cell growth in dilution	WT + BDM_88855	Cell growth in dilution	V411A	Cell growth in dilution	V411A + BDM_88855	Cell growth in dilution	L442A	Cell growth in dilution	L442A + BDM_88855	Cell growth in dilution	E947A	Cell growth in dilution	E947A + BDM88855	Cell growth in dilution	F948A	Cell growth in dilution	F948A + BDM88855
	Slide 1 Replicate Fus-1	3	2	4	1	Slide 1 Replicate Fus-1	0	Slide 1 Replicate Fus-1	4											Slide 1 Replicate Fus-1	5
	Slide 1 Replicate Fus-2	4	3	4	1	Slide 1 Replicate Fus-2	0	Slide 1 Replicate Fus-2	5											Slide 1 Replicate Fus-2	5
	Slide 1 Replicate Fus-3	2	1	3	2	Slide 1 Replicate Fus-3	0	Slide 1 Replicate Fus-3	5											Slide 1 Replicate Fus-3	6
	Slide 1 Replicate Fus-4	4	3	4	1	Slide 1 Replicate Fus-4	0	Slide 1 Replicate Fus-4	5											Slide 1 Replicate Fus-4	5
	Slide 1 Replicate Fus-5	4	3	4	1	Slide 1 Replicate Fus-5	0	Slide 1 Replicate Fus-5	6											Slide 1 Replicate Fus-5	5
						Slide 2 Replicate Fus-1	0	Slide 2 Replicate Fus-1	6			Slide 2 Replicate Fus-1	5			Slide 2 Replicate Fus-1	4
						Slide 2 Replicate Fus-2	0	Slide 2 Replicate Fus-2	6			Slide 2 Replicate Fus-2	5			Slide 2 Replicate Fus-2	5
						Slide 2 Replicate Fus-3	0	Slide 2 Replicate Fus-3	6			Slide 2 Replicate Fus-3	5			Slide 2 Replicate Fus-3	6
						Slide 2 Replicate Fus-4	0	Slide 2 Replicate Fus-4	6			Slide 2 Replicate Fus-4	5			Slide 2 Replicate Fus-4	5
						Slide 3 Replicate Fus-5	0	Slide 3 Replicate Fus-5	4	Slide 3 Replicate Inhibitor-1	2	Slide 3 Replicate Fus-5	4	Slide 3 Replicate Inhibitor-1	4	Slide 3 Replicate Fus-5	4	Slide 3 Replicate Inhibitor-1	4
						Slide 3 Replicate Fus-6	0	Slide 3 Replicate Fus-6	6	Slide 3 Replicate Inhibitor-2	3	Slide 3 Replicate Fus-6	6	Slide 3 Replicate Inhibitor-2	5	Slide 3 Replicate Fus-6	6	Slide 3 Replicate Inhibitor-2	4
						Slide 4 Replicate Fus-7	0	Slide 4 Replicate Fus-7	6	Slide 3 Replicate Inhibitor-3	0	Slide 4 Replicate Fus-7	5	Slide 3 Replicate Inhibitor-3	3	Slide 4 Replicate Fus-7	6	Slide 3 Replicate Inhibitor-3	3	Slide 4 Replicate Fus-6	6	Slide 4 Replicate Inhibitor-1	3
						Slide 4 Replicate Fus-8	0	Slide 4 Replicate Fus-8	6	Slide 3 Replicate Inhibitor-4	1	Slide 4 Replicate Fus-8	6	Slide 3 Replicate Inhibitor-4	5	Slide 4 Replicate Fus-8	6	Slide 3 Replicate Inhibitor-4	5	Slide 4 Replicate Fus-7	6	Slide 4 Replicate Inhibitor-2	5
						Slide 4 Replicate Fus-9	0	Slide 4 Replicate Fus-9	5	Slide 3 Replicate Inhibitor-5	1	Slide 4 Replicate Fus-9	6	Slide 3 Replicate Inhibitor-5	6	Slide 4 Replicate Fus-9	6	Slide 3 Replicate Inhibitor-5	5	Slide 4 Replicate Fus-8	6	Slide 4 Replicate Inhibitor-3	6
						Slide 5 Replicate Fus-9	0	Slide 5 Replicate Fus-9	3	Slide 5 Replicate Inhibitor-4	1									Slide 5 Replicate Fus-9	4	Slide 5 Replicate Inhibitor-4	2
						Slide 6 Replicate Fus-1	0	Slide 6 Replicate Fus-1	6	Slide 6 Replicate Inhibitor-1	1													Slide 6 Replicate Fus-1	5	Slide 6 Replicate Inhibitor-1	0
						Slide 6 Replicate Fus-2	0	Slide 6 Replicate Fus-2	6	Slide 6 Replicate Inhibitor-2	1													Slide 6 Replicate Fus-2	3	Slide 6 Replicate Inhibitor-2	0
						Slide 6 Replicate Fus-3	0	Slide 6 Replicate Fus-3	6	Slide 6 Replicate Inhibitor-3	1													Slide 6 Replicate Fus-3	3	Slide 6 Replicate Inhibitor-3	0
	Normalization dilution	I438A	I445A	I943A	L944A	Normalization dilution	D407N	Normalization dilution	WT	Normalization dilution	WT + BDM_88855	Normalization dilution	V411A	Normalization dilution	V411A + BDM_88855	Normalization dilution	L442A	Normalization dilution	L442A + BDM_88855	Normalization dilution	E947A	Normalization dilution	E947A + BDM88855	Normalization dilution	F948A	Normalization dilution	F948A + BDM88855
	Slide 1 Replicate Fus-1	0.75	0.5	1	0.25	Slide 1 Replicate Fus-1	0	Slide 1 Replicate Fus-1	1											Slide 1 Replicate Fus-1	1.25
	Slide 1 Replicate Fus-2	0.8	0.6	0.8	0.2	Slide 1 Replicate Fus-2	0	Slide 1 Replicate Fus-2	1											Slide 1 Replicate Fus-2	1
	Slide 1 Replicate Fus-3	0.4	0.2	0.6	0.4	Slide 1 Replicate Fus-3	0	Slide 1 Replicate Fus-3	1											Slide 1 Replicate Fus-3	1.2
	Slide 1 Replicate Fus-4	0.8	0.6	0.8	0.2	Slide 1 Replicate Fus-4	0	Slide 1 Replicate Fus-4	1											Slide 1 Replicate Fus-4	1
	Slide 1 Replicate Fus-5	0.666667	0.5	0.666667	0.166667	Slide 1 Replicate Fus-5	0	Slide 1 Replicate Fus-5	1											Slide 1 Replicate Fus-5	0.833333
						Slide 2 Replicate Fus-1	0	Slide 2 Replicate Fus-1	1			Slide 2 Replicate Fus-1	0.833333			Slide 2 Replicate Fus-1	0.666667
						Slide 2 Replicate Fus-2	0	Slide 2 Replicate Fus-2	1			Slide 2 Replicate Fus-2	0.833333			Slide 2 Replicate Fus-2	0.833333
						Slide 2 Replicate Fus-3	0	Slide 2 Replicate Fus-3	1			Slide 2 Replicate Fus-3	0.833333			Slide 2 Replicate Fus-3	1
						Slide 2 Replicate Fus-4	0	Slide 2 Replicate Fus-4	1			Slide 2 Replicate Fus-4	0.833333			Slide 2 Replicate Fus-4	0.833333
						Slide 3 Replicate Fus-5	0	Slide 3 Replicate Fus-5	1	Slide 3 Replicate Inhibitor-1	0.5	Slide 3 Replicate Fus-5	1	Slide 3 Replicate Inhibitor-1	1	Slide 3 Replicate Fus-5	1	Slide 3 Replicate Inhibitor-1	1
						Slide 3 Replicate Fus-6	0	Slide 3 Replicate Fus-6	1	Slide 3 Replicate Inhibitor-2	0.5	Slide 3 Replicate Fus-6	1	Slide 3 Replicate Inhibitor-2	0.833333	Slide 3 Replicate Fus-6	1	Slide 3 Replicate Inhibitor-2	0.666667
						Slide 4 Replicate Fus-7	0	Slide 4 Replicate Fus-7	1	Slide 3 Replicate Inhibitor-3	0	Slide 4 Replicate Fus-7	0.833333	Slide 3 Replicate Inhibitor-3	0.5	Slide 4 Replicate Fus-7	1	Slide 3 Replicate Inhibitor-3	0.5	Slide 4 Replicate Fus-6	1	Slide 4 Replicate Inhibitor-1	0.5
						Slide 4 Replicate Fus-8	0	Slide 4 Replicate Fus-8	1	Slide 3 Replicate Inhibitor-4	0.166667	Slide 4 Replicate Fus-8	1	Slide 3 Replicate Inhibitor-4	0.833333	Slide 4 Replicate Fus-8	1	Slide 3 Replicate Inhibitor-4	0.833333	Slide 4 Replicate Fus-7	1	Slide 4 Replicate Inhibitor-2	0.833333
						Slide 4 Replicate Fus-9	0	Slide 4 Replicate Fus-9	1	Slide 3 Replicate Inhibitor-5	0.2	Slide 4 Replicate Fus-9	1.2	Slide 3 Replicate Inhibitor-5	1.2	Slide 4 Replicate Fus-9	1.2	Slide 3 Replicate Inhibitor-5	1	Slide 4 Replicate Fus-8	1.2	Slide 4 Replicate Inhibitor-3	1.2
						Slide 5 Replicate Fus-9	0	Slide 5 Replicate Fus-9	1	Slide 5 Replicate Inhibitor-4	0.333333									Slide 5 Replicate Fus-9	1.33333	Slide 5 Replicate Inhibitor-4	0.666667
						Slide 6 Replicate Fus-1	0	Slide 6 Replicate Fus-1	1	Slide 6 Replicate Inhibitor-1	0.166667													Slide 6 Replicate Fus-1	0.833333	Slide 6 Replicate Inhibitor-1	0
						Slide 6 Replicate Fus-2	0	Slide 6 Replicate Fus-2	1	Slide 6 Replicate Inhibitor-2	0.166667													Slide 6 Replicate Fus-2	0.5	Slide 6 Replicate Inhibitor-2	0
						Slide 6 Replicate Fus-3	0	Slide 6 Replicate Fus-3	1	Slide 6 Replicate Inhibitor-3	0.166667													Slide 6 Replicate Fus-3	0.5	Slide 6 Replicate Inhibitor-3	0
	Average	0.683333	0.48	0.773333	0.243333	Average	0	Average	1	Average	0.244444	Average	0.92963	Average	0.873333	Average	0.948148	Average	0.8	Average	1.09074	Average	0.8	Average	0.611111	Average	0
	S.E.M	0.0749074	0.0734847	0.0686375	0.0413656	S.E.M	0	S.E.M	0	S.E.M	0.0558326	S.E.M	0.0431922	S.E.M	0.115181	S.E.M	0.0503418	S.E.M	0.0971825	S.E.M	0.0536558	S.E.M	0.149691	S.E.M	0.111111	S.E.M	0
	Student’s t-test (two-sided) (WT)	0.00288639	0.000104411	0.0108205	8.20627e-08	Student’s t-test (two-sided) (WT)				Student’s t-test (two-sided) (WT)	3.54071e-10	Student’s t-test (two-sided) (WT)	0.12279	Student’s t-test (two-sided) (WT)	0.303443	Student’s t-test (two-sided) (WT)	0.318331	Student’s t-test (two-sided) (WT)	0.0735902	Student’s t-test (two-sided) (WT)	0.110188	Student’s t-test (two-sided) (WT)	0.229961	Student’s t-test (two-sided) (WT)	0.0248962	Student’s t-test (two-sided) (WT)	#DIV/0!
														Student’s t-test (two-sided) (WT + BDM88855)	0.00418761			Student’s t-test (two-sided) (WT + BDM88855)	0.00519732			Student’s t-test (two-sided) (WT + BDM88855)	0.00900828			Student’s t-test (two-sided) (WT + BDM88855)	#DIV/0!
	Linezolid, refer to Source_Data_Table-1_Linezolid
	Cell growth in dilution	I438A	I445A	I943A	L944A	Cell growth in dilution	D407N	Cell growth in dilution	WT	Cell growth in dilution	WT + BDM_88855	Cell growth in dilution	V411A	Cell growth in dilution	V411A + BDM_88855	Cell growth in dilution	L442A	Cell growth in dilution	L442A + BDM_88855	Cell growth in dilution	E947A	Cell growth in dilution	E947A + BDM88855	Cell growth in dilution	F948A	Cell growth in dilution	F948A + BDM88855
	Slide 1 Replicate Lin-1	3	2	1	2	Slide 1 Replicate Lin-1	0	Slide 1 Replicate Lin-1	4											Slide 1 Replicate Lin-1	5
	Slide 1 Replicate Lin-2	3	2	1	1	Slide 1 Replicate Lin-2	0	Slide 1 Replicate Lin-2	4											Slide 1 Replicate Lin-2	5
	Slide 1 Replicate Lin-3	3	2	1	2	Slide 1 Replicate Lin-3	0	Slide 1 Replicate Lin-3	4											Slide 1 Replicate Lin-3	5
	Slide 1 Replicate Lin-4	2	1	1	1	Slide 1 Replicate Lin-4	0	Slide 1 Replicate Lin-4	5											Slide 1 Replicate Lin-4	5
	Slide 1 Replicate Lin-5	3	2	1	2	Slide 1 Replicate Lin-5	0	Slide 1 Replicate Lin-5	5											Slide 1 Replicate Lin-5	5
						Slide 2 Replicate Lin-1	0	Slide 2 Replicate Lin-1	6			Slide 2 Replicate Lin-1	6			Slide 2 Replicate Lin-1	5
						Slide 2 Replicate Lin-2	0	Slide 2 Replicate Lin-2	6			Slide 2 Replicate Lin-2	5			Slide 2 Replicate Lin-2	4
						Slide 2 Replicate Lin-3	0	Slide 2 Replicate Lin-3	5			Slide 2 Replicate Lin-3	4			Slide 2 Replicate Lin-3	4
						Slide 2 Replicate Lin-4	0	Slide 2 Replicate Lin-4	5			Slide 2 Replicate Lin-4	5			Slide 2 Replicate Lin-4	4
						Slide 3 Replicate Lin-5	0	Slide 3 Replicate Lin-5	4	Slide 3 Replicate Inhibitor-1	2	Slide 3 Replicate Lin-5	5	Slide 3 Replicate Inhibitor-1	4	Slide 3 Replicate Lin-5	3	Slide 3 Replicate Inhibitor-1	3
						Slide 3 Replicate Lin-6	0	Slide 3 Replicate Lin-6	5	Slide 3 Replicate Inhibitor-2	1	Slide 3 Replicate Lin-6	5	Slide 3 Replicate Inhibitor-2	3	Slide 3 Replicate Lin-6	3	Slide 3 Replicate Inhibitor-2	2
						Slide 4 Replicate Lin-7	0	Slide 4 Replicate Lin-7	5	Slide 4 Replicate Inhibitor-3	2	Slide 4 Replicate Lin-7	6	Slide 4 Replicate Inhibitor-3	5	Slide 4 Replicate Lin-7	5	Slide 4 Replicate Inhibitor-3	3			Slide 4 Replicate Inhibitor-1	3
						Slide 5 Replicate Lin-8	0	Slide 5 Replicate Lin-8	6	Slide 5 Replicate Inhibitor-4	3	Slide 5 Replicate Lin-8	6	Slide 5 Replicate Inhibitor-4	6	Slide 5 Replicate Lin-8	4	Slide 5 Replicate Inhibitor-4	4	Slide 5 Replicate Lin-6	6	Slide 5 Replicate Inhibitor-2	6
						Slide 5 Replicate Lin-9	0	Slide 5 Replicate Lin-9	6	Slide 5 Replicate Inhibitor-5	3	Slide 5 Replicate Lin-9	5	Slide 5 Replicate Inhibitor-5	5	Slide 5 Replicate Lin-9	4	Slide 5 Replicate Inhibitor-5	3	Slide 5 Replicate Lin-7	5	Slide 5 Replicate Inhibitor-3	5
						Slide 5 Replicate Lin-10	0	Slide 5 Replicate Lin-10	5	Slide 5 Replicate Inhibitor-6	1	Slide 5 Replicate Lin-10	5	Slide 5 Replicate Inhibitor-6	3	Slide 5 Replicate Lin-10	4	Slide 5 Replicate Inhibitor-6	2	Slide 5 Replicate Lin-8	6	Slide 5 Replicate Inhibitor-4	3
						Slide 6 Replicate Lin-1	0	Slide 6 Replicate Lin-1	6	Slide 6 Replicate Inhibitor-1	2													Slide 6 Replicate Lin-1	3	Slide 6 Replicate Inhibitor-1	1
						Slide 6 Replicate Lin-2	0	Slide 6 Replicate Lin-2	6	Slide 6 Replicate Inhibitor-2	3													Slide 6 Replicate Lin-2	6	Slide 6 Replicate Inhibitor-2	1
						Slide 6 Replicate Lin-3	0	Slide 6 Replicate Lin-3	6	Slide 6 Replicate Inhibitor-3	3													Slide 6 Replicate Lin-3	6	Slide 6 Replicate Inhibitor-3	1
						Slide 6 Replicate Lin-4	0	Slide 6 Replicate Lin-4	6	Slide 6 Replicate Inhibitor-4	2													Slide 6 Replicate Lin-4	4	Slide 6 Replicate Inhibitor-4	1
	Normalization dilution	I438A	I445A	I943A	L944A	Normalization dilution	D407N	Normalization dilution	WT	Normalization dilution	WT + BDM_88855	Normalization dilution	V411A	Normalization dilution	V411A + BDM_88855	Normalization dilution	L442A	Normalization dilution	L442A + BDM_88855	Normalization dilution	E947A	Normalization dilution	E947A + BDM88855	Normalization dilution	F948A	Normalization dilution	F948A + BDM88855
	Slide 1 Replicate Lin-1	0.75	0.5	0.25	0.5	Slide 1 Replicate Lin-1	0	Slide 1 Replicate Lin-1	1											Slide 1 Replicate Lin-1	1.25
	Slide 1 Replicate Lin-2	0.75	0.5	0.25	0.25	Slide 1 Replicate Lin-2	0	Slide 1 Replicate Lin-2	1											Slide 1 Replicate Lin-2	1.25
	Slide 1 Replicate Lin-3	0.75	0.5	0.25	0.5	Slide 1 Replicate Lin-3	0	Slide 1 Replicate Lin-3	1											Slide 1 Replicate Lin-3	1.25
	Slide 1 Replicate Lin-4	0.4	0.2	0.2	0.2	Slide 1 Replicate Lin-4	0	Slide 1 Replicate Lin-4	1											Slide 1 Replicate Lin-4	1
	Slide 1 Replicate Lin-5	0.6	0.4	0.2	0.4	Slide 1 Replicate Lin-5	0	Slide 1 Replicate Lin-5	1											Slide 1 Replicate Lin-5	1
						Slide 2 Replicate Lin-1	0	Slide 2 Replicate Lin-1	1			Slide 2 Replicate Lin-1	1			Slide 2 Replicate Lin-1	0.833333
						Slide 2 Replicate Lin-2	0	Slide 2 Replicate Lin-2	1			Slide 2 Replicate Lin-2	0.833333			Slide 2 Replicate Lin-2	0.666667
						Slide 2 Replicate Lin-3	0	Slide 2 Replicate Lin-3	1			Slide 2 Replicate Lin-3	0.8			Slide 2 Replicate Lin-3	0.8
						Slide 2 Replicate Lin-4	0	Slide 2 Replicate Lin-4	1			Slide 2 Replicate Lin-4	1			Slide 2 Replicate Lin-4	0.8
						Slide 3 Replicate Lin-5	0	Slide 3 Replicate Lin-5	1	Slide 3 Replicate Inhibitor-1	0.5	Slide 3 Replicate Lin-5	1.25	Slide 3 Replicate Inhibitor-1	1	Slide 3 Replicate Lin-5	0.75	Slide 3 Replicate Inhibitor-1	0.75
						Slide 3 Replicate Lin-6	0	Slide 3 Replicate Lin-6	1	Slide 3 Replicate Inhibitor-2	0.2	Slide 3 Replicate Lin-6	1	Slide 3 Replicate Inhibitor-2	0.6	Slide 3 Replicate Lin-6	0.6	Slide 3 Replicate Inhibitor-2	0.4
						Slide 4 Replicate Lin-7	0	Slide 4 Replicate Lin-7	1	Slide 4 Replicate Inhibitor-3	0.4	Slide 4 Replicate Lin-7	1.2	Slide 4 Replicate Inhibitor-3	1	Slide 4 Replicate Lin-7	1	Slide 4 Replicate Inhibitor-3	0.6			Slide 4 Replicate Inhibitor-1	0.6
						Slide 5 Replicate Lin-8	0	Slide 5 Replicate Lin-8	1	Slide 5 Replicate Inhibitor-4	0.5	Slide 5 Replicate Lin-8	1	Slide 5 Replicate Inhibitor-4	1	Slide 5 Replicate Lin-8	0.666667	Slide 5 Replicate Inhibitor-4	0.666667	Slide 5 Replicate Lin-6	1	Slide 5 Replicate Inhibitor-2	1
						Slide 5 Replicate Lin-9	0	Slide 5 Replicate Lin-9	1	Slide 5 Replicate Inhibitor-5	0.5	Slide 5 Replicate Lin-9	0.833333	Slide 5 Replicate Inhibitor-5	0.833333	Slide 5 Replicate Lin-9	0.666667	Slide 5 Replicate Inhibitor-5	0.5	Slide 5 Replicate Lin-7	0.833333	Slide 5 Replicate Inhibitor-3	0.833333
						Slide 5 Replicate Lin-10	0	Slide 5 Replicate Lin-10	1	Slide 5 Replicate Inhibitor-6	0.2	Slide 5 Replicate Lin-10	1	Slide 5 Replicate Inhibitor-6	0.6	Slide 5 Replicate Lin-10	0.8	Slide 5 Replicate Inhibitor-6	0.4	Slide 5 Replicate Lin-8	1.2	Slide 5 Replicate Inhibitor-4	0.6
						Slide 6 Replicate Lin-1	0	Slide 6 Replicate Lin-1	1	Slide 6 Replicate Inhibitor-1	0.333333													Slide 6 Replicate Lin-1	0.5	Slide 6 Replicate Inhibitor-1	0.166667
						Slide 6 Replicate Lin-2	0	Slide 6 Replicate Lin-2	1	Slide 6 Replicate Inhibitor-2	0.5													Slide 6 Replicate Lin-2	1	Slide 6 Replicate Inhibitor-2	0.166667
						Slide 6 Replicate Lin-3	0	Slide 6 Replicate Lin-3	1	Slide 6 Replicate Inhibitor-3	0.5													Slide 6 Replicate Lin-3	1	Slide 6 Replicate Inhibitor-3	0.166667
						Slide 6 Replicate Lin-4	0	Slide 6 Replicate Lin-4	1	Slide 6 Replicate Inhibitor-4	0.333333													Slide 6 Replicate Lin-4	0.666667	Slide 6 Replicate Inhibitor-4	0.166667
	Average	0.65	0.42	0.23	0.37	Average	0	Average	1	Average	0.396667	Average	0.991667	Average	0.838889	Average	0.758333	Average	0.552778	Average	1.09792	Average	0.758333	Average	0.791667	Average	0.166667
	S.E.M	0.0689202	0.0583095	0.0122474	0.06245	S.E.M	0	S.E.M	0	S.E.M	0.039268	S.E.M	0.0468284	S.E.M	0.0800077	S.E.M	0.0364514	S.E.M	0.0587551	S.E.M	0.05647	S.E.M	0.0975392	S.E.M	0.125	S.E.M	0
	Student’s t-test (two-sided) (WT)	0.000955098	8.83214e-06	4.55508e-12	7.94998e-06	Student’s t-test (two-sided) (WT)				Student’s t-test (two-sided) (WT)	8.61969e-12	Student’s t-test (two-sided) (WT)	0.860746	Student’s t-test (two-sided) (WT)	0.0717312	Student’s t-test (two-sided) (WT)	3.18476e-06	Student’s t-test (two-sided) (WT)	1.81583e-05	Student’s t-test (two-sided) (WT)	0.0845905	Student’s t-test (two-sided) (WT)	0.0479586	Student’s t-test (two-sided) (WT)	0.14663	Student’s t-test (two-sided) (WT)	#DIV/0!
														Student’s t-test (two-sided) (WT + BDM88855)	0.00105383			Student’s t-test (two-sided) (WT + BDM88855)	0.0714371			Student’s t-test (two-sided) (WT + BDM88855)	0.0248167			Student’s t-test (two-sided) (WT + BDM88855)	0.00202237
	TPP, refer to Source_Data_Table-1_TPP
	Cell growth in dilution	I438A	I445A	I943A	L944A	Cell growth in dilution	D407N	Cell growth in dilution	WT	Cell growth in dilution	WT + BDM_88855	Cell growth in dilution	V411A	Cell growth in dilution	V411A + BDM_88855	Cell growth in dilution	L442A	Cell growth in dilution	L442A + BDM_88855	Cell growth in dilution	E947A	Cell growth in dilution	E947A + BDM88855	Cell growth in dilution	F948A	Cell growth in dilution	F948A + BDM88855
	Slide 1 Replicate TPP-1	6	2	4	1	Slide 1 Replicate TPP-1	0	Slide 1 Replicate TPP-1	6											Slide 1 Replicate TPP-1	6
	Slide 1 Replicate TPP-2	6	2	3	1	Slide 1 Replicate TPP-2	0	Slide 1 Replicate TPP-2	6											Slide 1 Replicate TPP-2	5
	Slide 1 Replicate TPP-3	6	2	5	2	Slide 1 Replicate TPP-3	0	Slide 1 Replicate TPP-3	6											Slide 1 Replicate TPP-3	6
	Slide 1 Replicate TPP-4	5	0	2	0	Slide 1 Replicate TPP-4	0	Slide 1 Replicate TPP-4	6											Slide 1 Replicate TPP-4	6
	Slide 1 Replicate TPP-5	6	2	4	2	Slide 1 Replicate TPP-5	0	Slide 1 Replicate TPP-5	6											Slide 1 Replicate TPP-5	4
						Slide 2 Replicate TPP-1	0	Slide 2 Replicate TPP-1	6			Slide 2 Replicate TPP-1	6			Slide 2 Replicate TPP-1	6
						Slide 2 Replicate TPP-2	0	Slide 2 Replicate TPP-2	6			Slide 2 Replicate TPP-2	6			Slide 2 Replicate TPP-2	6
						Slide 2 Replicate TPP-3	0	Slide 2 Replicate TPP-3	6			Slide 2 Replicate TPP-3	6			Slide 2 Replicate TPP-3	6
						Slide 2 Replicate TPP-4	0	Slide 2 Replicate TPP-4	6			Slide 2 Replicate TPP-4	5			Slide 2 Replicate TPP-4	5
						Slide 3 Replicate TPP-5	0	Slide 3 Replicate TPP-5	6	Slide 3 Replicate Inhibitor-1	3	Slide 3 Replicate TPP-5	6	Slide 3 Replicate Inhibitor-1	6	Slide 3 Replicate TPP-5	6	Slide 3 Replicate Inhibitor-1	6
						Slide 3 Replicate TPP-6	0	Slide 3 Replicate TPP-6	6	Slide 3 Replicate Inhibitor-2	2	Slide 3 Replicate TPP-6	5	Slide 3 Replicate Inhibitor-2	6	Slide 3 Replicate TPP-6	6	Slide 3 Replicate Inhibitor-2	6
						Slide 4 Replicate TPP-7	0	Slide 4 Replicate TPP-7	6	Slide 4 Replicate Inhibitor-3	3	Slide 4 Replicate TPP-7	6	Slide 4 Replicate Inhibitor-3	6	Slide 4 Replicate TPP-7	5	Slide 4 Replicate Inhibitor-3	5	Slide 4 Replicate TPP-6	6	Slide 4 Replicate Inhibitor-1	6
						Slide 4 Replicate TPP-8	0	Slide 4 Replicate TPP-8	6	Slide 4 Replicate Inhibitor-4	4	Slide 4 Replicate TPP-8	6	Slide 4 Replicate Inhibitor-4	6	Slide 4 Replicate TPP-8	6	Slide 4 Replicate Inhibitor-4	6	Slide 4 Replicate TPP-7	6	Slide 4 Replicate Inhibitor-2	6
						Slide 5 Replicate TPP-1	0	Slide 5 Replicate TPP-1	6	Slide 5 Replicate Inhibitor-1	2									Slide 5 Replicate TPP-8	6	Slide 5 Replicate Inhibitor-3	6	Slide 5 Replicate TPP-1	6	Slide 5 Replicate Inhibitor-1	0
						Slide 6 Replicate TPP-2	0	Slide 6 Replicate TPP-2	6	Slide 6 Replicate Inhibitor-2	4													Slide 6 Replicate TPP-2	6	Slide 6 Replicate Inhibitor-2	1
						Slide 6 Replicate TPP-3	0	Slide 6 Replicate TPP-3	6	Slide 6 Replicate Inhibitor-3	3													Slide 6 Replicate TPP-3	6	Slide 6 Replicate Inhibitor-3	1
						Slide 6 Replicate TPP-4	0	Slide 6 Replicate TPP-4	6	Slide 6 Replicate Inhibitor-4	3													Slide 6 Replicate TPP-4	6	Slide 6 Replicate Inhibitor-4	1
	Normalization dilution	I438A	I445A	I943A	L944A	Normalization dilution	D407N	Normalization dilution	WT	Normalization dilution	WT + BDM_88855	Normalization dilution	V411A	Normalization dilution	V411A + BDM_88855	Normalization dilution	L442A	Normalization dilution	L442A + BDM_88855	Normalization dilution	E947A	Normalization dilution	E947A + BDM88855	Normalization dilution	F948A	Normalization dilution	F948A + BDM88855
	Slide 1 Replicate TPP-1	1	0.333333	0.666667	0.166667	Slide 1 Replicate TPP-1	0	Slide 1 Replicate TPP-1	1											Slide 1 Replicate TPP-1	1
	Slide 1 Replicate TPP-2	1	0.333333	0.5	0.166667	Slide 1 Replicate TPP-2	0	Slide 1 Replicate TPP-2	1											Slide 1 Replicate TPP-2	0.833333
	Slide 1 Replicate TPP-3	1	0.333333	0.833333	0.333333	Slide 1 Replicate TPP-3	0	Slide 1 Replicate TPP-3	1											Slide 1 Replicate TPP-3	1
	Slide 1 Replicate TPP-4	0.833333	0	0.333333	0	Slide 1 Replicate TPP-4	0	Slide 1 Replicate TPP-4	1											Slide 1 Replicate TPP-4	1
	Slide 1 Replicate TPP-5	1	0.333333	0.666667	0.333333	Slide 1 Replicate TPP-5	0	Slide 1 Replicate TPP-5	1											Slide 1 Replicate TPP-5	0.666667
						Slide 2 Replicate TPP-1	0	Slide 2 Replicate TPP-1	1			Slide 2 Replicate TPP-1	1			Slide 2 Replicate TPP-1	1
						Slide 2 Replicate TPP-2	0	Slide 2 Replicate TPP-2	1			Slide 2 Replicate TPP-2	1			Slide 2 Replicate TPP-2	1
						Slide 2 Replicate TPP-3	0	Slide 2 Replicate TPP-3	1			Slide 2 Replicate TPP-3	1			Slide 2 Replicate TPP-3	1
						Slide 2 Replicate TPP-4	0	Slide 2 Replicate TPP-4	1			Slide 2 Replicate TPP-4	0.833333			Slide 2 Replicate TPP-4	0.833333
						Slide 3 Replicate TPP-5	0	Slide 3 Replicate TPP-5	1	Slide 3 Replicate Inhibitor-1	0.5	Slide 3 Replicate TPP-5	1	Slide 3 Replicate Inhibitor-1	1	Slide 3 Replicate TPP-5	1	Slide 3 Replicate Inhibitor-1	1
						Slide 3 Replicate TPP-6	0	Slide 3 Replicate TPP-6	1	Slide 3 Replicate Inhibitor-2	0.333333	Slide 3 Replicate TPP-6	0.833333	Slide 3 Replicate Inhibitor-2	1	Slide 3 Replicate TPP-6	1	Slide 3 Replicate Inhibitor-2	1
						Slide 4 Replicate TPP-7	0	Slide 4 Replicate TPP-7	1	Slide 4 Replicate Inhibitor-3	0.5	Slide 4 Replicate TPP-7	1	Slide 4 Replicate Inhibitor-3	1	Slide 4 Replicate TPP-7	0.833333	Slide 4 Replicate Inhibitor-3	0.833333	Slide 4 Replicate TPP-6	1	Slide 4 Replicate Inhibitor-1	1
						Slide 4 Replicate TPP-8	0	Slide 4 Replicate TPP-8	1	Slide 4 Replicate Inhibitor-4	0.666667	Slide 4 Replicate TPP-8	1	Slide 4 Replicate Inhibitor-4	1	Slide 4 Replicate TPP-8	1	Slide 4 Replicate Inhibitor-4	1	Slide 4 Replicate TPP-7	1	Slide 4 Replicate Inhibitor-2	1
						Slide 5 Replicate TPP-1	0	Slide 5 Replicate TPP-1	1	Slide 5 Replicate Inhibitor-1	0.333333									Slide 5 Replicate TPP-8	1	Slide 5 Replicate Inhibitor-3	1	Slide 5 Replicate TPP-1	1	Slide 5 Replicate Inhibitor-1	0
						Slide 6 Replicate TPP-2	0	Slide 6 Replicate TPP-2	1	Slide 6 Replicate Inhibitor-2	0.666667													Slide 6 Replicate TPP-2	1	Slide 6 Replicate Inhibitor-2	0.166667
						Slide 6 Replicate TPP-3	0	Slide 6 Replicate TPP-3	1	Slide 6 Replicate Inhibitor-3	0.5													Slide 6 Replicate TPP-3	1	Slide 6 Replicate Inhibitor-3	0.166667
						Slide 6 Replicate TPP-4	0	Slide 6 Replicate TPP-4	1	Slide 6 Replicate Inhibitor-4	0.5													Slide 6 Replicate TPP-4	1	Slide 6 Replicate Inhibitor-4	0.166667
	Average	0.966667	0.266667	0.6	0.2	Average	0	Average	1	Average	0.5	Average	0.958333	Average	1	Average	0.958333	Average	0.958333	Average	0.9375	Average	1	Average	1	Average	0.125
	S.E.M	0.0333333	0.0666667	0.0849837	0.062361	S.E.M	0	S.E.M	0	S.E.M	0.0445435	S.E.M	0.0272772	S.E.M	0	S.E.M	0.0272772	S.E.M	0.0416667	S.E.M	0.043842	S.E.M	0	S.E.M	0	S.E.M	0.0416667
	Student’s t-test (two-sided) (WT)	0.346594	4.14884e-06	0.001528	1.28694e-06	Student’s t-test (two-sided) (WT)				Student’s t-test (two-sided) (WT)	2.19298e-08	Student’s t-test (two-sided) (WT)	0.148904	Student’s t-test (two-sided) (WT)	#DIV/0!	Student’s t-test (two-sided) (WT)	0.148904	Student’s t-test (two-sided) (WT)	0.355918	Student’s t-test (two-sided) (WT)	0.175906	Student’s t-test (two-sided) (WT)	#DIV/0!	Student’s t-test (two-sided) (WT)	#DIV/0!	Student’s t-test (two-sided) (WT)	7.5959e-07
														Student’s t-test (two-sided) (WT + BDM88855)	0.000324975			Student’s t-test (two-sided) (WT + BDM88855)	0.00121036			Student’s t-test (two-sided) (WT + BDM88855)	0.00653338			Student’s t-test (two-sided) (WT + BDM88855)	0.00332583
