# Supplementary material for: Pyridylpiperazine-based allosteric inhibitors of RND-type multidrug efflux pumps
Source: Nat Commun. 2022 Jan 10;13:115. doi: 10.1038/s41467-021-27726-2 (PMC8749003; doi:10.1038/s41467-021-27726-2)
Supplement: Supplementary file 4 — Source Data [file 41467_2021_27726_MOESM4_ESM.zip › Source Data Fig 1.xlsx]

## Sheet: EC_WT_Oxacillin+BDM88855
Source Data figure 1: Checkerboard assay. oxacillin BDM88855.HCl
E. coli BW25113
Raw data (half 384 well plate)		replicate 1
(RAW)	Oxacillin (µg/mL)												Background corrected	Oxacillin (µg/mL)												Percentage REMA	Oxacillin (µg/mL)
BDM88855.HCl (µM)	400	200	100	50	25	12.5	6.25	3.125	1.5625	0.78125	0		BDM88855.HCl (µM)	400	200	100	50	25	12.5	6.25	3.125	1.5625	0.78125	0		BDM88855.HCl (µM)	400	200	100	50	25	12.5	6.25	3.125	1.5625	0.78125	0
200	931	994	932	934	940	951	950	1011	1016	1078	9717		200	107.1	170.1	108.1	110.1	116.1	127.1	126.1	187.1	192.1	254.1	8893.1		200	0.916879	1.45622	0.92544	0.942562	0.993927	1.0881	1.07954	1.60176	1.64456	2.17534	76.1335
100	776	761	808	771	800	788	778	786	942	10388	10294		100	-47.9	-62.9	-15.9	-52.9	-23.9	-35.9	-45.9	-37.9	118.1	9564.1	9470.1		100	-0.41007	-0.538484	-0.136119	-0.452875	-0.204607	-0.307338	-0.392948	-0.32446	1.01105	81.8779	81.0731
50	782	767	770	798	787	829	802	944	10669	10398	10428		50	-41.9	-56.9	-53.9	-25.9	-36.9	5.1	-21.9	120.1	9845.1	9574.1	9604.1		50	-0.358704	-0.487119	-0.461436	-0.221729	-0.315899	0.0436609	-0.187485	1.02817	84.2835	81.9635	82.2203
25	808	795	11446	811	839	10727	11054	11003	10828	10732	10839		25	-15.9	-28.9	10622.1	-12.9	15.1	9903.1	10230.1	10179.1	10004.1	9908.1	10015.1		25	-0.136119	-0.247412	90.9354	-0.110436	0.12927	84.78	87.5795	87.1429	85.6447	84.8228	85.7389
12.5	826	799	1053	903	7590	11827	11383	11056	11078	10887	10927		12.5	2.1	-24.9	229.1	79.1	6766.1	11003.1	10559.1	10232.1	10254.1	10063.1	10103.1		12.5	0.017978	-0.213168	1.96132	0.677172	57.9243	94.1971	90.396	87.5966	87.7849	86.1498	86.4922
6.25	853	12249	11269	11313	10914	10840	10960	10918	10930	10824	11018		6.25	29.1	11425.1	10445.1	10489.1	10090.1	10016.1	10136.1	10094.1	10106.1	10000.1	10194.1		6.25	0.249124	97.8098	89.4201	89.7968	86.3809	85.7474	86.7747	86.4152	86.5179	85.6105	87.2713
3.125	866	12243	11767	11044	10875	10782	11016	10941	11174	11038	11142		3.125	42.1	11419.1	10943.1	10220.1	10051.1	9958.1	10192.1	10117.1	10350.1	10214.1	10318.1		3.125	0.360416	97.7585	93.6834	87.4939	86.0471	85.2509	87.2542	86.6121	88.6068	87.4425	88.3328
1.5625	952	12568	11879	11929	11910	11967	12061	12158	12225	12250	12335		1.5625	128.1	11744.1	11055.1	11105.1	11086.1	11143.1	11237.1	11334.1	11401.1	11426.1	11511.1		1.5625	1.09666	100.541	94.6423	95.0703	94.9077	95.3956	96.2004	97.0308	97.6044	97.8184	98.5461
0.78125	869	1411	12361	12173	12233	12232	12220	12412	12640	12504	12447		0.78125	45.1	587.1	11537.1	11349.1	11409.1	11408.1	11396.1	11588.1	11816.1	11680.1	11623.1		0.78125	0.386099	5.02614	98.7686	97.1592	97.6728	97.6643	97.5616	99.2053	101.157	99.9929	99.5049
0.390625	3824	12162	12096	11882	11948	12200	12350	12804	12815	12704	12652		0.390625	3000.1	11338.1	11272.1	11058.1	11124.1	11376.1	11526.1	11980.1	11991.1	11880.1	11828.1		0.390625	25.6837	97.065	96.5	94.6679	95.233	97.3903	98.6745	102.561	102.655	101.705	101.26
0.195312	902	1782	12241	12146	12114	12227	12298	12671	12630	12246	12371		0.195312	78.1	958.1	11417.1	11322.1	11290.1	11403.1	11474.1	11847.1	11806.1	11422.1	11547.1		0.195312	0.668611	8.20226	97.7413	96.928	96.6541	97.6215	98.2293	101.423	101.072	97.7841	98.8543
0.0976562	873	1190	12240	12461	12403	12430	12477	12968	12634	12315	12288		0.0976562	49.1	366.1	11416.1	11637.1	11579.1	11606.1	11653.1	12144.1	11810.1	11491.1	11464.1		0.0976562	0.420343	3.13417	97.7328	99.6247	99.1282	99.3594	99.7617	103.965	101.106	98.3748	98.1437
0.0488281	896	12389	12333	12336	12340	12391	12301	12822	12901	12472	12295		0.0488281	72.1	11565.1	11509.1	11512.1	11516.1	11567.1	11477.1	11998.1	12077.1	11648.1	11471.1		0.0488281	0.617245	99.0084	98.5289	98.5546	98.5889	99.0255	98.255	102.715	103.392	99.7189	98.2036
0	893	6994	12190	12279	12347	12210	12164	12852	12831	12506	12569		0	69.1	6170.1	11366.1	11455.1	11523.1	11386.1	11340.1	12028.1	12007.1	11682.1	11745.1		0	0.591562	52.822	97.3047	98.0666	98.6488	97.4759	97.0821	102.972	102.792	100.01	100.549
										background	823.9												100% viable readout	11680.9
Raw data (half 384 well plate)		replicate 2
(RAW)	Oxacillin (µg/mL)												Background corrected	Oxacillin (µg/mL)												Percentage REMA	Oxacillin (µg/mL)
BDM88855.HCl (µM)	400	200	100	50	25	12.5	6.25	3.125	1.5625	0.78125	0		BDM88855.HCl (µM)	400	200	100	50	25	12.5	6.25	3.125	1.5625	0.78125	0		BDM88855.HCl (µM)	400	200	100	50	25	12.5	6.25	3.125	1.5625	0.78125	0
200	1004	1020	1024	1040	1071	1125	1109	1228	1228	2421	10091		200	113.062	129.062	133.062	149.062	180.062	234.062	218.062	337.062	337.062	1530.06	9200.06		200	0.979378	1.11797	1.15262	1.29122	1.55975	2.02751	1.88892	2.91973	2.91973	13.2538	79.6935
100	832	820	820	846	893	934	916	949	4932	11928	11992		100	-58.9375	-70.9375	-70.9375	-44.9375	2.0625	43.0625	25.0625	58.0625	4041.06	11037.1	11101.1		100	-0.510533	-0.61448	-0.61448	-0.389261	0.0178659	0.373019	0.217098	0.502953	35.0048	95.6061	96.1604
50	837	820	823	852	902	949	958	2149	10749	11189	10528		50	-53.9375	-70.9375	-67.9375	-38.9375	11.0625	58.0625	67.0625	1258.06	9858.06	10298.1	9637.06		50	-0.467221	-0.61448	-0.588493	-0.337287	0.0958264	0.502953	0.580914	10.8977	85.3932	89.2046	83.4789
25	855	843	890	929	971	1093	10204	12139	12215	11499	11298		25	-35.9375	-47.9375	-0.9375	38.0625	80.0625	202.062	9313.06	11248.1	11324.1	10608.1	10407.1		25	-0.3113	-0.415248	-0.00812088	0.329708	0.693523	1.75032	80.6723	97.4338	98.0921	91.8899	90.1488
12.5	879	901	924	1063	9032	10906	10898	11063	11381	11290	10869		12.5	-11.9375	10.0625	33.0625	172.062	8141.06	10015.1	10007.1	10172.1	10490.1	10399.1	9978.06		12.5	-0.103406	0.0871641	0.286396	1.49045	70.5201	86.7532	86.6839	88.1132	90.8678	90.0795	86.4327
6.25	891	1091	12930	12217	12221	11701	11528	12031	11554	11706	11663		6.25	0.0625	200.062	12039.1	11326.1	11330.1	10810.1	10637.1	11140.1	10663.1	10815.1	10772.1		6.25	0.000541392	1.733	104.286	98.1095	98.1441	93.6397	92.1412	96.4983	92.3664	93.683	93.3106
3.125	913	5268	12747	11903	10892	11341	11235	11164	11570	10953	11007		3.125	22.0625	4377.06	11856.1	11012.1	10001.1	10450.1	10344.1	10273.1	10679.1	10062.1	10116.1		3.125	0.191111	37.9153	102.7	95.3895	86.6319	90.5213	89.6031	88.9881	92.505	87.1603	87.6281
1.5625	946	3523	12461	12155	11905	11519	11554	11739	11496	11480	11740		1.5625	55.0625	2632.06	11570.1	11264.1	11014.1	10628.1	10663.1	10848.1	10605.1	10589.1	10849.1		1.5625	0.476966	22.7996	100.223	97.5724	95.4068	92.0632	92.3664	93.9689	91.864	91.7254	93.9776
0.78125	976	8622	11985	11831	11580	11549	11401	11550	11528	11495	11316		0.78125	85.0625	7731.06	11094.1	10940.1	10689.1	10658.1	10510.1	10659.1	10637.1	10604.1	10425.1		0.78125	0.736835	66.9686	96.0998	94.7658	92.5916	92.3231	91.041	92.3317	92.1412	91.8553	90.3047
0.390625	1105	12166	11862	11861	11725	11604	11531	11589	11416	11410	11565		0.390625	214.062	11275.1	10971.1	10970.1	10834.1	10713.1	10640.1	10698.1	10525.1	10519.1	10674.1		0.390625	1.85427	97.6677	95.0344	95.0257	93.8476	92.7995	92.1671	92.6696	91.171	91.119	92.4617
0.195312	1080	11882	11994	11852	11576	11457	11390	11502	11685	11271	11388		0.195312	189.062	10991.1	11103.1	10961.1	10685.1	10566.1	10499.1	10611.1	10794.1	10380.1	10497.1		0.195312	1.63771	95.2076	96.1778	94.9477	92.5569	91.5261	90.9458	91.9159	93.5011	89.9149	90.9284
0.0976562	1036	13939	13637	13388	13273	12802	12635	13208	12912	12836	13191		0.0976562	145.062	13048.1	12746.1	12497.1	12382.1	11911.1	11744.1	12317.1	12021.1	11945.1	12300.1		0.0976562	1.25657	113.026	110.41	108.253	107.257	103.177	101.73	106.694	104.13	103.471	106.547
0.0488281	1001	13269	14105	13878	13537	13583	12588	13355	13771	12720	12094		0.0488281	110.062	12378.1	13214.1	12987.1	12646.1	12692.1	11697.1	12464.1	12880.1	11829.1	11203.1		0.0488281	0.953392	107.222	114.464	112.497	109.544	109.942	101.323	107.967	111.571	102.467	97.044
0	947	11191	13417	12946	12348	12815	12988	14037	12907	12271	12177		0	56.0625	10300.1	12526.1	12055.1	11457.1	11924.1	12097.1	13146.1	12016.1	11380.1	11286.1		0	0.485629	89.222	108.504	104.424	99.2442	103.289	104.788	113.875	104.086	98.5772	97.763
										background	890.938												100% viable readout	11544.3
Raw data (half 384 well plate)		replicate 3
(RAW)	Oxacillin (µg/mL)												Background corrected	Oxacillin (µg/mL)												Percentage REMA	Oxacillin (µg/mL)
BDM88855.HCl (µM)	400	200	100	50	25	12.5	6.25	3.125	1.5625	0.78125	0		BDM88855.HCl (µM)	400	200	100	50	25	12.5	6.25	3.125	1.5625	0.78125	0		BDM88855.HCl (µM)	400	200	100	50	25	12.5	6.25	3.125	1.5625	0.78125	0
200	1012	1013	1047	1271	1629	2123	2336	2573	2662	5424	6034		200	-203.917	-202.917	-168.917	55.0833	413.083	907.083	1120.08	1357.08	1446.08	4208.08	4818.08		200	-2.09431	-2.08404	-1.73485	0.565729	4.24254	9.31613	11.5037	13.9378	14.8519	43.2188	49.4838
100	779	747	822	1221	1480	1447	1637	1583	5677	7969	6859		100	-436.917	-468.917	-393.917	5.08333	264.083	231.083	421.083	367.083	4461.08	6753.08	5643.08		100	-4.48732	-4.81597	-4.04569	0.052208	2.71225	2.37332	4.32471	3.7701	45.8172	69.357	57.9569
50	763	808	852	1082	1159	1274	1561	2487	8602	8052	8754		50	-452.917	-407.917	-363.917	-133.917	-56.9167	58.0833	345.083	1271.08	7386.08	6836.08	7538.08		50	-4.65165	-4.18948	-3.73758	-1.37538	-0.584558	0.596541	3.54415	13.0546	75.8582	70.2095	77.4193
25	891	935	1131	1163	1155	1635	4700	8649	9309	8757	9022		25	-324.917	-280.917	-84.9167	-52.9167	-60.9167	419.083	3484.08	7433.08	8093.08	7541.08	7806.08		25	-3.33703	-2.88513	-0.87213	-0.543477	-0.62564	4.30416	35.783	76.3409	83.1194	77.4501	80.1718
12.5	898	1003	1031	1174	6728	9387	7425	8862	9333	8797	8376		12.5	-317.917	-212.917	-184.917	-41.9167	5512.08	8171.08	6209.08	7646.08	8117.08	7581.08	7160.08		12.5	-3.26514	-2.18674	-1.89917	-0.430502	56.6114	83.9205	63.7699	78.5285	83.3659	77.861	73.5371
6.25	979	1084	5463	9918	9804	9414	9578	9383	8865	8867	8396		6.25	-236.917	-131.917	4247.08	8702.08	8588.08	8198.08	8362.08	8167.08	7649.08	7651.08	7180.08		6.25	-2.43324	-1.35484	43.6194	89.3741	88.2033	84.1978	85.8822	83.8794	78.5593	78.5799	73.7425
3.125	989	2178	9837	10341	10073	9517	9234	8442	8818	8812	8589		3.125	-226.917	962.083	8621.08	9125.08	8857.08	8301.08	8018.08	7226.08	7602.08	7596.08	7373.08		3.125	-2.33053	9.88101	88.5422	93.7185	90.966	85.2557	82.3491	74.215	78.0766	78.015	75.7247
1.5625	953	1792	9827	10268	9991	9421	9423	8451	8772	8803	4106		1.5625	-262.917	576.083	8611.08	9052.08	8775.08	8205.08	8207.08	7235.08	7556.08	7587.08	2890.08		1.5625	-2.70027	5.91662	88.4395	92.9688	90.1238	84.2697	84.2902	74.3074	77.6042	77.9226	29.6824
0.78125	1063	4047	10715	10751	10471	9978	9459	8940	9074	8814	8611		0.78125	-152.917	2831.08	9499.08	9535.08	9255.08	8762.08	8243.08	7724.08	7858.08	7598.08	7395.08		0.78125	-1.57052	29.0764	97.5596	97.9294	95.0536	89.9903	84.66	79.3296	80.7059	78.0356	75.9507
0.390625	989	6548	11802	11589	11121	11604	8515	9915	9974	10133	9230		0.390625	-226.917	5332.08	10586.1	10373.1	9905.08	10388.1	7299.08	8699.08	8758.08	8917.08	8014.08		0.390625	-2.33053	54.7628	108.724	106.536	101.729	106.69	74.9647	89.3433	89.9492	91.5822	82.3081
0.195312	1002	8059	10313	12443	12435	9018	10759	10562	10616	10622	9919		0.195312	-213.917	6843.08	9097.08	11227.1	11219.1	7802.08	9543.08	9346.08	9400.08	9406.08	8703.08		0.195312	-2.19702	70.2814	93.4309	115.307	115.225	80.1307	98.0115	95.9883	96.5429	96.6045	89.3844
0.0976562	990	8522	13055	11217	12538	12185	10835	7878	12223	11567	11145		0.0976562	-225.917	7306.08	11839.1	10001.1	11322.1	10969.1	9619.08	6662.08	11007.1	10351.1	9929.08		0.0976562	-2.32026	75.0366	121.592	102.715	116.283	112.657	98.7921	68.4224	113.047	106.31	101.976
0.0488281	1051	9452	11824	12529	12344	12796	12592	12269	12428	12598	11133		0.0488281	-164.917	8236.08	10608.1	11313.1	11128.1	11580.1	11376.1	11053.1	11212.1	11382.1	9917.08		0.0488281	-1.69376	84.5881	108.95	116.19	114.29	118.932	116.837	113.52	115.153	116.899	101.853
0	1092	8590	12240	12529	12843	11455	12710	13178	13107	13044	12909		0	-123.917	7374.08	11024.1	11313.1	11627.1	10239.1	11494.1	11962.1	11891.1	11828.1	11693.1		0	-1.27268	75.735	113.222	116.19	119.415	105.16	118.049	122.856	122.126	121.479	120.093
										background	1215.92												100% viable readout	9736.69
Raw data (half 384 well plate)		replicate 4 (2_1)
(RAW)	Oxacillin (µg/mL)												Background corrected	Oxacillin (µg/mL)												Percentage REMA	Oxacillin (µg/mL)
BDM88855.HCl (µM)	400	200	100	50	25	12.5	6.25	3.125	1.5625	0.78125	0		BDM88855.HCl (µM)	400	200	100	50	25	12.5	6.25	3.125	1.5625	0.78125	0		BDM88855.HCl (µM)	400	200	100	50	25	12.5	6.25	3.125	1.5625	0.78125	0
200	959	973	979	961	963	1021	993	1059	1056	1270	8102		200	103.062	117.062	123.062	105.062	107.062	165.062	137.062	203.062	200.062	414.062	7246.06		200	0.914048	1.03821	1.09143	0.931785	0.949523	1.46392	1.21559	1.80093	1.77433	3.67227	64.2644
100	791	803	785	782	855	10351	852	833	10051	9722	9981		100	-64.9375	-52.9375	-70.9375	-73.9375	-0.9375	9495.06	-3.9375	-22.9375	9195.06	8866.06	9125.06		100	-0.575922	-0.469496	-0.629135	-0.655742	-0.00831456	84.2105	-0.0349212	-0.20343	81.5498	78.6319	80.929
50	822	920	782	781	800	1016	917	10128	11202	10582	10967		50	-33.9375	64.0625	-73.9375	-74.9375	-55.9375	160.062	61.0625	9272.06	10346.1	9726.06	10111.1		50	-0.300987	0.568162	-0.655742	-0.664611	-0.496102	1.41957	0.541555	82.2327	91.7579	86.2592	89.6737
25	831	806	803	917	857	11212	11007	11347	11009	11025	10776		25	-24.9375	-49.9375	-52.9375	61.0625	1.0625	10356.1	10151.1	10491.1	10153.1	10169.1	9920.06		25	-0.221167	-0.442889	-0.469496	0.541555	0.00942317	91.8466	90.0284	93.0439	90.0462	90.1881	87.9797
12.5	814	801	857	867	10035	11365	11407	11071	11359	11117	10987		12.5	-41.9375	-54.9375	1.0625	11.0625	9179.06	10509.1	10551.1	10215.1	10503.1	10261.1	10131.1		12.5	-0.371938	-0.487233	0.00942317	0.0981119	81.4079	93.2035	93.576	90.596	93.1503	91.004	89.8511
6.25	848	849	3023	11870	12224	12140	11912	11671	11393	11502	11525		6.25	-7.9375	-6.9375	2167.06	11014.1	11368.1	11284.1	11056.1	10815.1	10537.1	10646.1	10669.1		6.25	-0.0703966	-0.0615278	19.2194	97.6823	100.822	100.077	98.0548	95.9174	93.4518	94.4185	94.6225
3.125	824	866	10960	11714	11901	11747	11711	11462	11589	11391	11133		3.125	-31.9375	10.0625	10104.1	10858.1	11045.1	10891.1	10855.1	10606.1	10733.1	10535.1	10277.1		3.125	-0.283249	0.089243	89.6116	96.2987	97.9572	96.5914	96.2721	94.0638	95.1901	93.4341	91.1459
1.5625	856	10053	12355	12361	12334	12103	12053	11727	11593	11649	11657		1.5625	0.0625	9197.06	11499.1	11505.1	11478.1	11247.1	11197.1	10871.1	10737.1	10793.1	10801.1		1.5625	0.000554304	81.5675	101.984	102.037	101.797	99.7487	99.3053	96.414	95.2256	95.7222	95.7932
0.78125	893	11571	12225	12185	12164	12083	11955	11854	11990	11703	11663		0.78125	37.0625	10715.1	11369.1	11329.1	11308.1	11227.1	11099.1	10998.1	11134.1	10847.1	10807.1		0.78125	0.328702	95.0305	100.831	100.476	100.29	99.5713	98.4361	97.5404	98.7465	96.2012	95.8464
0.390625	893	11586	12185	12163	12291	12161	12001	11982	11824	11828	11951		0.390625	37.0625	10730.1	11329.1	11307.1	11435.1	11305.1	11145.1	11126.1	10968.1	10972.1	11095.1		0.390625	0.328702	95.1635	100.476	100.281	101.416	100.263	98.8441	98.6756	97.2743	97.3098	98.4006
0.195312	903	11406	11911	12123	12176	12035	11803	11918	12124	11833	11738		0.195312	47.0625	10550.1	11055.1	11267.1	11320.1	11179.1	10947.1	11062.1	11268.1	10977.1	10882.1		0.195312	0.417391	93.5671	98.0459	99.9261	100.396	99.1456	97.0881	98.108	99.935	97.3541	96.5116
0.0976562	891	11870	12297	12283	12437	12245	12049	12213	12018	12037	12268		0.0976562	35.0625	11014.1	11441.1	11427.1	11581.1	11389.1	11193.1	11357.1	11162.1	11181.1	11412.1		0.0976562	0.310965	97.6823	101.469	101.345	102.711	101.008	99.2698	100.724	98.9949	99.1634	101.212
0.0488281	903	11010	12124	12189	12151	12281	11951	12045	12223	11946	12022		0.0488281	47.0625	10154.1	11268.1	11333.1	11295.1	11425.1	11095.1	11189.1	11367.1	11090.1	11166.1		0.0488281	0.417391	90.055	99.935	100.511	100.174	101.327	98.4006	99.2343	100.813	98.3563	99.0303
0	864	12601	12562	12615	12726	12283	11998	12986	12367	12589	12411		0	8.0625	11745.1	11706.1	11759.1	11870.1	11427.1	11142.1	12130.1	11511.1	11733.1	11555.1		0	0.0715053	104.165	103.82	104.29	105.274	101.345	98.8175	107.58	102.09	104.059	102.48
										background	855.938												100% viable readout	11275.4
																										Average values	Oxacillin (µg/mL)
																										BDM88855.HCl (µM)	400	200	100	50	25	12.5	6.25	3.125	1.5625	0.78125	0
																										200	0.178998	0.382091	0.358661	0.932824	1.16773	1.52651	1.39468	2.10747	2.11287	6.36714	73.3638
																										100	-1.49596	-1.60961	-1.35636	-0.361417	0.629298	0.813002	1.02848	0.936291	40.8457	81.3682	79.0299
																										50	-1.44464	-1.18073	-1.36081	-0.649752	-0.325183	0.640682	1.11978	26.8033	84.3232	81.9092	83.198
																										25	-1.0014	-0.997671	-0.449916	0.0543375	0.0516442	45.6703	73.5158	88.4904	89.2256	86.0878	86.0098
																										12.5	-0.930626	-0.699996	0.0894906	0.458809	66.6159	89.5186	83.6065	86.2086	88.7922	86.2736	84.0783
																										6.25	-0.563492	0.105543	64.1361	93.7406	93.3875	90.9155	90.7132	90.6776	87.7239	88.073	87.2367
																										3.125	-0.515563	36.411	93.6344	93.2251	90.4006	89.4048	88.8696	85.9697	88.5946	86.513	85.7079
																										1.5625	-0.281522	52.7061	96.3221	96.9121	95.5589	92.8693	93.0406	90.4303	90.5745	90.7971	79.4998
																										0.78125	-0.0297207	49.0254	98.3147	97.5826	96.402	94.8873	92.9247	92.1017	93.1877	91.5212	90.4017
																										0.390625	-0.0491868	86.1647	100.183	99.1276	98.0565	99.2857	91.1626	95.8124	95.2625	95.429	93.6076
																										0.195312	0.131674	66.8146	96.349	101.777	101.208	92.106	96.0687	96.8587	97.7626	95.4144	93.9197
																										0.0976562	-0.0830954	72.2197	107.801	102.985	106.345	104.05	99.8885	94.9514	104.319	101.83	101.97
																										0.0488281	0.0735659	95.2184	105.469	106.938	105.649	107.307	103.704	105.859	107.732	104.36	99.0327
																										0	-0.0309952	80.4861	105.713	105.743	105.646	101.818	104.684	111.821	107.774	106.031	105.221
																										Average values	Oxacillin (µg/mL)
																										BDM88855.HCl (µM)	400	200	100	50	25	12.5	6.25	3.125	1.5625	0.78125	0
																										200	0.178998	0.382091	0.358661	0.932824	1.16773	1.52651	1.39468	2.10747	2.11287	6.36714	73.3638
																										100	-1.49596	-1.60961	-1.35636	-0.361417	0.629298	0.813002	1.02848	0.936291	40.8457	81.3682	79.0299
																										50	-1.44464	-1.18073	-1.36081	-0.649752	-0.325183	0.640682	1.11978	26.8033	84.3232	81.9092	83.198
																										25	-1.0014	-0.997671	-0.449916	0.0543375	0.0516442	45.6703	73.5158	88.4904	89.2256	86.0878	86.0098
																										12.5	-0.930626	-0.699996	0.0894906	0.458809	66.6159	89.5186	83.6065	86.2086	88.7922	86.2736	84.0783
																										6.25	-0.563492	0.105543	64.1361	93.7406	93.3875	90.9155	90.7132	90.6776	87.7239	88.073	87.2367
																										3.125	-0.515563	36.411	93.6344	93.2251	90.4006	89.4048	88.8696	85.9697	88.5946	86.513	85.7079
																										1.5625	-0.281522	52.7061	96.3221	96.9121	95.5589	92.8693	93.0406	90.4303	90.5745	90.7971	79.4998
																										0.78125	-0.0297207	49.0254	98.3147	97.5826	96.402	94.8873	92.9247	92.1017	93.1877	91.5212	90.4017
																										0	-0.0309952	80.4861	105.713	105.743	105.646	101.818	104.684	111.821	107.774	106.031	105.221

## Sheet: EC_1.25_1_Oxacillin+BDM88855 
Source Data figure 1: Checkerboard assay. oxacillin BDM88855.HCl
E. coli BW25113 RC 1.25_1
Raw data (half 384 well plate)		replicate 1
(RAW)	Oxacillin (µg/mL)												Background corrected	Oxacillin (µg/mL)												Percentage REMA	Oxacillin (µg/mL)
BDM88855.HCl (µM)	400	200	100	50	25	12.5	6.25	3.125	1.5625	0.78125	0		BDM88855.HCl (µM)	400	200	100	50	25	12.5	6.25	3.125	1.5625	0.78125	0		BDM88855.HCl (µM)	400	200	100	50	25	12.5	6.25	3.125	1.5625	0.78125	0
200	942	933	938	1384	10366	10013	9718	10387	10509	10032	10021		200	90.6	81.6	86.6	532.6	9514.6	9161.6	8866.6	9535.6	9657.6	9180.6	9169.6		200	0.843371	0.759593	0.806136	4.95783	88.5689	85.2829	82.5368	88.7644	89.9	85.4598	85.3574
100	772	864	7120	9982	10652	10152	10093	10620	10292	10301	10364		100	-79.4	12.6	6268.6	9130.6	9800.6	9300.6	9241.6	9768.6	9440.6	9449.6	9512.6		100	-0.739113	0.11729	58.3527	84.9943	91.2312	86.5768	86.0276	90.9333	87.88	87.9638	88.5503
50	792	1490	8710	10914	10757	10443	10254	10582	10759	10255	10470		50	-59.4	638.6	7858.6	10062.6	9905.6	9591.6	9402.6	9730.6	9907.6	9403.6	9618.6		50	-0.552939	5.94456	73.1536	93.6701	92.2086	89.2856	87.5263	90.5796	92.2272	87.5356	89.537
25	803	11319	11422	11014	10908	10829	10670	10856	10674	10759	10772		25	-48.4	10467.6	10570.6	10162.6	10056.6	9977.6	9818.6	10004.6	9822.6	9907.6	9920.6		25	-0.450543	97.4401	98.3989	94.6009	93.6142	92.8788	91.3987	93.1302	91.436	92.2272	92.3482
12.5	948	11746	11563	11296	11053	10956	11022	10993	11099	10987	11078		12.5	96.6	10894.6	10711.6	10444.6	10201.6	10104.6	10170.6	10141.6	10247.6	10135.6	10226.6		12.5	0.899224	101.415	99.7114	97.226	94.964	94.061	94.6754	94.4055	95.3922	94.3496	95.1967
6.25	2017	11528	11081	10773	10813	10903	10883	10920	10891	11008	10988		6.25	1165.6	10676.6	10229.6	9921.6	9961.6	10051.6	10031.6	10068.6	10039.6	10156.6	10136.6		6.25	10.8503	99.3856	95.2246	92.3575	92.7299	93.5677	93.3815	93.7259	93.456	94.5451	94.3589
3.125	865	1460	11621	11145	10957	10524	10451	10827	10889	10843	10623		3.125	13.6	608.6	10769.6	10293.6	10105.6	9672.6	9599.6	9975.6	10037.6	9991.6	9771.6		3.125	0.126599	5.6653	100.251	95.8204	94.0703	90.0397	89.3601	92.8602	93.4373	93.0091	90.9612
1.5625	823	11984	11673	11662	11574	11426	11721	11753	11401	11514	11576		1.5625	-28.4	11132.6	10821.6	10810.6	10722.6	10574.6	10869.6	10901.6	10549.6	10662.6	10724.6		1.5625	-0.264368	103.63	100.735	100.633	99.8138	98.4361	101.182	101.48	98.2034	99.2553	99.8324
0.78125	826	1053	12158	11893	11925	11510	11836	11514	11740	11509	11394		0.78125	-25.4	201.6	11306.6	11041.6	11073.6	10658.6	10984.6	10662.6	10888.6	10657.6	10542.6		0.78125	-0.236442	1.87664	105.25	102.783	103.081	99.2181	102.253	99.2553	101.359	99.2088	98.1383
0.390625	840	1062	12129	11932	11806	11710	11628	11698	11426	11183	11475		0.390625	-11.4	210.6	11277.6	11080.6	10954.6	10858.6	10776.6	10846.6	10574.6	10331.6	10623.6		0.390625	-0.10612	1.96042	104.98	103.146	101.973	101.08	100.316	100.968	98.4361	96.1741	98.8923
0.195312	853	1083	12312	11788	11561	11374	11254	11561	11690	11217	11358		0.195312	1.6	231.6	11460.6	10936.6	10709.6	10522.6	10402.6	10709.6	10838.6	10365.6	10506.6		0.195312	0.014894	2.1559	106.684	101.806	99.6928	97.9521	96.835	99.6928	100.894	96.4906	97.8031
0.0976562	841	959	12401	11843	11717	11610	11530	11950	11669	11562	11619		0.0976562	-10.4	107.6	11549.6	10991.6	10865.6	10758.6	10678.6	11098.6	10817.6	10710.6	10767.6		0.0976562	-0.0968108	1.00162	107.512	102.318	101.145	100.149	99.4042	103.314	100.698	99.7021	100.233
0.0488281	845	932	12401	11786	11574	11379	11242	11791	11977	11547	11530		0.0488281	-6.4	80.6	11549.6	10934.6	10722.6	10527.6	10390.6	10939.6	11125.6	10695.6	10678.6		0.0488281	-0.0595759	0.750284	107.512	101.787	99.8138	97.9986	96.7233	101.834	103.565	99.5625	99.4042
0	823	910	12284	11731	11618	11264	11151	11798	11706	11548	11705		0	-28.4	58.6	11432.6	10879.6	10766.6	10412.6	10299.6	10946.6	10854.6	10696.6	10853.6		0	-0.264368	0.545492	106.423	101.275	100.223	96.9281	95.8762	101.899	101.043	99.5718	101.033
										background	851.4												100% viable readout	10742.6
Raw data (half 384 well plate)		replicate 2
(RAW)	Oxacillin (µg/mL)												Background corrected	Oxacillin (µg/mL)												Percentage REMA	Oxacillin (µg/mL)
BDM88855.HCl (µM)	400	200	100	50	25	12.5	6.25	3.125	1.5625	0.78125	0		BDM88855.HCl (µM)	400	200	100	50	25	12.5	6.25	3.125	1.5625	0.78125	0		BDM88855.HCl (µM)	400	200	100	50	25	12.5	6.25	3.125	1.5625	0.78125	0
200	1062	1098	1136	7207	10093	9940	9503	10147	10801	10237	10237		200	123	159	197	6268	9154	9001	8564	9208	9862	9298	9298		200	1.03725	1.34083	1.66128	52.8573	77.1947	75.9044	72.2193	77.65	83.1651	78.409	78.409
100	873	1001	10916	11491	11603	11253	11030	11355	11465	11425	11302		100	-66	62	9977	10552	10664	10314	10091	10416	10526	10486	10363		100	-0.556571	0.522839	84.1349	88.9838	89.9283	86.9768	85.0963	87.837	88.7646	88.4273	87.39
50	912	1076	10770	10386	10394	10660	10049	11222	11306	10169	10414		50	-27	137	9831	9447	9455	9721	9110	10283	10367	9230	9475		50	-0.227688	1.15531	82.9037	79.6655	79.733	81.9761	76.8236	86.7154	87.4238	77.8356	79.9016
25	910	3374	12503	12023	11904	11664	11488	11798	11456	11375	11567		25	-29	2435	11564	11084	10965	10725	10549	10859	10517	10436	10628		25	-0.244554	20.5341	97.5179	93.4701	92.4666	90.4427	88.9585	91.5727	88.6887	88.0056	89.6247
12.5	938	3016	11104	11826	11663	11081	10351	11256	11543	11120	10556		12.5	-1	2077	10165	10887	10724	10142	9412	10317	10604	10181	9617		12.5	-0.00843289	17.5151	85.7203	91.8089	90.4343	85.5264	79.3703	87.0021	89.4223	85.8552	81.0991
6.25	934	13020	12010	11451	11312	11204	11279	11205	11082	11042	11022		6.25	-5	12081	11071	10512	10373	10265	10340	10266	10143	10103	10083		6.25	-0.0421644	101.878	93.3605	88.6465	87.4743	86.5636	87.1961	86.572	85.5348	85.1975	85.0288
3.125	1015	12972	11954	10744	11057	10880	10702	10931	11001	10690	10908		3.125	76	12033	11015	9805	10118	9941	9763	9992	10062	9751	9969		3.125	0.6409	101.473	92.8883	82.6845	85.324	83.8313	82.3303	84.2614	84.8517	82.2291	84.0675
1.5625	956	10014	13078	12660	12513	11670	11715	12095	11402	11283	10960		1.5625	17	9075	12139	11721	11574	10731	10776	11156	10463	10344	10021		1.5625	0.143359	76.5285	102.367	98.8419	97.6022	90.4933	90.8728	94.0773	88.2333	87.2298	84.506
0.78125	974	4220	12248	11681	11601	11109	10770	10992	11108	11836	10921		0.78125	35	3281	11309	10742	10662	10170	9831	10053	10169	10897	9982		0.78125	0.295151	27.6683	95.3675	90.5861	89.9115	85.7625	82.9037	84.7758	85.754	91.8932	84.1771
0.390625	1004	12244	12790	12646	12396	11725	11675	12369	11858	12152	11008		0.390625	65	11305	11851	11707	11457	10786	10736	11430	10919	11213	10069		0.390625	0.548138	95.3338	99.9382	98.7238	96.6156	90.9571	90.5355	96.3879	92.0787	94.558	84.9108
0.195312	1051	11688	11902	11359	12384	11442	10743	11213	11125	11895	11933		0.195312	112	10749	10963	10420	11445	10503	9804	10274	10186	10956	10994		0.195312	0.944483	90.6451	92.4498	87.8707	96.5144	88.5706	82.676	86.6395	85.8974	92.3907	92.7112
0.0976562	965	9426	13595	13478	13233	13115	12908	13126	13094	12868	13149		0.0976562	26	8487	12656	12539	12294	12176	11969	12187	12155	11929	12210		0.0976562	0.219255	71.5699	106.727	105.74	103.674	102.679	100.933	102.772	102.502	100.596	102.966
0.0488281	982	14164	13732	13381	13369	13352	13066	13212	13382	13138	13249		0.0488281	43	13225	12793	12442	12430	12413	12127	12273	12443	12199	12310		0.0488281	0.362614	111.525	107.882	104.922	104.821	104.677	102.266	103.497	104.93	102.873	103.809
0	975	3648	13695	13444	13489	13090	12826	13320	13238	13180	13317		0	36	2709	12756	12505	12550	12151	11887	12381	12299	12241	12378		0	0.303584	22.8447	107.57	105.453	105.833	102.468	100.242	104.408	103.716	103.227	104.382
										background	939												100% viable readout	11858.3
Raw data (half 384 well plate)		replicate 3
(RAW)	Oxacillin (µg/mL)												Background corrected	Oxacillin (µg/mL)												Percentage REMA	Oxacillin (µg/mL)
BDM88855.HCl (µM)	400	200	100	50	25	12.5	6.25	3.125	1.5625	0.78125	0		BDM88855.HCl (µM)	400	200	100	50	25	12.5	6.25	3.125	1.5625	0.78125	0		BDM88855.HCl (µM)	400	200	100	50	25	12.5	6.25	3.125	1.5625	0.78125	0
200	682	1893	2161	5628	9614	8587	8479	8150	8958	7781	8798		200	-372.8	838.2	1106.2	4573.2	8559.2	7532.2	7424.2	7095.2	7903.2	6726.2	7743.2		200	-3.61134	8.11971	10.7158	44.3009	82.9136	72.965	71.9188	68.7317	76.5589	65.1572	75.009
100	1256	1505	8722	12222	11745	11304	10494	10671	10805	10523	10429		100	201.2	450.2	7667.2	11167.2	10690.2	10249.2	9439.2	9616.2	9750.2	9468.2	9374.2		100	1.94904	4.36112	74.2727	108.178	103.557	99.2848	91.4382	93.1529	94.4509	91.7192	90.8086
50	911	1400	8905	12324	12121	12068	11598	11467	11334	11414	11540		50	-143.8	345.2	7850.2	11269.2	11066.2	11013.2	10543.2	10412.2	10279.2	10359.2	10485.2		50	-1.393	3.34398	76.0455	109.166	107.199	106.686	102.133	100.864	99.5754	100.35	101.571
25	1203	1839	12291	12448	12321	12116	11982	11297	11267	11385	11005		25	148.2	784.2	11236.2	11393.2	11266.2	11061.2	10927.2	10242.2	10212.2	10330.2	9950.2		25	1.43562	7.5966	108.846	110.367	109.137	107.151	105.853	99.217	98.9263	100.069	96.3883
12.5	1222	1883	12092	12535	12366	12118	11960	11369	11417	11312	11136		12.5	167.2	828.2	11037.2	11480.2	11311.2	11063.2	10905.2	10314.2	10362.2	10257.2	10081.2		12.5	1.61968	8.02284	106.918	111.21	109.572	107.17	105.639	99.9144	100.379	99.3623	97.6573
6.25	1295	4181	12696	12580	12575	12158	11859	11291	11339	11376	11115		6.25	240.2	3126.2	11641.2	11525.2	11520.2	11103.2	10804.2	10236.2	10284.2	10321.2	10060.2		6.25	2.32684	30.2837	112.769	111.645	111.597	107.558	104.661	99.1588	99.6238	99.9822	97.4539
3.125	1313	8998	12609	12598	12274	12024	11782	11300	11148	11101	9135		3.125	258.2	7943.2	11554.2	11543.2	11219.2	10969.2	10727.2	10245.2	10093.2	10046.2	8080.2		3.125	2.5012	76.9464	111.926	111.82	108.681	106.259	103.915	99.246	97.7736	97.3183	78.2735
1.5625	1231	2541	13006	12870	12602	12162	11709	11044	10857	10796	10289		1.5625	176.2	1486.2	11951.2	11815.2	11547.2	11107.2	10654.2	9989.2	9802.2	9741.2	9234.2		1.5625	1.70686	14.3969	115.772	114.455	111.859	107.596	103.208	96.7661	94.9546	94.3637	89.4524
0.78125	1281	2993	12798	13011	12679	12424	11987	11023	11322	11158	10841		0.78125	226.2	1938.2	11743.2	11956.2	11624.2	11369.2	10932.2	9968.2	10267.2	10103.2	9786.2		0.78125	2.19122	18.7755	113.757	115.821	112.604	110.134	105.901	96.5627	99.4591	97.8705	94.7997
0.390625	1284	2955	13191	13120	12660	12494	12033	11349	11117	11216	10605		0.390625	229.2	1900.2	12136.2	12065.2	11605.2	11439.2	10978.2	10294.2	10062.2	10161.2	9550.2		0.390625	2.22028	18.4074	117.564	116.876	112.42	110.812	106.347	99.7207	97.4733	98.4323	92.5135
0.195312	1281	2511	13278	13182	12930	12569	12130	11589	11530	11334	11113		0.195312	226.2	1456.2	12223.2	12127.2	11875.2	11514.2	11075.2	10534.2	10475.2	10279.2	10058.2		0.195312	2.19122	14.1063	118.407	117.477	115.036	111.539	107.286	102.046	101.474	99.5754	97.4345
0.0976562	1272	3160	13353	13230	13029	12802	12123	11736	11700	11593	11486		0.0976562	217.2	2105.2	12298.2	12175.2	11974.2	11747.2	11068.2	10681.2	10645.2	10538.2	10431.2		0.0976562	2.10403	20.3932	119.134	117.942	115.995	113.796	107.218	103.47	103.121	102.084	101.048
0.0488281	1283	3011	13308	13201	13040	12883	12207	11964	12000	11674	11600		0.0488281	228.2	1956.2	12253.2	12146.2	11985.2	11828.2	11152.2	10909.2	10945.2	10619.2	10545.2		0.0488281	2.21059	18.9499	118.698	117.661	116.102	114.581	108.032	105.678	106.027	102.869	102.152
0	1230	1737	13250	13351	13151	12601	12075	11663	11823	11534	11155		0	175.2	682.2	12195.2	12296.2	12096.2	11546.2	11020.2	10608.2	10768.2	10479.2	10100.2		0	1.69718	6.60852	118.136	119.114	117.177	111.849	106.754	102.762	104.312	101.513	97.8414
										background	1054.8												100% viable readout	10323
Raw data (half 384 well plate)		replicate 4 (2_1)
(RAW)	Oxacillin (µg/mL)												Background corrected	Oxacillin (µg/mL)												Percentage REMA	Oxacillin (µg/mL)
BDM88855.HCl (µM)	400	200	100	50	25	12.5	6.25	3.125	1.5625	0.78125	0		BDM88855.HCl (µM)	400	200	100	50	25	12.5	6.25	3.125	1.5625	0.78125	0		BDM88855.HCl (µM)	400	200	100	50	25	12.5	6.25	3.125	1.5625	0.78125	0
200	942	933	938	1384	10366	10013	9718	10387	10509	10032	10021		200	90.6	81.6	86.6	532.6	9514.6	9161.6	8866.6	9535.6	9657.6	9180.6	9169.6		200	0.843371	0.759593	0.806136	4.95783	88.5689	85.2829	82.5368	88.7644	89.9	85.4598	85.3574
100	772	864	7120	9982	10652	10152	10093	10620	10292	10301	10364		100	-79.4	12.6	6268.6	9130.6	9800.6	9300.6	9241.6	9768.6	9440.6	9449.6	9512.6		100	-0.739113	0.11729	58.3527	84.9943	91.2312	86.5768	86.0276	90.9333	87.88	87.9638	88.5503
50	792	1490	8710	10914	10757	10443	10254	10582	10759	10255	10470		50	-59.4	638.6	7858.6	10062.6	9905.6	9591.6	9402.6	9730.6	9907.6	9403.6	9618.6		50	-0.552939	5.94456	73.1536	93.6701	92.2086	89.2856	87.5263	90.5796	92.2272	87.5356	89.537
25	803	11319	11422	11014	10908	10829	10670	10856	10674	10759	10772		25	-48.4	10467.6	10570.6	10162.6	10056.6	9977.6	9818.6	10004.6	9822.6	9907.6	9920.6		25	-0.450543	97.4401	98.3989	94.6009	93.6142	92.8788	91.3987	93.1302	91.436	92.2272	92.3482
12.5	948	11746	11563	11296	11053	10956	11022	10993	11099	10987	11078		12.5	96.6	10894.6	10711.6	10444.6	10201.6	10104.6	10170.6	10141.6	10247.6	10135.6	10226.6		12.5	0.899224	101.415	99.7114	97.226	94.964	94.061	94.6754	94.4055	95.3922	94.3496	95.1967
6.25	2017	11528	11081	10773	10813	10903	10883	10920	10891	11008	10988		6.25	1165.6	10676.6	10229.6	9921.6	9961.6	10051.6	10031.6	10068.6	10039.6	10156.6	10136.6		6.25	10.8503	99.3856	95.2246	92.3575	92.7299	93.5677	93.3815	93.7259	93.456	94.5451	94.3589
3.125	865	1460	11621	11145	10957	10524	10451	10827	10889	10843	10623		3.125	13.6	608.6	10769.6	10293.6	10105.6	9672.6	9599.6	9975.6	10037.6	9991.6	9771.6		3.125	0.126599	5.6653	100.251	95.8204	94.0703	90.0397	89.3601	92.8602	93.4373	93.0091	90.9612
1.5625	823	11984	11673	11662	11574	11426	11721	11753	11401	11514	11576		1.5625	-28.4	11132.6	10821.6	10810.6	10722.6	10574.6	10869.6	10901.6	10549.6	10662.6	10724.6		1.5625	-0.264368	103.63	100.735	100.633	99.8138	98.4361	101.182	101.48	98.2034	99.2553	99.8324
0.78125	826	1053	12158	11893	11925	11510	11836	11514	11740	11509	11394		0.78125	-25.4	201.6	11306.6	11041.6	11073.6	10658.6	10984.6	10662.6	10888.6	10657.6	10542.6		0.78125	-0.236442	1.87664	105.25	102.783	103.081	99.2181	102.253	99.2553	101.359	99.2088	98.1383
0.390625	840	1062	12129	11932	11806	11710	11628	11698	11426	11183	11475		0.390625	-11.4	210.6	11277.6	11080.6	10954.6	10858.6	10776.6	10846.6	10574.6	10331.6	10623.6		0.390625	-0.10612	1.96042	104.98	103.146	101.973	101.08	100.316	100.968	98.4361	96.1741	98.8923
0.195312	853	1083	12312	11788	11561	11374	11254	11561	11690	11217	11358		0.195312	1.6	231.6	11460.6	10936.6	10709.6	10522.6	10402.6	10709.6	10838.6	10365.6	10506.6		0.195312	0.014894	2.1559	106.684	101.806	99.6928	97.9521	96.835	99.6928	100.894	96.4906	97.8031
0.0976562	841	959	12401	11843	11717	11610	11530	11950	11669	11562	11619		0.0976562	-10.4	107.6	11549.6	10991.6	10865.6	10758.6	10678.6	11098.6	10817.6	10710.6	10767.6		0.0976562	-0.0968108	1.00162	107.512	102.318	101.145	100.149	99.4042	103.314	100.698	99.7021	100.233
0.0488281	845	932	12401	11786	11574	11379	11242	11791	11977	11547	11530		0.0488281	-6.4	80.6	11549.6	10934.6	10722.6	10527.6	10390.6	10939.6	11125.6	10695.6	10678.6		0.0488281	-0.0595759	0.750284	107.512	101.787	99.8138	97.9986	96.7233	101.834	103.565	99.5625	99.4042
0	823	910	12284	11731	11618	11264	11151	11798	11706	11548	11705		0	-28.4	58.6	11432.6	10879.6	10766.6	10412.6	10299.6	10946.6	10854.6	10696.6	10853.6		0	-0.264368	0.545492	106.423	101.275	100.223	96.9281	95.8762	101.899	101.043	99.5718	101.033
										background	851.4												100% viable readout	10742.6
																										Average values	Oxacillin (µg/mL)
																										BDM88855.HCl (µM)	400	200	100	50	25	12.5	6.25	3.125	1.5625	0.78125	0
																										200	-0.221838	2.74493	3.49735	26.7685	84.3115	79.8588	77.3029	80.9776	84.881	78.6214	81.0332
																										100	-0.0214395	1.27964	68.7783	91.7875	93.9869	90.9461	87.1474	90.7141	89.7439	89.0185	88.8248
																										50	-0.681642	4.0971	76.3141	94.0428	92.8373	91.8083	88.5022	92.1846	92.8634	88.3143	90.1366
																										25	0.0724963	55.7527	101.588	98.2597	97.2079	95.8378	94.4022	94.2625	92.6217	93.1324	92.6774
																										12.5	0.852423	57.0919	98.0153	99.3676	97.4837	95.2046	93.5902	93.9319	95.1465	93.4792	92.2875
																										6.25	5.9963	77.1824	99.1447	96.2518	96.1328	95.3141	94.655	93.2957	93.0176	93.5675	92.8001
																										3.125	0.848825	47.4375	101.329	96.5363	95.5365	92.5425	91.2414	92.307	92.375	91.3914	86.0659
																										1.5625	0.330371	74.5466	104.902	103.641	102.272	98.7405	99.1113	98.4509	94.8987	95.026	93.4058
																										0.78125	0.503371	12.5493	104.906	102.993	102.17	98.5832	98.3275	94.9623	96.9828	97.0453	93.8133
																										0.390625	0.887432	29.4155	106.866	105.473	103.246	100.982	99.3788	99.5112	96.6061	96.3346	93.8022
																										0.195312	0.791372	27.2658	106.056	102.24	102.734	99.0034	95.9081	97.0177	97.2897	96.2368	96.438
																										0.0976562	0.532417	23.4916	110.221	107.079	105.49	104.193	101.74	103.217	101.755	100.521	101.12
																										0.0488281	0.613513	32.9938	110.401	106.539	105.137	103.814	100.936	103.211	104.522	101.217	101.192
																										0	0.368006	7.63605	109.638	106.78	105.864	102.043	99.6869	102.742	102.528	100.971	101.073
																										Average values	Oxacillin (µg/mL)
																										BDM88855.HCl (µM)	400	200	100	50	25	12.5	6.25	3.125	1.5625	0.78125	0
																										200	-0.221838	2.74493	3.49735	26.7685	84.3115	79.8588	77.3029	80.9776	84.881	78.6214	81.0332
																										100	-0.0214395	1.27964	68.7783	91.7875	93.9869	90.9461	87.1474	90.7141	89.7439	89.0185	88.8248
																										50	-0.681642	4.0971	76.3141	94.0428	92.8373	91.8083	88.5022	92.1846	92.8634	88.3143	90.1366
																										25	0.0724963	55.7527	101.588	98.2597	97.2079	95.8378	94.4022	94.2625	92.6217	93.1324	92.6774
																										12.5	0.852423	57.0919	98.0153	99.3676	97.4837	95.2046	93.5902	93.9319	95.1465	93.4792	92.2875
																										6.25	5.9963	77.1824	99.1447	96.2518	96.1328	95.3141	94.655	93.2957	93.0176	93.5675	92.8001
																										3.125	0.848825	47.4375	101.329	96.5363	95.5365	92.5425	91.2414	92.307	92.375	91.3914	86.0659
																										1.5625	0.330371	74.5466	104.902	103.641	102.272	98.7405	99.1113	98.4509	94.8987	95.026	93.4058
																										0.78125	0.503371	12.5493	104.906	102.993	102.17	98.5832	98.3275	94.9623	96.9828	97.0453	93.8133
																										0	0.368006	7.63605	109.638	106.78	105.864	102.043	99.6869	102.742	102.528	100.971	101.073

## Sheet: EC_WT_Oxacillin+PABN
Source Data figure 1: Checkerboard assay. oxacillin PABN
E. coli BW25113
Raw data (half 384 well plate)		replicate 1
(RAW)	Oxacillin (µg/mL)												Background corrected	Oxacillin (µg/mL)												Percentage REMA	Oxacillin (µg/mL)
PABN (µM)	400	200	100	50	25	12.5	6.25	3.125	1.5625	0.78125	0		PABN (µM)	400	200	100	50	25	12.5	6.25	3.125	1.5625	0.78125	0		PABN (µM)	400	200	100	50	25	12.5	6.25	3.125	1.5625	0.78125	0
200	1036	1041	1009	1393	12126	11561	10824	10656	10734	10150	9682		200	23	28	-4	380	11113	10548	9811	9643	9721	9137	8669		200	0.221876	0.270109	-0.0385871	3.66577	107.205	101.754	94.6444	93.0238	93.7762	88.1425	83.6278
100	1003	932	872	3891	11166	10670	9765	10010	9192	8975	9158		100	-10	-81	-141	2878	10153	9657	8752	8997	8179	7962	8145		100	-0.0964677	-0.781388	-1.36019	27.7634	97.9436	93.1588	84.4285	86.792	78.9009	76.8076	78.5729
50	1051	934	998	11832	9643	8794	7739	7643	8306	8246	7730		50	38	-79	-15	10819	8630	7781	6726	6630	7293	7233	6717		50	0.366577	-0.762095	-0.144702	104.368	83.2516	75.0615	64.8842	63.9581	70.3539	69.7751	64.7973
25	1036	1009	3112	10797	8997	7804	7860	7745	7420	7345	7481		25	23	-4	2099	9784	7984	6791	6847	6732	6407	6332	6468		25	0.221876	-0.0385871	20.2486	94.384	77.0198	65.5112	66.0514	64.942	61.8068	61.0833	62.3953
12.5	987	1101	11964	9191	8299	7713	7417	7557	7757	7188	7394		12.5	-26	88	10951	8178	7286	6700	6404	6544	6744	6175	6381		12.5	-0.250816	0.848916	105.642	78.8913	70.2863	64.6333	61.7779	63.1284	65.0578	59.5688	61.556
6.25	953	9619	8404	8056	8181	7819	7703	7950	7726	7516	7734		6.25	-60	8606	7391	7043	7168	6806	6690	6937	6713	6503	6721		6.25	-0.578806	83.0201	71.2993	67.9422	69.148	65.6559	64.5369	66.9196	64.7588	62.7329	64.8359
3.125	952	12131	9676	9226	8621	8387	8398	8586	8672	8161	8064		3.125	-61	11118	8663	8213	7608	7374	7385	7573	7659	7148	7051		3.125	-0.588453	107.253	83.5699	79.2289	73.3926	71.1353	71.2414	73.055	73.8846	68.9551	68.0194
1.5625	928	12651	11478	11141	10921	10927	10689	10654	10492	10444	10562		1.5625	-85	11638	10465	10128	9908	9914	9676	9641	9479	9431	9549		1.5625	-0.819975	112.269	100.953	97.7025	95.5802	95.6381	93.3421	93.0045	91.4417	90.9787	92.117
0.78125	920	12822	11983	11536	11342	11253	10979	11051	11110	10813	10626		0.78125	-93	11809	10970	10523	10329	10240	9966	10038	10097	9800	9613		0.78125	-0.897149	113.919	105.825	101.513	99.6415	98.7829	96.1397	96.8343	97.4034	94.5383	92.7344
0.390625	910	10630	12028	11633	11334	11239	11144	11121	10966	10842	10969		0.390625	-103	9617	11015	10620	10321	10226	10131	10108	9953	9829	9956		0.390625	-0.993617	92.773	106.259	102.449	99.5643	98.6478	97.7314	97.5095	96.0143	94.8181	96.0432
0.195312	917	11185	12136	11674	11506	11368	10993	11202	11334	10952	10808		0.195312	-96	10172	11123	10661	10493	10355	9980	10189	10321	9939	9795		0.195312	-0.92609	98.1269	107.301	102.844	101.224	99.8923	96.2747	98.2909	99.5643	95.8792	94.4901
0.0976562	918	11272	12158	11929	11803	11556	11265	11530	11481	11237	11335		0.0976562	-95	10259	11145	10916	10790	10543	10252	10517	10468	10224	10322		0.0976562	-0.916443	98.9662	107.513	105.304	104.089	101.706	98.8987	101.455	100.982	98.6286	99.5739
0.0488281	911	8798	12334	11924	11760	11583	11209	11615	11597	11314	11286		0.0488281	-102	7785	11321	10911	10747	10570	10196	10602	10584	10301	10273		0.0488281	-0.98397	75.1001	109.211	105.256	103.674	101.966	98.3584	102.275	102.101	99.3714	99.1012
0	907	9851	12297	12060	11954	11674	11387	11916	11885	11555	11766		0	-106	8838	11284	11047	10941	10661	10374	10903	10872	10542	10753		0	-1.02256	85.2581	108.854	106.568	105.545	102.844	100.076	105.179	104.88	101.696	103.732
										background	1013												100% viable readout	10366.2
Raw data (half 384 well plate)		replicate 2
(RAW)	Oxacillin (µg/mL)												Background corrected	Oxacillin (µg/mL)												Percentage REMA	Oxacillin (µg/mL)
PABN (µM)	400	200	100	50	25	12.5	6.25	3.125	1.5625	0.78125	0		PABN (µM)	400	200	100	50	25	12.5	6.25	3.125	1.5625	0.78125	0		PABN (µM)	400	200	100	50	25	12.5	6.25	3.125	1.5625	0.78125	0
200	1305	1442	1408	1695	9936	10628	10837	12975	12518	10472	12191		200	47.2	184.2	150.2	437.2	8678.2	9370.2	9579.2	11717.2	11260.2	9214.2	10933.2		200	0.415937	1.62321	1.3236	3.85271	76.4743	82.5723	84.4141	103.255	99.2275	81.1976	96.3459
100	1236	1262	1113	3410	10340	12495	11715	12540	12014	11372	12262		100	-21.8	4.2	-144.8	2152.2	9082.2	11237.2	10457.2	11282.2	10756.2	10114.2	11004.2		100	-0.192107	0.0370114	-1.27601	18.9657	80.0344	99.0248	92.1512	99.4213	94.7861	89.1286	96.9715
50	1310	1175	1159	10165	9579	10008	9136	9297	9892	9411	9208		50	52.2	-82.8	-98.8	8907.2	8321.2	8750.2	7878.2	8039.2	8634.2	8153.2	7950.2		50	0.459998	-0.729653	-0.870648	78.4923	73.3283	77.1088	69.4245	70.8433	76.0865	71.8479	70.059
25	1230	1203	1982	9742	10026	9499	9097	10263	9745	9428	9230		25	-27.8	-54.8	724.2	8484.2	8768.2	8241.2	7839.2	9005.2	8487.2	8170.2	7972.2		25	-0.24498	-0.48291	6.38182	74.7647	77.2674	72.6233	69.0808	79.3559	74.7912	71.9977	70.2529
12.5	1174	1241	10544	9329	9102	9258	8857	8932	8907	8642	9032		12.5	-83.8	-16.8	9286.2	8071.2	7844.2	8000.2	7599.2	7674.2	7649.2	7384.2	7774.2		12.5	-0.738465	-0.148045	81.8321	71.1253	69.1249	70.4996	66.9659	67.6268	67.4065	65.0713	68.508
6.25	980	6375	11605	11070	10658	10774	10774	10980	10902	10787	11021		6.25	-277.8	5117.2	10347.2	9812.2	9400.2	9516.2	9516.2	9722.2	9644.2	9529.2	9763.2		6.25	-2.44804	45.0939	91.1819	86.4674	82.8367	83.8589	83.8589	85.6743	84.9869	83.9735	86.0356
3.125	989	13110	11916	11337	11099	10868	10921	11170	11383	11057	11204		3.125	-268.8	11852.2	10658.2	10079.2	9841.2	9610.2	9663.2	9912.2	10125.2	9799.2	9946.2		3.125	-2.36873	104.444	93.9225	88.8202	86.7229	84.6873	85.1543	87.3486	89.2256	86.3528	87.6482
1.5625	1049	12092	13012	12542	11515	11602	11159	11318	10842	10892	10795		1.5625	-208.8	10834.2	11754.2	11284.2	10257.2	10344.2	9901.2	10060.2	9584.2	9634.2	9537.2		1.5625	-1.83999	95.4735	103.581	99.439	90.3888	91.1555	87.2516	88.6528	84.4582	84.8988	84.044
0.78125	1063	12573	11948	11743	11523	11395	11303	11245	11475	11184	10990		0.78125	-194.8	11315.2	10690.2	10485.2	10265.2	10137.2	10045.2	9987.2	10217.2	9926.2	9732.2		0.78125	-1.71662	99.7121	94.2045	92.398	90.4593	89.3313	88.5206	88.0095	90.0363	87.4719	85.7624
0.390625	1047	11690	11724	11270	11552	11073	10928	11159	10898	12119	11167		0.390625	-210.8	10432.2	10466.2	10012.2	10294.2	9815.2	9670.2	9901.2	9640.2	10861.2	9909.2		0.390625	-1.85762	91.9309	92.2306	88.2298	90.7148	86.4938	85.216	87.2516	84.9517	95.7114	87.3221
0.195312	1060	11662	11587	11246	10977	11016	10877	11047	11201	10852	11004		0.195312	-197.8	10404.2	10329.2	9988.2	9719.2	9758.2	9619.2	9789.2	9943.2	9594.2	9746.2		0.195312	-1.74306	91.6842	91.0233	88.0183	85.6478	85.9915	84.7666	86.2647	87.6218	84.5463	85.8857
0.0976562	966	12272	13651	13412	13321	13053	12870	13246	13025	12953	13170		0.0976562	-291.8	11014.2	12393.2	12154.2	12063.2	11795.2	11612.2	11988.2	11767.2	11695.2	11912.2		0.0976562	-2.57141	97.0597	109.212	107.106	106.304	103.942	102.329	105.643	103.695	103.061	104.973
0.0488281	982	12547	13915	13633	13661	13560	13181	13540	13642	13418	13157		0.0488281	-275.8	11289.2	12657.2	12375.2	12403.2	12302.2	11923.2	12282.2	12384.2	12160.2	11899.2		0.0488281	-2.43041	99.483	111.538	109.053	109.3	108.41	105.07	108.234	109.132	107.158	104.858
0	1017	10748	13832	13441	13588	13048	13142	13525	13051	13547	12248		0	-240.8	9490.2	12574.2	12183.2	12330.2	11790.2	11884.2	12267.2	11793.2	12289.2	10990.2		0	-2.12198	83.6298	110.807	107.361	108.657	103.898	104.726	108.101	103.924	108.295	96.8482
										background	1257.8												100% viable readout	11347.9
Raw data (half 384 well plate)		replicate 3
(RAW)	Oxacillin (µg/mL)												Background corrected	Oxacillin (µg/mL)												Percentage REMA	Oxacillin (µg/mL)
PABN (µM)	400	200	100	50	25	12.5	6.25	3.125	1.5625	0.78125	0		PABN (µM)	400	200	100	50	25	12.5	6.25	3.125	1.5625	0.78125	0		PABN (µM)	400	200	100	50	25	12.5	6.25	3.125	1.5625	0.78125	0
200	2107	2277	2081	2503	7259	9665	9554	9907	9953	9638	9654		200	188.875	358.875	162.875	584.875	5340.88	7746.88	7635.88	7988.88	8034.88	7719.88	7735.88		200	2.3841	4.52994	2.05591	7.38265	67.4158	97.7858	96.3847	100.84	101.421	97.445	97.6469
100	2119	1795	1422	4838	10608	10291	10000	10384	10308	9923	9128		100	200.875	-123.125	-496.125	2919.88	8689.88	8372.88	8081.88	8465.88	8389.88	8004.88	7209.88		100	2.53557	-1.55416	-6.26239	36.8564	109.689	105.688	102.014	106.861	105.902	101.042	91.0074
50	2060	1535	1367	8922	8640	9802	8808	8689	8990	9193	8723		50	141.875	-383.125	-551.125	7003.88	6721.88	7883.88	6889.88	6770.88	7071.88	7274.88	6804.88		50	1.79083	-4.83604	-6.95664	88.4072	84.8476	99.5151	86.9682	85.4661	89.2655	91.8279	85.8953
25	1949	1503	2971	9888	10310	10081	9242	9644	9129	8787	8963		25	30.875	-415.125	1052.88	7969.88	8391.88	8162.88	7323.88	7725.88	7210.88	6868.88	7044.88		25	0.389723	-5.23996	13.29	100.601	105.927	103.037	92.4464	97.5207	91.0201	86.7031	88.9247
12.5	1788	1763	10464	10306	10138	10201	9935	9590	9840	9661	9610		12.5	-130.125	-155.125	8545.88	8387.88	8219.88	8282.88	8016.88	7671.88	7921.88	7742.88	7691.88		12.5	-1.64252	-1.95808	107.871	105.877	103.756	104.552	101.194	96.8391	99.9947	97.7353	97.0915
6.25	1429	3876	10625	10535	10422	10014	9917	9036	8707	8107	8542		6.25	-489.125	1957.88	8706.88	8616.88	8503.88	8095.88	7998.88	7117.88	6788.88	6188.88	6623.88		6.25	-6.17403	24.7135	109.903	108.767	107.341	102.191	100.967	89.8462	85.6933	78.1198	83.6106
3.125	1356	5913	10426	9858	9295	9060	8580	7798	7830	7146	7234		3.125	-562.125	3994.88	8507.88	7939.88	7376.88	7141.88	6661.88	5879.88	5911.88	5227.88	5315.88		3.125	-7.09548	50.4258	107.392	100.222	93.1154	90.1491	84.0903	74.2194	74.6233	65.9894	67.1002
1.5625	1348	7312	8814	8235	7897	7200	6878	6119	5819	6326	3346		1.5625	-570.125	5393.88	6895.88	6316.88	5978.88	5281.88	4959.88	4200.88	3900.88	4407.88	1427.88		1.5625	-7.19647	68.0848	87.0439	79.7355	75.469	66.671	62.6066	53.026	49.2392	55.6389	18.0235
0.78125	1339	7222	9196	8880	7770	7485	6989	6212	6096	6062	5956		0.78125	-579.125	5303.88	7277.88	6961.88	5851.88	5566.88	5070.88	4293.88	4177.88	4143.88	4037.88		0.78125	-7.31007	66.9487	91.8658	87.877	73.8659	70.2685	64.0077	54.1999	52.7357	52.3065	50.9685
0.390625	1361	7667	9527	9111	8508	7987	7784	7176	6858	6880	6315		0.390625	-557.125	5748.88	7608.88	7192.88	6589.88	6068.88	5865.88	5257.88	4939.88	4961.88	4396.88		0.390625	-7.03237	72.5658	96.0439	90.7929	83.1814	76.605	74.0427	66.3681	62.3541	62.6318	55.5
0.195312	1308	7351	10290	9744	9104	8889	8528	7694	7756	7430	7211		0.195312	-610.125	5432.88	8371.88	7825.88	7185.88	6970.88	6609.88	5775.88	5837.88	5511.88	5292.88		0.195312	-7.70137	68.5771	105.675	98.783	90.7045	87.9906	83.4339	72.9066	73.6892	69.5742	66.8099
0.0976562	1305	9175	11279	10831	10446	9957	9524	9020	8897	8679	8197		0.0976562	-613.125	7256.88	9360.88	8912.88	8527.88	8038.88	7605.88	7101.88	6978.88	6760.88	6278.88		0.0976562	-7.73924	91.6007	118.159	112.504	107.644	101.472	96.006	89.6442	88.0916	85.3399	79.2558
0.0488281	1360	9425	11427	11163	11331	10963	10550	10212	10507	10084	9716		0.0488281	-558.125	7506.88	9508.88	9244.88	9412.88	9044.88	8631.88	8293.88	8588.88	8165.88	7797.88		0.0488281	-7.04499	94.7564	120.027	116.694	118.815	114.17	108.957	104.69	108.414	103.075	98.4295
0	1218	7371	11795	11752	11645	11256	10873	10910	10840	10651	10372		0	-700.125	5452.88	9876.88	9833.88	9726.88	9337.88	8954.88	8991.88	8921.88	8732.88	8453.88		0	-8.83741	68.8295	124.672	124.129	122.779	117.868	113.034	113.501	112.617	110.232	106.71
										background	1918.12												100% viable readout	7922.29
Raw data (half 384 well plate)		replicate 4 (2_1)
(RAW)	Oxacillin (µg/mL)												Background corrected	Oxacillin (µg/mL)												Percentage REMA	Oxacillin (µg/mL)
PABN (µM)	400	200	100	50	25	12.5	6.25	3.125	1.5625	0.78125	0		PABN (µM)	400	200	100	50	25	12.5	6.25	3.125	1.5625	0.78125	0		PABN (µM)	400	200	100	50	25	12.5	6.25	3.125	1.5625	0.78125	0
200	1036	1041	1009	1393	12126	11561	10824	10656	10734	10150	9682		200	23	28	-4	380	11113	10548	9811	9643	9721	9137	8669		200	0.221876	0.270109	-0.0385871	3.66577	107.205	101.754	94.6444	93.0238	93.7762	88.1425	83.6278
100	1003	932	872	3891	11166	10670	9765	10010	9192	8975	9158		100	-10	-81	-141	2878	10153	9657	8752	8997	8179	7962	8145		100	-0.0964677	-0.781388	-1.36019	27.7634	97.9436	93.1588	84.4285	86.792	78.9009	76.8076	78.5729
50	1051	934	998	11832	9643	8794	7739	7643	8306	8246	7730		50	38	-79	-15	10819	8630	7781	6726	6630	7293	7233	6717		50	0.366577	-0.762095	-0.144702	104.368	83.2516	75.0615	64.8842	63.9581	70.3539	69.7751	64.7973
25	1036	1009	3112	10797	8997	7804	7860	7745	7420	7345	7481		25	23	-4	2099	9784	7984	6791	6847	6732	6407	6332	6468		25	0.221876	-0.0385871	20.2486	94.384	77.0198	65.5112	66.0514	64.942	61.8068	61.0833	62.3953
12.5	987	1101	11964	9191	8299	7713	7417	7557	7757	7188	7394		12.5	-26	88	10951	8178	7286	6700	6404	6544	6744	6175	6381		12.5	-0.250816	0.848916	105.642	78.8913	70.2863	64.6333	61.7779	63.1284	65.0578	59.5688	61.556
6.25	953	9619	8404	8056	8181	7819	7703	7950	7726	7516	7734		6.25	-60	8606	7391	7043	7168	6806	6690	6937	6713	6503	6721		6.25	-0.578806	83.0201	71.2993	67.9422	69.148	65.6559	64.5369	66.9196	64.7588	62.7329	64.8359
3.125	952	12131	9676	9226	8621	8387	8398	8586	8672	8161	8064		3.125	-61	11118	8663	8213	7608	7374	7385	7573	7659	7148	7051		3.125	-0.588453	107.253	83.5699	79.2289	73.3926	71.1353	71.2414	73.055	73.8846	68.9551	68.0194
1.5625	928	12651	11478	11141	10921	10927	10689	10654	10492	10444	10562		1.5625	-85	11638	10465	10128	9908	9914	9676	9641	9479	9431	9549		1.5625	-0.819975	112.269	100.953	97.7025	95.5802	95.6381	93.3421	93.0045	91.4417	90.9787	92.117
0.78125	920	12822	11983	11536	11342	11253	10979	11051	11110	10813	10626		0.78125	-93	11809	10970	10523	10329	10240	9966	10038	10097	9800	9613		0.78125	-0.897149	113.919	105.825	101.513	99.6415	98.7829	96.1397	96.8343	97.4034	94.5383	92.7344
0.390625	910	10630	12028	11633	11334	11239	11144	11121	10966	10842	10969		0.390625	-103	9617	11015	10620	10321	10226	10131	10108	9953	9829	9956		0.390625	-0.993617	92.773	106.259	102.449	99.5643	98.6478	97.7314	97.5095	96.0143	94.8181	96.0432
0.195312	917	11185	12136	11674	11506	11368	10993	11202	11334	10952	10808		0.195312	-96	10172	11123	10661	10493	10355	9980	10189	10321	9939	9795		0.195312	-0.92609	98.1269	107.301	102.844	101.224	99.8923	96.2747	98.2909	99.5643	95.8792	94.4901
0.0976562	918	11272	12158	11929	11803	11556	11265	11530	11481	11237	11335		0.0976562	-95	10259	11145	10916	10790	10543	10252	10517	10468	10224	10322		0.0976562	-0.916443	98.9662	107.513	105.304	104.089	101.706	98.8987	101.455	100.982	98.6286	99.5739
0.0488281	911	8798	12334	11924	11760	11583	11209	11615	11597	11314	11286		0.0488281	-102	7785	11321	10911	10747	10570	10196	10602	10584	10301	10273		0.0488281	-0.98397	75.1001	109.211	105.256	103.674	101.966	98.3584	102.275	102.101	99.3714	99.1012
0	907	9851	12297	12060	11954	11674	11387	11916	11885	11555	11766		0	-106	8838	11284	11047	10941	10661	10374	10903	10872	10542	10753		0	-1.02256	85.2581	108.854	106.568	105.545	102.844	100.076	105.179	104.88	101.696	103.732
										background	1013												100% viable readout	10366.2
																										Average values	Oxacillin (µg/mL)
																										PABN (µM)	400	200	100	50	25	12.5	6.25	3.125	1.5625	0.78125	0
																										200	0.810946	1.67334	0.825583	4.64172	89.5748	95.9666	92.5219	97.5357	97.0503	88.7319	90.3121
																										100	0.537631	-0.769981	-2.5647	27.8372	96.4026	97.7575	90.7557	94.9667	89.6225	85.9465	86.2812
																										50	0.745996	-1.77247	-2.02917	93.9091	81.1698	81.6867	71.5403	71.0564	76.515	75.8065	71.3872
																										25	0.147124	-1.45001	15.0422	91.0333	84.3086	76.6706	73.4075	76.6902	72.3562	70.2169	70.992
																										12.5	-0.720653	-0.102074	100.247	83.6962	78.3635	76.0794	72.9289	72.6807	74.3792	70.486	72.1779
																										6.25	-2.44492	58.9619	85.921	82.7798	82.1185	79.3405	78.4748	77.3399	75.0494	71.8898	74.8295
																										3.125	-2.66028	92.3439	92.1135	86.875	81.6559	79.2767	77.9318	76.9195	77.9045	72.5631	72.6968
																										1.5625	-2.6691	97.0241	98.1329	93.6448	89.2545	87.2757	84.1356	81.9219	79.1452	80.6237	71.5754
																										0.78125	-2.70525	98.6246	99.4301	95.8252	90.902	89.2914	86.2019	83.9695	84.3947	82.2138	80.5499
																										0.390625	-2.71931	87.5107	100.198	95.98	93.2562	90.0986	88.6804	87.1597	84.8336	86.9948	83.7272
																										0.195312	-2.82415	89.1288	102.825	98.1224	94.6998	93.4417	90.1875	88.9383	90.1099	86.4697	85.419
																										0.0976562	-3.03588	96.6482	110.599	107.554	105.531	102.206	99.0332	99.5493	98.4379	96.4144	95.8442
																										0.0488281	-2.86084	86.1099	112.497	109.065	108.866	106.628	102.686	104.368	105.437	102.244	100.373
																										0	-3.25113	80.7439	113.297	111.157	110.631	106.864	104.478	107.99	106.575	105.48	102.755
																										Average values	Oxacillin (µg/mL)
																										PABN (µM)	400	200	100	50	25	12.5	6.25	3.125	1.5625	0.78125	0
																										200	0.810946	1.67334	0.825583	4.64172	89.5748	95.9666	92.5219	97.5357	97.0503	88.7319	90.3121
																										100	0.537631	-0.769981	-2.5647	27.8372	96.4026	97.7575	90.7557	94.9667	89.6225	85.9465	86.2812
																										50	0.745996	-1.77247	-2.02917	93.9091	81.1698	81.6867	71.5403	71.0564	76.515	75.8065	71.3872
																										25	0.147124	-1.45001	15.0422	91.0333	84.3086	76.6706	73.4075	76.6902	72.3562	70.2169	70.992
																										12.5	-0.720653	-0.102074	100.247	83.6962	78.3635	76.0794	72.9289	72.6807	74.3792	70.486	72.1779
																										6.25	-2.44492	58.9619	85.921	82.7798	82.1185	79.3405	78.4748	77.3399	75.0494	71.8898	74.8295
																										3.125	-2.66028	92.3439	92.1135	86.875	81.6559	79.2767	77.9318	76.9195	77.9045	72.5631	72.6968
																										1.5625	-2.6691	97.0241	98.1329	93.6448	89.2545	87.2757	84.1356	81.9219	79.1452	80.6237	71.5754
																										0.78125	-2.70525	98.6246	99.4301	95.8252	90.902	89.2914	86.2019	83.9695	84.3947	82.2138	80.5499
																										0	-3.25113	80.7439	113.297	111.157	110.631	106.864	104.478	107.99	106.575	105.48	102.755

## Sheet: EC_1.25_1_Oxacillin+PABN
Source Data figure 1: Checkerboard assay. oxacillin PABN
E. coli BW25113 RC 1.25_1
Raw data (half 384 well plate)		replicate 1
(RAW)	Oxacillin (µg/mL)												Background corrected	Oxacillin (µg/mL)												Percentage REMA	Oxacillin (µg/mL)
PABN (µM)	400	200	100	50	25	12.5	6.25	3.125	1.5625	0.78125	0		PABN (µM)	400	200	100	50	25	12.5	6.25	3.125	1.5625	0.78125	0		PABN (µM)	400	200	100	50	25	12.5	6.25	3.125	1.5625	0.78125	0
200	983	959	938	1143	9133	11497	10636	10690	11053	10718	10770		200	48	24	3	208	8198	10562	9701	9755	10118	9783	9835		200	0.456426	0.228213	0.0285266	1.97784	77.9537	100.433	92.2455	92.759	96.2107	93.0252	93.5197
100	899	847	857	1775	11873	10956	10212	10106	9919	9637	9928		100	-36	-88	-78	840	10938	10021	9277	9171	8984	8702	8993		100	-0.342319	-0.83678	-0.741692	7.98745	104.008	95.2884	88.2138	87.2058	85.4277	82.7462	85.5132
50	924	885	960	12283	10559	9521	8606	8858	9324	8810	8940		50	-11	-50	25	11348	9624	8586	7671	7923	8389	7875	8005		50	-0.104598	-0.475443	0.237722	107.907	91.5133	81.6431	72.9425	75.3388	79.7699	74.8823	76.1185
25	960	967	2112	11273	9650	8553	8139	8399	8275	7872	8374		25	25	32	1177	10338	8715	7618	7204	7464	7340	6937	7439		25	0.237722	0.304284	11.1919	98.3027	82.8698	72.4385	68.5019	70.9742	69.7951	65.963	70.7365
12.5	943	983	12398	10145	8661	7983	7837	8026	8328	8058	8046		12.5	8	48	11463	9210	7726	7048	6902	7091	7393	7123	7111		12.5	0.0760709	0.456426	109	87.5767	73.4655	67.0185	65.6302	67.4274	70.2991	67.7317	67.6176
6.25	896	1637	9541	8418	8135	7919	8125	8060	8079	8131	8084		6.25	-39	702	8606	7483	7200	6984	7190	7125	7144	7196	7149		6.25	-0.370846	6.67522	81.8333	71.1549	68.4638	66.4099	68.3688	67.7507	67.9313	68.4258	67.9789
3.125	871	7918	9556	8983	8567	8347	8496	8682	8868	8654	8634		3.125	-64	6983	8621	8048	7632	7412	7561	7747	7933	7719	7699		3.125	-0.608567	66.4004	81.9759	76.5274	72.5717	70.4797	71.8965	73.6652	75.4338	73.3989	73.2088
1.5625	853	3733	11213	10887	10640	10419	10550	10667	10532	10458	10426		1.5625	-82	2798	10278	9952	9705	9484	9615	9732	9597	9523	9491		1.5625	-0.779727	26.6058	97.7321	94.6322	92.2836	90.1821	91.4278	92.5403	91.2566	90.5529	90.2487
0.78125	863	1482	11696	11100	10985	10766	10771	11137	11086	10803	10763		0.78125	-72	547	10761	10165	10050	9831	9836	10202	10151	9868	9828		0.78125	-0.684638	5.20135	102.325	96.6576	95.5641	93.4817	93.5292	97.0095	96.5245	93.8335	93.4531
0.390625	862	1146	11994	11215	11031	10918	10833	10955	10887	10760	11085		0.390625	-73	211	11059	10280	10096	9983	9898	10020	9952	9825	10150		0.390625	-0.694147	2.00637	105.159	97.7512	96.0015	94.927	94.1188	95.2788	94.6322	93.4246	96.515
0.195312	867	1108	12125	11432	11082	10959	10697	11132	11320	10953	11133		0.195312	-68	173	11190	10497	10147	10024	9762	10197	10385	10018	10198		0.195312	-0.646603	1.64503	106.404	99.8146	96.4865	95.3169	92.8256	96.9619	98.7496	95.2598	96.9714
0.0976562	867	1066	12101	11782	11373	11284	11084	11323	11349	11235	11401		0.0976562	-68	131	11166	10847	10438	10349	10149	10388	10414	10300	10466		0.0976562	-0.646603	1.24566	106.176	103.143	99.2536	98.4073	96.5055	98.7781	99.0253	97.9413	99.5198
0.0488281	868	1042	12320	12020	11509	11430	11104	11488	11684	11452	11494		0.0488281	-67	107	11385	11085	10574	10495	10169	10553	10749	10517	10559		0.0488281	-0.637094	1.01745	108.258	105.406	100.547	99.7956	96.6957	100.347	102.211	100.005	100.404
0	868	1029	12335	12068	11783	11459	11183	11751	11828	11711	11858		0	-67	94	11400	11133	10848	10524	10248	10816	10893	10776	10923		0	-0.637094	0.893833	108.401	105.862	103.152	100.071	97.4469	102.848	103.58	102.468	103.865
										background	935												100% viable readout	10516.5
Raw data (half 384 well plate)		replicate 2
(RAW)	Oxacillin (µg/mL)												Background corrected	Oxacillin (µg/mL)												Percentage REMA	Oxacillin (µg/mL)
PABN (µM)	400	200	100	50	25	12.5	6.25	3.125	1.5625	0.78125	0		PABN (µM)	400	200	100	50	25	12.5	6.25	3.125	1.5625	0.78125	0		PABN (µM)	400	200	100	50	25	12.5	6.25	3.125	1.5625	0.78125	0
200	1213	1297	1261	1378	8501	10371	10040	10359	10693	10184	10321		200	-49.9	34.1	-1.9	115.1	7238.1	9108.1	8777.1	9096.1	9430.1	8921.1	9058.1		200	-0.418384	0.28591	-0.0159304	0.965049	60.6874	76.3663	73.5911	76.2657	79.0661	74.7985	75.9471
100	1236	1232	1068	2553	10524	10290	9491	11248	11072	9737	10766		100	-26.9	-30.9	-194.9	1290.1	9261.1	9027.1	8228.1	9985.1	9809.1	8474.1	9503.1		100	-0.225542	-0.259079	-1.63413	10.8168	77.6492	75.6872	68.988	83.7195	82.2438	71.0506	79.6782
50	1296	1196	1196	10175	9428	9127	8849	9073	9209	9414	9366		50	33.1	-66.9	-66.9	8912.1	8165.1	7864.1	7586.1	7810.1	7946.1	8151.1	8103.1		50	0.277525	-0.560919	-0.560919	74.723	68.4598	65.9361	63.6052	65.4833	66.6236	68.3424	67.94
25	1334	1277	2462	9493	9492	8831	8904	8734	8600	9140	9172		25	71.1	14.1	1199.1	8230.1	8229.1	7568.1	7641.1	7471.1	7337.1	7877.1	7909.1		25	0.596134	0.118221	10.0538	69.0048	68.9964	63.4543	64.0664	62.641	61.5175	66.0451	66.3134
12.5	1260	1288	10174	9067	9324	8528	8642	8743	9052	9295	9191		12.5	-2.9	25.1	8911.1	7804.1	8061.1	7265.1	7379.1	7480.1	7789.1	8032.1	7928.1		12.5	-0.0243149	0.21045	74.7146	65.433	67.5878	60.9138	61.8696	62.7165	65.3073	67.3447	66.4727
6.25	1002	3142	11558	10997	10843	10536	10511	10802	10375	10587	10924		6.25	-260.9	1879.1	10295.1	9734.1	9580.1	9273.1	9248.1	9539.1	9112.1	9324.1	9661.1		6.25	-2.1875	15.7552	86.3187	81.615	80.3238	77.7498	77.5402	79.98	76.3999	78.1774	81.0029
3.125	990	9922	12191	11437	11184	10943	10922	10966	11352	11187	11233		3.125	-272.9	8659.1	10928.1	10174.1	9921.1	9680.1	9659.1	9703.1	10089.1	9924.1	9970.1		3.125	-2.28811	72.6017	91.626	85.3042	83.1829	81.1623	80.9862	81.3551	84.5915	83.2081	83.5937
1.5625	1013	9808	13246	13027	12016	12643	10993	12076	12246	12302	10974		1.5625	-249.9	8545.1	11983.1	11764.1	10753.1	11380.1	9730.1	10813.1	10983.1	11039.1	9711.1		1.5625	-2.09527	71.6459	100.472	98.6354	90.1588	95.4158	81.5815	90.6618	92.0872	92.5567	81.4222
0.78125	1037	9659	12409	13168	12403	10925	10764	10919	12223	11190	11614		0.78125	-225.9	8396.1	11146.1	11905.1	11140.1	9662.1	9501.1	9656.1	10960.1	9927.1	10351.1		0.78125	-1.89405	70.3966	93.4538	99.8176	93.4035	81.0113	79.6614	80.961	91.8943	83.2332	86.7882
0.390625	1031	8954	13200	12874	12521	11432	11512	11682	11297	12008	12173		0.390625	-231.9	7691.1	11937.1	11611.1	11258.1	10169.1	10249.1	10419.1	10034.1	10745.1	10910.1		0.390625	-1.94435	64.4856	100.086	97.3526	94.3929	85.2622	85.933	87.3584	84.1303	90.0917	91.4751
0.195312	1035	7994	11703	12856	12915	12296	11609	11489	13238	11627	11337		0.195312	-227.9	6731.1	10440.1	11593.1	11652.1	11033.1	10346.1	10226.1	11975.1	10364.1	10074.1		0.195312	-1.91081	56.4365	87.5344	97.2017	97.6964	92.5064	86.7463	85.7402	100.405	86.8972	84.4657
0.0976562	974	4098	13820	13741	13709	13576	13374	13729	13598	13496	13710		0.0976562	-288.9	2835.1	12557.1	12478.1	12446.1	12313.1	12111.1	12466.1	12335.1	12233.1	12447.1		0.0976562	-2.42227	23.7707	105.284	104.622	104.354	103.238	101.545	104.521	103.423	102.568	104.362
0.0488281	981	4153	14027	13699	13733	13624	13406	13659	13768	13493	13550		0.0488281	-281.9	2890.1	12764.1	12436.1	12470.1	12361.1	12143.1	12396.1	12505.1	12230.1	12287.1		0.0488281	-2.36357	24.2319	107.02	104.27	104.555	103.641	101.813	103.934	104.848	102.543	103.02
0	948	3406	13868	13598	13475	13554	13301	13696	13371	13484	13605		0	-314.9	2143.1	12605.1	12335.1	12212.1	12291.1	12038.1	12433.1	12108.1	12221.1	12342.1		0	-2.64026	17.9687	105.687	103.423	102.392	103.054	100.933	104.245	101.52	102.467	103.482
										background	1262.9												100% viable readout	11926.9
Raw data (half 384 well plate)		replicate 3
(RAW)	Oxacillin (µg/mL)												Background corrected	Oxacillin (µg/mL)												Percentage REMA	Oxacillin (µg/mL)
PABN (µM)	400	200	100	50	25	12.5	6.25	3.125	1.5625	0.78125	0		PABN (µM)	400	200	100	50	25	12.5	6.25	3.125	1.5625	0.78125	0		PABN (µM)	400	200	100	50	25	12.5	6.25	3.125	1.5625	0.78125	0
200	2354	2413	2243	2300	7249	12057	11847	12513	12441	12381	12452		200	992.5	1051.5	881.5	938.5	5887.5	10695.5	10485.5	11151.5	11079.5	11019.5	11090.5		200			8.99758	9.57938	60.0944	109.17	107.027	113.825	113.09	112.477	113.202
100	2441	1781	1355	8938	12735	12843	12593	12911	12797	12671	12782		100	1079.5	419.5	-6.5	7576.5	11373.5	11481.5	11231.5	11549.5	11435.5	11309.5	11420.5		100		4.28189	-0.0663463	77.3342	116.091	117.193	114.641	117.887	116.724	115.437	116.57
50	2331	1608	1354	12715	11224	11011	11650	12053	12328	12020	12108		50	969.5	246.5	-7.5	11353.5	9862.5	9649.5	10288.5	10691.5	10966.5	10658.5	10746.5		50		2.51605	-0.0765534	115.887	100.668	98.4936	105.016	109.129	111.936	108.793	109.691
25	2276	1592	7878	11170	11087	10212	10778	10680	10466	10751	11004		25	914.5	230.5	6516.5	9808.5	9725.5	8850.5	9416.5	9318.5	9104.5	9389.5	9642.5		25		2.35274	66.5147	100.117	99.2693	90.3381	96.1153	95.115	92.9307	95.8397	98.4221
12.5	2263	2037	11352	10314	10789	11122	11262	10894	11205	10833	11070		12.5	901.5	675.5	9990.5	8952.5	9427.5	9760.5	9900.5	9532.5	9843.5	9471.5	9708.5		12.5		6.89491	101.974	91.3792	96.2276	99.6266	101.056	97.2994	100.474	96.6767	99.0958
6.25	1685	5661	11690	11539	11091	12126	11867	12328	12013	12013	11805		6.25	323.5	4299.5	10328.5	10177.5	9729.5	10764.5	10505.5	10966.5	10651.5	10651.5	10443.5		6.25	3.302	43.8855	105.424	103.883	99.3102	109.875	107.231	111.936	108.721	108.721	106.598
3.125	1554	8789	11926	11597	11894	11959	12103	12318	12505	11902	11343		3.125	192.5	7427.5	10564.5	10235.5	10532.5	10597.5	10741.5	10956.5	11143.5	10540.5	9981.5		3.125	1.96487	75.8134	107.833	104.475	107.506	108.17	109.64	111.834	113.743	107.588	101.882
1.5625	1424	8973	12786	12632	12833	12751	12485	11789	11998	11754	11275		1.5625	62.5	7611.5	11424.5	11270.5	11471.5	11389.5	11123.5	10427.5	10636.5	10392.5	9913.5		1.5625	0.637945	77.6915	116.611	115.039	117.091	116.254	113.539	106.435	108.568	106.077	101.188
0.78125	1321	6156	12818	12665	12702	12472	12369	11904	11486	11146	10892		0.78125	-40.5	4794.5	11456.5	11303.5	11340.5	11110.5	11007.5	10542.5	10124.5	9784.5	9530.5		0.78125	-0.413388	48.938	116.938	115.376	115.754	113.406	112.355	107.609	103.342	99.8716	97.279
0.390625	1391	8467	13024	12200	167	12083	175	11495	11840	11420	168		0.390625	29.5	7105.5	11662.5	10838.5	-1194.5	10721.5	-1186.5	10133.5	10478.5	10058.5	-1193.5		0.390625	0.30111	72.5267	119.041	110.63		109.436		103.434	106.955	102.668
0.195312	1200	6766	12967	12279	51	12707	11534	10960	170	9948	11266		0.195312	-161.5	5404.5	11605.5	10917.5	-1310.5	11345.5	10172.5	9598.5	-1191.5	8586.5	9904.5		0.195312	-1.64845	55.1644	118.459	111.436		115.805	103.832	97.973		87.6434	101.096
0.0976562	1279	6236	13394	154	11912	12325	11548	11238	11116	11084	10669		0.0976562	-82.5	4874.5	12032.5	-1207.5	10550.5	10963.5	10186.5	9876.5	9754.5	9722.5	9307.5		0.0976562	-0.842087	49.7546	122.817		107.69	111.906	103.975	100.811	99.5653	99.2387	95.0028
0.0488281	44	7860	164	12870	12292	12602	11901	11452	11503	11307	10974		0.0488281	-1317.5	6498.5	-1197.5	11508.5	10930.5	11240.5	10539.5	10090.5	10141.5	9945.5	9612.5		0.0488281		66.331		117.469	111.569	114.733	107.578	102.995	103.516	101.515	98.1159
0	1095	2183	13212	13399	12094	163	10321	11331	11350	11062	10817		0	-266.5	821.5	11850.5	12037.5	10732.5	-1198.5	8959.5	9969.5	9988.5	9700.5	9455.5		0	-2.7202	8.38515	120.959	122.868	109.548		91.4507	101.76	101.954	99.0142	96.5134
										background	1361.5												100% viable readout	9797.08						too many problems with this plate, lickly due to complound deposit. . Plate excluded
Raw data (half 384 well plate)		replicate 4 (2_1)
(RAW)	Oxacillin (µg/mL)												Background corrected	Oxacillin (µg/mL)												Percentage REMA	Oxacillin (µg/mL)
PABN (µM)	400	200	100	50	25	12.5	6.25	3.125	1.5625	0.78125	0		PABN (µM)	400	200	100	50	25	12.5	6.25	3.125	1.5625	0.78125	0		PABN (µM)	400	200	100	50	25	12.5	6.25	3.125	1.5625	0.78125	0
200	983	959	938	1143	9133	11497	10636	10690	11053	10718	10770		200	48	24	3	208	8198	10562	9701	9755	10118	9783	9835		200	0.456426	0.228213	0.0285266	1.97784	77.9537	100.433	92.2455	92.759	96.2107	93.0252	93.5197
100	899	847	857	1775	11873	10956	10212	10106	9919	9637	9928		100	-36	-88	-78	840	10938	10021	9277	9171	8984	8702	8993		100	-0.342319	-0.83678	-0.741692	7.98745	104.008	95.2884	88.2138	87.2058	85.4277	82.7462	85.5132
50	924	885	960	12283	10559	9521	8606	8858	9324	8810	8940		50	-11	-50	25	11348	9624	8586	7671	7923	8389	7875	8005		50	-0.104598	-0.475443	0.237722	107.907	91.5133	81.6431	72.9425	75.3388	79.7699	74.8823	76.1185
25	960	967	2112	11273	9650	8553	8139	8399	8275	7872	8374		25	25	32	1177	10338	8715	7618	7204	7464	7340	6937	7439		25	0.237722	0.304284	11.1919	98.3027	82.8698	72.4385	68.5019	70.9742	69.7951	65.963	70.7365
12.5	943	983	12398	10145	8661	7983	7837	8026	8328	8058	8046		12.5	8	48	11463	9210	7726	7048	6902	7091	7393	7123	7111		12.5	0.0760709	0.456426	109	87.5767	73.4655	67.0185	65.6302	67.4274	70.2991	67.7317	67.6176
6.25	896	1637	9541	8418	8135	7919	8125	8060	8079	8131	8084		6.25	-39	702	8606	7483	7200	6984	7190	7125	7144	7196	7149		6.25	-0.370846	6.67522	81.8333	71.1549	68.4638	66.4099	68.3688	67.7507	67.9313	68.4258	67.9789
3.125	871	7918	9556	8983	8567	8347	8496	8682	8868	8654	8634		3.125	-64	6983	8621	8048	7632	7412	7561	7747	7933	7719	7699		3.125	-0.608567	66.4004	81.9759	76.5274	72.5717	70.4797	71.8965	73.6652	75.4338	73.3989	73.2088
1.5625	853	3733	11213	10887	10640	10419	10550	10667	10532	10458	10426		1.5625	-82	2798	10278	9952	9705	9484	9615	9732	9597	9523	9491		1.5625	-0.779727	26.6058	97.7321	94.6322	92.2836	90.1821	91.4278	92.5403	91.2566	90.5529	90.2487
0.78125	863	1482	11696	11100	10985	10766	10771	11137	11086	10803	10763		0.78125	-72	547	10761	10165	10050	9831	9836	10202	10151	9868	9828		0.78125	-0.684638	5.20135	102.325	96.6576	95.5641	93.4817	93.5292	97.0095	96.5245	93.8335	93.4531
0.390625	862	1146	11994	11215	11031	10918	10833	10955	10887	10760	11085		0.390625	-73	211	11059	10280	10096	9983	9898	10020	9952	9825	10150		0.390625	-0.694147	2.00637	105.159	97.7512	96.0015	94.927	94.1188	95.2788	94.6322	93.4246	96.515
0.195312	867	1108	12125	11432	11082	10959	10697	11132	11320	10953	11133		0.195312	-68	173	11190	10497	10147	10024	9762	10197	10385	10018	10198		0.195312	-0.646603	1.64503	106.404	99.8146	96.4865	95.3169	92.8256	96.9619	98.7496	95.2598	96.9714
0.0976562	867	1066	12101	11782	11373	11284	11084	11323	11349	11235	11401		0.0976562	-68	131	11166	10847	10438	10349	10149	10388	10414	10300	10466		0.0976562	-0.646603	1.24566	106.176	103.143	99.2536	98.4073	96.5055	98.7781	99.0253	97.9413	99.5198
0.0488281	868	1042	12320	12020	11509	11430	11104	11488	11684	11452	11494		0.0488281	-67	107	11385	11085	10574	10495	10169	10553	10749	10517	10559		0.0488281	-0.637094	1.01745	108.258	105.406	100.547	99.7956	96.6957	100.347	102.211	100.005	100.404
0	868	1029	12335	12068	11783	11459	11183	11751	11828	11711	11858		0	-67	94	11400	11133	10848	10524	10248	10816	10893	10776	10923		0	-0.637094	0.893833	108.401	105.862	103.152	100.071	97.4469	102.848	103.58	102.468	103.865
										background	935												100% viable readout	10516.5
																										Average values	Oxacillin (µg/mL)
																										PABN (µM)	400	200	100	50	25	12.5	6.25	3.125	1.5625	0.78125	0
																										200	0.164823	0.247445	0.0137076	1.64025	72.1983	92.4106	86.0274	87.2612	90.4959	86.9497	87.6622
																										100	-0.303393	-0.644213	-1.03917	8.93056	95.2217	88.7546	81.8052	86.0437	84.3664	78.8476	83.5682
																										50	0.0227767	-0.503935	-0.028492	96.8454	83.8288	76.4075	69.8301	72.0536	75.3878	72.7024	73.3923
																										25	0.357192	0.242263	10.8126	88.5367	78.2453	69.4438	67.0234	68.1965	67.0359	65.9904	69.2621
																										12.5	0.042609	0.374434	97.5716	80.1955	71.5063	64.9836	64.3767	65.8571	68.6351	67.6027	67.2359
																										6.25	-0.976398	9.70189	83.3284	74.6416	72.4172	70.1899	71.4259	71.8271	70.7542	71.6763	72.3202
																										3.125	-1.16842	68.4675	85.1926	79.453	76.1087	74.0406	74.9264	76.2285	78.4864	76.6686	76.6704
																										1.5625	-1.21824	41.6192	98.6453	95.9666	91.5753	91.9267	88.1457	91.9141	91.5335	91.2209	87.3065
																										0.78125	-1.08777	26.9331	99.3679	97.711	94.8439	89.3249	88.9066	91.66	94.9811	90.3001	91.2315
																										0.390625	-1.11088	22.8328	103.468	97.6183	95.4653	91.7054	91.3902	92.6387	91.1316	92.3136	94.835
																										0.195312	-1.06801	19.9089	100.114	98.9436	96.8898	94.3801	90.7991	93.2213	99.3012	92.4723	92.8029
																										0.0976562	-1.23849	8.75402	105.879	103.636	100.954	100.018	98.1853	100.693	100.491	99.4835	101.134
																										0.0488281	-1.21259	8.75559	107.846	105.027	101.883	101.077	98.4015	101.543	103.09	100.851	101.276
																										0	-1.30482	6.58546	107.496	105.049	102.899	101.066	98.6088	103.313	102.893	102.467	103.737
																										Average values	Oxacillin (µg/mL)
																										PABN (µM)	400	200	100	50	25	12.5	6.25	3.125	1.5625	0.78125	0
																										200	0.164823	0.247445	0.0137076	1.64025	72.1983	92.4106	86.0274	87.2612	90.4959	86.9497	87.6622
																										100	-0.303393	-0.644213	-1.03917	8.93056	95.2217	88.7546	81.8052	86.0437	84.3664	78.8476	83.5682
																										50	0.0227767	-0.503935	-0.028492	96.8454	83.8288	76.4075	69.8301	72.0536	75.3878	72.7024	73.3923
																										25	0.357192	0.242263	10.8126	88.5367	78.2453	69.4438	67.0234	68.1965	67.0359	65.9904	69.2621
																										12.5	0.042609	0.374434	97.5716	80.1955	71.5063	64.9836	64.3767	65.8571	68.6351	67.6027	67.2359
																										6.25	-0.976398	9.70189	83.3284	74.6416	72.4172	70.1899	71.4259	71.8271	70.7542	71.6763	72.3202
																										3.125	-1.16842	68.4675	85.1926	79.453	76.1087	74.0406	74.9264	76.2285	78.4864	76.6686	76.6704
																										1.5625	-1.21824	41.6192	98.6453	95.9666	91.5753	91.9267	88.1457	91.9141	91.5335	91.2209	87.3065
																										0.78125	-1.08777	26.9331	99.3679	97.711	94.8439	89.3249	88.9066	91.66	94.9811	90.3001	91.2315
																										0	-1.30482	6.58546	107.496	105.049	102.899	101.066	98.6088	103.313	102.893	102.467	103.737

## Sheet: Summary for figure 1
			E. coli BW25113														E. coli BW25113 AcrB(S450P)														E. coli BW25113														E. coli BW25113 AcrB(S450P)
	BDM88855.HCl (9’) (µM)	200	0.178998	0.382091	0.358661	0.932824	1.16773	1.52651	1.39468	2.10747	2.11287	6.36714	73.3638		BDM88855.HCl (9’) (µM)	200	-0.221838	2.74493	3.49735	26.7685	84.3115	79.8588	77.3029	80.9776	84.881	78.6214	81.0332		PAßN (µM)	200	0.810946	1.67334	0.825583	4.64172	89.5748	95.9666	92.5219	97.5357	97.0503	88.7319	90.3121		PAßN (µM)	200	0.164823	0.247445	0.0137076	1.64025	72.1983
		100	-1.49596	-1.60961	-1.35636	-0.361417	0.629298	0.813002	1.02848	0.936291	40.8457	81.3682	79.0299			100	-0.0214395	1.27964	68.7783	91.7875	93.9869	90.9461	87.1474	90.7141	89.7439	89.0185	88.8248			100	0.537631	-0.769981	-2.5647	27.8372	96.4026	97.7575	90.7557	94.9667	89.6225	85.9465	86.2812			100	-0.303393	-0.644213	-1.03917	8.93056	95.2217
		50	-1.44464	-1.18073	-1.36081	-0.649752	-0.325183	0.640682	1.11978	26.8033	84.3232	81.9092	83.198			50	-0.681642	4.0971	76.3141	94.0428	92.8373	91.8083	88.5022	92.1846	92.8634	88.3143	90.1366			50	0.745996	-1.77247	-2.02917	93.9091	81.1698	81.6867	71.5403	71.0564	76.515	75.8065	71.3872			50	0.0227767	-0.503935	-0.028492	96.8454	83.8288
		25	-1.0014	-0.997671	-0.449916	0.0543375	0.0516442	45.6703	73.5158	88.4904	89.2256	86.0878	86.0098			25	0.0724963	55.7527	101.588	98.2597	97.2079	95.8378	94.4022	94.2625	92.6217	93.1324	92.6774			25	0.147124	-1.45001	15.0422	91.0333	84.3086	76.6706	73.4075	76.6902	72.3562	70.2169	70.992			25	0.357192	0.242263	10.8126	88.5367	78.2453
		12.5	-0.930626	-0.699996	0.0894906	0.458809	66.6159	89.5186	83.6065	86.2086	88.7922	86.2736	84.0783			12.5	0.852423	57.0919	98.0153	99.3676	97.4837	95.2046	93.5902	93.9319	95.1465	93.4792	92.2875			12.5	-0.720653	-0.102074	100.247	83.6962	78.3635	76.0794	72.9289	72.6807	74.3792	70.486	72.1779			12.5	0.042609	0.374434	97.5716	80.1955	71.5063
		6.25	-0.563492	0.105543	64.1361	93.7406	93.3875	90.9155	90.7132	90.6776	87.7239	88.073	87.2367			6.25	5.9963	77.1824	99.1447	96.2518	96.1328	95.3141	94.655	93.2957	93.0176	93.5675	92.8001			6.25	-2.44492	58.9619	85.921	82.7798	82.1185	79.3405	78.4748	77.3399	75.0494	71.8898	74.8295			6.25	-0.976398	9.70189	83.3284	74.6416	72.4172
		3.125	-0.515563	36.411	93.6344	93.2251	90.4006	89.4048	88.8696	85.9697	88.5946	86.513	85.7079			3.125	0.848825	47.4375	101.329	96.5363	95.5365	92.5425	91.2414	92.307	92.375	91.3914	86.0659			3.125	-2.66028	92.3439	92.1135	86.875	81.6559	79.2767	77.9318	76.9195	77.9045	72.5631	72.6968			3.125	-1.16842	68.4675	85.1926	79.453	76.1087
		1.5625	-0.281522	52.7061	96.3221	96.9121	95.5589	92.8693	93.0406	90.4303	90.5745	90.7971	79.4998			1.5625	0.330371	74.5466	104.902	103.641	102.272	98.7405	99.1113	98.4509	94.8987	95.026	93.4058			1.5625	-2.6691	97.0241	98.1329	93.6448	89.2545	87.2757	84.1356	81.9219	79.1452	80.6237	71.5754			1.5625	-1.21824	41.6192	98.6453	95.9666	91.5753
		0.78125	-0.0297207	49.0254	98.3147	97.5826	96.402	94.8873	92.9247	92.1017	93.1877	91.5212	90.4017			0.78125	0.503371	12.5493	104.906	102.993	102.17	98.5832	98.3275	94.9623	96.9828	97.0453	93.8133			0.78125	-2.70525	98.6246	99.4301	95.8252	90.902	89.2914	86.2019	83.9695	84.3947	82.2138	80.5499			0.78125	-1.08777	26.9331	99.3679	97.711	94.8439
		0	-0.0309952	80.4861	105.713	105.743	105.646	101.818	104.684	111.821	107.774	106.031	105.221			0	0.368006	7.63605	109.638	106.78	105.864	102.043	99.6869	102.742	102.528	100.971	101.073			0	-3.25113	80.7439	113.297	111.157	110.631	106.864	104.478	107.99	106.575	105.48	102.755			0	-1.30482	6.58546	107.496	105.049	102.899
			400	200	100	50	25	12.5	6.25	3.125	1.5625	0.78125	0				400	200	100	50	25	12.5	6.25	3.125	1.5625	0.78125	0				400	200	100	50	25	12.5	6.25	3.125	1.5625	0.78125	0				400	200	100	50	25
			Oxacillin (µg/mL)														Oxacillin (µg/mL)														Oxacillin (µg/mL)														Oxacillin (µg/mL)
			E. coli BW25113														E. coli BW25113 AcrB(S450P)														E. coli BW25113														E. coli BW25113 AcrB(S450P)
	BDM88855.HCl (9’) (µM)	200	1.27021	1.20252	1.18047	1.1821	1.01171	1.22406	1.57553	1.95959	3.11545	72.2137	82.023		BDM88855.HCl (9’) (µM)	200	1.39084	1.16888	1.30817	2.46563	2.11247	14.9754	44.0198	78.5206	71.0743	89.3497	84.569		PAßN (µM)	200	1.21759	1.12301	1.11358	1.03501	0.957105	1.02537	1.60311	2.09732	4.41509	52.5672	100.467		PAßN (µM)	200	1.26042	1.20762	1.2207	1.19139	1.06445
		100	-0.256985	-0.347062	-0.255344	-0.333549	-0.332248	-0.26972	0.32426	0.287244	14.6873	72.5113	88.9566			100	-0.418708	-0.591322	-0.422762	-0.472698	2.13119	17.0883	42.5917	83.4063	89.9867	92.3225	88.9486			100	-0.252509	-0.336443	-0.367409	-0.405253	-0.429648	-0.337261	0.0471588	2.54222	6.6	47.1314	100.409			100	-0.264957	-0.0726367	-0.298477	-0.286826	-0.299318
		50	-0.249192	-0.324632	-0.307504	-0.352895	-0.333348	-0.292645	-0.0997173	13.9992	29.1502	77.7356	91.8221			50	-0.436935	-0.566488	-0.532992	-0.527036	-0.106619	19.057	23.521	73.0745	90.8603	92.8573	91.8443			50	-0.336468	-0.411444	-0.287699	-0.464749	-0.288123	-0.120335	2.84551	16.563	34.9793	57.4164	95.4235			50	-0.367923	-0.322145	-0.382179	-0.332673	-0.253792
		25	-0.233561	-0.18443	-0.223462	-0.222471	-0.122867	-0.0766768	0.146469	8.19373	56.4873	86.3186	91.1762			25	-0.460829	-0.470222	-0.438331	-0.570269	-0.232787	22.2593	38.3831	88.3653	93.7144	94.5617	94.7434			25	-0.18687	-0.277653	-0.289082	-0.297132	-0.0769735	0.859329	37.3613	69.1729	83.5694	83.4602	98.5679			25	-0.260107	-0.363592	-0.300415	-0.225716	-0.24429
		12.5	-0.205232	-0.226166	-0.234697	-0.228652	-0.126705	0.188077	23.1585	54.4259	82.3464	91.2758	91.4291			12.5	-0.441887	-0.568731	-0.488366	-0.288075	14.6229	21.4395	55.5474	93.9319	91.4587	92.9295	93.4143			12.5	-0.298962	-0.304374	-0.332142	0.0905729	0.525489	24.1225	67.3455	90.8697	81.7998	81.9412	99.4735			12.5	-0.326916	-0.358427	-0.316847	-0.331065	-0.0530537
		6.25	-0.121981	-0.0888711	-0.140818	0.132282	0.277345	3.61717	42.3087	75.4513	93.9268	93.2157	94.5206			6.25	-0.35811	-0.408399	-0.432239	-0.341515	3.73973	12.5151	72.4313	92.2489	96.0055	96.322	100.029			6.25	-0.210971	-0.22265	-0.26373	-0.0611563	16.7609	70.175	91.2091	88.5982	91.5175	93.4137	112.033			6.25	-0.348307	-0.315676	-0.304379	-0.259516	5.53485
		3.125	-0.125437	-0.252921	-0.264512	-0.110325	0.287419	8.8778	61.7399	89.1412	85.858	85.1882	88.7722			3.125	-0.328185	-0.527175	-0.437458	-0.283249	21.7039	33.0617	74.719	90.5812	93.0957	93.2427	97.1832			3.125	-0.36375	-0.42882	-0.393025	2.39305	34.8081	83.9612	92.4288	95.1374	94.3281	98.8615	106.904			3.125	-0.41426	-0.452102	-0.414497	-0.0370841	3.83602
		1.5625	0.0424207	0.0193609	0.052715	0.236734	16.5897	45.8724	72.1724	88.8093	90.1243	94.3635	91.3558			1.5625	-0.202302	-0.266453	-0.161852	0.137322	19.9473	46.7294	72.3408	90.5034	92.7358	93.9272	92.1382			1.5625	-0.0761865	-0.136231	-0.0833216	1.69511	57.7793	85.4764	95.7788	94.0245	96.3244	95.7872	99.1669			1.5625	-0.223691	-0.254932	-0.233106	-0.108628	20.9015
		0.78125	0.0315711	0.000127996	0.00719448	3.67028	36.5547	72.7796	88.8788	94.2611	94.2866	96.6323	91.7303			0.78125	-0.161814	-0.254934	-0.19914	-0.0188485	18.9305	55.5134	78.8495	93.9524	93.8697	94.3948	95.318			0.78125	-0.133987	-0.180027	-0.148803	0.74661	56.4773	84.1265	97.0819	97.2523	96.8494	99.5438	97.1282			0.78125	-0.238546	-0.290539	-0.303081	-0.174678	9.38837
		0	0.0552464	-0.00823016	0.00266002	0.506067	57.9723	83.1778	96.9835	95.5105	97.7297	101.028	104.795			0	0.126938	0.0540133	-0.0109177	0.0231606	10.7472	48.8757	76.5014	97.047	101.2	95.9141	104.248			0	-0.102757	-0.136615	-0.17012	0.531403	62.2087	90.9052	103.854	101.417	103.672	99.0205	112.82			0	-0.263155	-0.250461	-0.2452	-0.142116	22.9642
			100	50	25	12.5	6.25	3.125	1.5625	0.78125	0.390625	0.195312	0				100	50	25	12.5	6.25	3.125	1.5625	0.78125	0.390625	0.195312	0				100	50	25	12.5	6.25	3.125	1.5625	0.78125	0.390625	0.195312	0				100	50	25	12.5	6.25
			Pyridomycin (µg/mL)														Pyridomycin (µg/mL)														Pyridomycin (µg/mL)														Pyridomycin (µg/mL)
[truncated: 6 more columns]

## Sheet: EC_WT_Pyr+BDM88855
Source Data figure 1: Checkerboard assay. Pyridomycin BDM88855.HCl
E. coli BW25113
Raw data (half 384 well plate)		replicate 1	210421
(RAW)	Pyridomycin (µg/mL)												Background corrected	Pyridomycin (µg/mL)												Percentage REMA	Pyridomycin (µg/mL)
BDM88855.HCl (µM)	200	100	50	25	12.5	6.25	3.125	1.5625	0.78125	0.390625	0		BDM88855.HCl (µM)	200	100	50	25	12.5	6.25	3.125	1.5625	0.78125	0.390625	0		BDM88855.HCl (µM)	200	100	50	25	12.5	6.25	3.125	1.5625	0.78125	0.390625	0
200	956	1150	1124	1101	1079	1067	1043	1120	1131	1225	11079		200	-14.1	179.9	153.9	130.9	108.9	96.9	72.9	149.9	160.9	254.9	10108.9		200	-0.131782	1.68138	1.43838	1.22342	1.0178	0.905648	0.681339	1.401	1.50381	2.38235	94.4799
100	938	946	921	937	938	927	906	932	969	1051	11035		100	-32.1	-24.1	-49.1	-33.1	-32.1	-43.1	-64.1	-38.1	-1.1	80.9	10064.9		100	-0.300013	-0.225244	-0.458899	-0.30936	-0.300013	-0.402822	-0.599092	-0.356091	-0.0102808	0.756108	94.0687
50	958	964	962	962	947	946	928	944	946	1040	10390		50	-12.1	-6.1	-8.1	-8.1	-23.1	-24.1	-42.1	-26.1	-24.1	69.9	9419.9		50	-0.113089	-0.0570119	-0.0757043	-0.0757043	-0.215897	-0.225244	-0.393475	-0.243936	-0.225244	0.6533	88.0404
25	940	929	959	957	956	962	987	964	995	1890	10001		25	-30.1	-41.1	-11.1	-13.1	-14.1	-8.1	16.9	-6.1	24.9	919.9	9030.9		25	-0.281321	-0.384129	-0.103743	-0.122435	-0.131782	-0.0757043	0.157951	-0.0570119	0.232721	8.59758	84.4047
12.5	964	956	968	961	974	975	972	1026	1149	9695	10303		12.5	-6.1	-14.1	-2.1	-9.1	3.9	4.9	1.9	55.9	178.9	8724.9	9332.9		12.5	-0.0570119	-0.131782	-0.019627	-0.0850505	0.0364502	0.0457964	0.0177578	0.522453	1.67204	81.5447	87.2272
6.25	954	932	982	958	989	1012	1025	1156	4533	12183	10607		6.25	-16.1	-38.1	11.9	-12.1	18.9	41.9	54.9	185.9	3562.9	11212.9	9636.9		6.25	-0.150474	-0.356091	0.11122	-0.113089	0.176643	0.391606	0.513107	1.73746	33.2996	104.798	90.0685
3.125	973	968	952	938	1027	1021	1061	4111	11941	10711	10447		3.125	2.9	-2.1	-18.1	-32.1	56.9	50.9	90.9	3140.9	10970.9	9740.9	9476.9		3.125	0.027104	-0.019627	-0.169166	-0.300013	0.531799	0.475722	0.84957	29.3555	102.536	91.0405	88.5731
1.5625	975	950	957	974	992	1174	1516	5205	12612	11986	11671		1.5625	4.9	-20.1	-13.1	3.9	21.9	203.9	545.9	4234.9	11641.9	11015.9	10700.9		1.5625	0.0457964	-0.187859	-0.122435	0.0364502	0.204682	1.90569	5.1021	39.5803	108.808	102.957	100.013
0.78125	986	965	959	967	1010	1173	4785	10231	12375	11567	11508		0.78125	15.9	-5.1	-11.1	-3.1	39.9	202.9	3814.9	9260.9	11404.9	10596.9	10537.9		0.78125	0.148605	-0.0476657	-0.103743	-0.0289732	0.372914	1.89635	35.6549	86.5543	106.593	99.0408	98.4894
0.390625	999	965	970	980	1006	2065	5639	11653	11896	11604	11613		0.390625	28.9	-5.1	-0.1	9.9	35.9	1094.9	4668.9	10682.9	10925.9	10633.9	10642.9		0.390625	0.270105	-0.0476657	-0.000934621	0.0925275	0.335529	10.2332	43.6365	99.8446	102.116	99.3867	99.4708
0.195312	998	976	971	990	1024	1810	7574	12491	11953	11170	11818		0.195312	27.9	5.9	0.9	19.9	53.9	839.9	6603.9	11520.9	10982.9	10199.9	10847.9		0.195312	0.260759	0.0551426	0.00841159	0.18599	0.503761	7.84988	61.7214	107.677	102.648	95.3304	101.387
0	983	954	971	974	995	1477	6938	13066	12068	11905	12172		0	12.9	-16.1	0.9	3.9	24.9	506.9	5967.9	12095.9	11097.9	10934.9	11201.9		0	0.120566	-0.150474	0.00841159	0.0364502	0.232721	4.73759	55.7772	113.051	103.723	102.2	104.695
										background	970.1												100% viable readout	10699.5
Raw data (half 384 well plate)		replicate 3	230421
(RAW)	Pyridomycin (µg/mL)												Background corrected	Pyridomycin (µg/mL)												Percentage REMA	Pyridomycin (µg/mL)
BDM88855.HCl (µM)	200	100	50	25	12.5	6.25	3.125	1.5625	0.78125	0.390625	0		BDM88855.HCl (µM)	200	100	50	25	12.5	6.25	3.125	1.5625	0.78125	0.390625	0		BDM88855.HCl (µM)	200	100	50	25	12.5	6.25	3.125	1.5625	0.78125	0.390625	0
200	819	876	881	891	893	897	875	932	937	1041	11014		200	29.5	86.5	91.5	101.5	103.5	107.5	85.5	142.5	147.5	251.5	10224.5		200	0.287829	0.843974	0.892759	0.990328	1.00984	1.04887	0.834218	1.39036	1.43915	2.45387	99.7597
100	776	785	782	789	780	788	764	803	805	882	10632		100	-13.5	-4.5	-7.5	-0.5	-9.5	-1.5	-25.5	13.5	15.5	92.5	9842.5		100	-0.131719	-0.0439062	-0.073177	-0.00487847	-0.0926908	-0.0146354	-0.248802	0.131719	0.151232	0.902516	96.0326
50	766	768	766	762	762	781	11501	792	797	5468	11487		50	-23.5	-21.5	-23.5	-27.5	-27.5	-8.5	10711.5	2.5	7.5	4678.5	10697.5		50	-0.229288	-0.209774	-0.229288	-0.268316	-0.268316	-0.0829339		0.0243923	0.073177	45.6478	104.375
25	774	782	783	788	792	796	10513	792	1072	8839	10556		25	-15.5	-7.5	-6.5	-1.5	2.5	6.5	9723.5	2.5	282.5	8049.5	9766.5		25	-0.151232	-0.073177	-0.06342	-0.0146354	0.0243923	0.06342		0.0243923	2.75633	78.5384	95.2911
12.5	776	773	769	768	771	769	940	857	11110	11275	11363		12.5	-13.5	-16.5	-20.5	-21.5	-18.5	-20.5	150.5	67.5	10320.5	10485.5	10573.5		12.5	-0.131719	-0.160989	-0.200017	-0.209774	-0.180503	-0.200017	1.46842	0.658593	100.696	102.306	103.165
6.25	789	798	795	795	809	11093	832	5358	11236	11218	11461		6.25	-0.5	8.5	5.5	5.5	19.5	10303.5	42.5	4568.5	10446.5	10428.5	10671.5		6.25	-0.00487847	0.0829339	0.0536631	0.0536631	0.19026		0.41467	44.5745	101.926	101.75	104.121
3.125	776	769	763	775	790	11943	1981	11646	12082	12000	7902		3.125	-13.5	-20.5	-26.5	-14.5	0.5	11153.5	1191.5	10856.5	11292.5	11210.5	7112.5		3.125	-0.131719	-0.200017	-0.258559	-0.141475	0.00487847		11.6254	105.926	110.18	109.38	69.3962
1.5625	803	809	810	812	842	1280	9235	10458	10239	10416	10679		1.5625	13.5	19.5	20.5	22.5	52.5	490.5	8445.5	9668.5	9449.5	9626.5	9889.5		1.5625	0.131719	0.19026	0.200017	0.219531	0.512239	4.78577	82.4022	94.3349	92.1981	93.9251	96.4912
0.78125	789	796	793	792	2908	11915	11983	11996	12020	11705	11759		0.78125	-0.5	6.5	3.5	2.5	2118.5	11125.5	11193.5	11206.5	11230.5	10915.5	10969.5		0.78125	-0.00487847	0.06342	0.0341493	0.0243923	20.6701	108.551	109.214	109.341	109.575	106.502	107.029
0.390625	797	819	809	840	930	9788	10203	10309	9965	10136	10285		0.390625	7.5	29.5	19.5	50.5	140.5	8998.5	9413.5	9519.5	9175.5	9346.5	9495.5		0.390625	0.073177	0.287829	0.19026	0.492725	1.37085	87.7977	91.8469	92.8811	89.5247	91.1932	92.6469
0.195312	798	802	800	807	860	11718	11565	11753	12087	11732	11687		0.195312	8.5	12.5	10.5	17.5	70.5	10928.5	10775.5	10963.5	11297.5	10942.5	10897.5		0.195312	0.0829339	0.121962	0.102448	0.170746	0.687864	106.629	105.136	106.97	110.229	106.765	106.326
0	820	816	812	824	905	9951	9935	9890	10413	10494	10511		0	30.5	26.5	22.5	34.5	115.5	9161.5	9145.5	9100.5	9623.5	9704.5	9721.5		0	0.297586	0.258559	0.219531	0.336614	1.12693	89.3881	89.232	88.7929	93.8958	94.6861	94.852
										background	789.5												100% viable readout	10249.1
Raw data (half 384 well plate)		replicate 4	240421
(RAW)	Pyridomycin (µg/mL)												Background corrected	Pyridomycin (µg/mL)												Percentage REMA	Pyridomycin (µg/mL)
BDM88855.HCl (µM)	200	100	50	25	12.5	6.25	3.125	1.5625	0.78125	0.390625	0		BDM88855.HCl (µM)	200	100	50	25	12.5	6.25	3.125	1.5625	0.78125	0.390625	0		BDM88855.HCl (µM)	200	100	50	25	12.5	6.25	3.125	1.5625	0.78125	0.390625	0
200	965	973	962	962	967	965	959	1054	1084	1150	10786		200	115.5	123.5	112.5	112.5	117.5	115.5	109.5	204.5	234.5	300.5	9936.5		200	1.04661	1.1191	1.01943	1.01943	1.06473	1.04661	0.992241	1.85309	2.12494	2.723	90.0402
100	815	827	826	829	825	832	819	857	930	7606	11252		100	-34.5	-22.5	-23.5	-20.5	-24.5	-17.5	-30.5	7.5	80.5	6756.5	10402.5		100	-0.312624	-0.203885	-0.212947	-0.185762	-0.222008	-0.158577	-0.276378	0.0679617	0.729456	61.2244	94.2629
50	818	822	830	829	824	818	816	868	9774	5037	10866		50	-31.5	-27.5	-19.5	-20.5	-25.5	-31.5	-33.5	18.5	8924.5	4187.5	10016.5		50	-0.285439	-0.249193	-0.1767	-0.185762	-0.23107	-0.285439	-0.303562	0.167639	80.8699	37.9453	90.7651
25	825	817	830	827	837	876	835	985	4175	10988	11348		25	-24.5	-32.5	-19.5	-22.5	-12.5	26.5	-14.5	135.5	3325.5	10138.5	10498.5		25	-0.222008	-0.294501	-0.1767	-0.203885	-0.11327	0.240131	-0.131393	1.22784	30.1342	91.8706	95.1328
12.5	816	817	827	848	840	890	845	5546	11571	11433	11217		12.5	-33.5	-32.5	-22.5	-1.5	-9.5	40.5	-4.5	4696.5	10721.5	10583.5	10367.5		12.5	-0.303562	-0.294501	-0.203885	-0.0135923	-0.0860848	0.366993	-0.040777	42.5576	97.1535	95.903	93.9457
6.25	822	830	836	837	971	1011	2885	7074	11412	11473	10915		6.25	-27.5	-19.5	-13.5	-12.5	121.5	161.5	2035.5	6224.5	10562.5	10623.5	10065.5		6.25	-0.249193	-0.1767	-0.122331	-0.11327	1.10098	1.46344	18.4448	56.4037	95.7127	96.2655	91.2092
3.125	818	832	828	831	837	875	965	11372	11499	7910	1088		3.125	-31.5	-17.5	-21.5	-18.5	-12.5	25.5	115.5	10522.5	10649.5	7060.5	238.5		3.125	-0.285439	-0.158577	-0.194824	-0.167639	-0.11327	0.23107	1.04661	95.3503	96.5011	63.9792
1.5625	837	844	840	854	881	2162	5941	11852	11959	11951	11693		1.5625	-12.5	-5.5	-9.5	4.5	31.5	1312.5	5091.5	11002.5	11109.5	11101.5	10843.5		1.5625	-0.11327	-0.0498386	-0.0860848	0.040777	0.285439	11.8933	46.1369	99.6998	100.669	100.597	98.259
0.78125	850	847	848	855	871	1437	10839	12253	12378	12095	11931		0.78125	0.5	-2.5	-1.5	5.5	21.5	587.5	9989.5	11403.5	11528.5	11245.5	11081.5		0.78125	0.00453078	-0.0226539	-0.0135923	0.0498386	0.194824	5.32367	90.5205	103.334	104.466	101.902	100.416
0.390625	852	847	842	850	946	11950	11997	12039	11758	11840	12004		0.390625	2.5	-2.5	-7.5	0.5	96.5	11100.5	11147.5	11189.5	10908.5	10990.5	11154.5		0.390625	0.0226539	-0.0226539	-0.0679617	0.00453078	0.874441	100.588	101.014	101.394	98.848	99.5911	101.077
0.195312	858	851	849	857	914	9554	11759	11630	12069	11734	11716		0.195312	8.5	1.5	-0.5	7.5	64.5	8704.5	10909.5	10780.5	11219.5	10884.5	10866.5		0.195312	0.0770233	0.0135923	-0.00453078	0.0679617	0.584471	78.8764	98.8571	97.6882	101.666	98.6306	98.4675
0	859	855	850	848	934	10727	11726	12077	11848	11793	11968		0	9.5	5.5	0.5	-1.5	84.5	9877.5	10876.5	11227.5	10998.5	10943.5	11118.5		0	0.0860848	0.0498386	0.00453078	-0.0135923	0.765702	89.5056	98.5581	101.739	99.6636	99.1652	100.751
										background	849.5												100% viable readout	11035.6
Raw data (half 384 well plate)		replicate 5	060521
(RAW)	Pyridomycin (µg/mL)												Background corrected	Pyridomycin (µg/mL)												Percentage REMA	Pyridomycin (µg/mL)
BDM88855.HCl (µM)	100	50	25	12.5	6.25	3.125	1.5625	0.78125	0.390625	0.195312	0		BDM88855.HCl (µM)	100	50	25	12.5	6.25	3.125	1.5625	0.78125	0.390625	0.195312	0		BDM88855.HCl (µM)	100	50	25	12.5	6.25	3.125	1.5625	0.78125	0.390625	0.195312	0
200	974	984	987	983	956	1021	8601	1086	1370	8886	9098		200	163.8	173.8	176.8	172.8	145.8	210.8	7790.8	275.8	559.8	8075.8	8287.8		200	1.62923	1.7287	1.75854	1.71875	1.4502	2.09672		2.74324	5.56804	80.3258	82.4345
100	770	760	770	757	757	784	1037	830	2620	9795	9888		100	-40.2	-50.2	-40.2	-53.2	-53.2	-26.2	226.8	19.8	1809.8	8984.8	9077.8		100	-0.399849	-0.499314	-0.399849	-0.529153	-0.529153	-0.260598	2.25586	0.19694	18.0012	89.3672	90.2922
50	771	750	755	748	755	768	778	832	8134	9663	9885		50	-39.2	-60.2	-55.2	-62.2	-55.2	-42.2	-32.2	21.8	7323.8	8852.8	9074.8		50	-0.389902	-0.598779	-0.549046	-0.618672	-0.549046	-0.419742	-0.320277	0.216833	72.8461	88.0543	90.2624
25	777	774	766	759	757	780	771	1325	10518	10371	10720		25	-33.2	-36.2	-44.2	-51.2	-53.2	-30.2	-39.2	514.8	9707.8	9560.8	9909.8		25	-0.330223	-0.360063	-0.439635	-0.50926	-0.529153	-0.300384	-0.389902	5.12045	96.5585	95.0964	98.5677
12.5	775	767	762	757	764	803	10365	9754	10571	10418	10887		12.5	-35.2	-43.2	-48.2	-53.2	-46.2	-7.2	9554.8	8943.8	9760.8	9607.8	10076.8		12.5	-0.350116	-0.429688	-0.479421	-0.529153	-0.459528	-0.0716147	95.0367	88.9594	97.0857	95.5639	100.229
6.25	793	784	779	779	780	857	11257	11541	10833	10994	11786		6.25	-17.2	-26.2	-31.2	-31.2	-30.2	46.8	10446.8	10730.8	10022.8	10183.8	10975.8		6.25	-0.17108	-0.260598	-0.31033	-0.31033	-0.300384	0.465496	103.909	106.734	99.6917	101.293	109.171
3.125	790	765	768	765	798	4159	11021	10991	10922	11134	11115		3.125	-20.2	-45.2	-42.2	-45.2	-12.2	3348.8	10210.8	10180.8	10111.8	10323.8	10304.8		3.125	-0.200919	-0.449581	-0.419742	-0.449581	-0.121347	33.3088	101.562	101.263	100.577	102.686	102.497
1.5625	808	797	796	814	8722	10562	10756	10666	10382	10797	11091		1.5625	-2.2	-13.2	-14.2	3.8	7911.8	9751.8	9945.8	9855.8	9571.8	9986.8	10280.8		1.5625	-0.0218823	-0.131294	-0.14124	0.0377967	78.6946	96.9962	98.9258	98.0306	95.2058	99.3336	102.258
0.78125	805	798	795	835	9883	10763	10670	11047	10653	10554	10733		0.78125	-5.2	-12.2	-15.2	24.8	9072.8	9952.8	9859.8	10236.8	9842.8	9743.8	9922.8		0.78125	-0.0517217	-0.121347	-0.151187	0.246673	90.2425	98.9954	98.0704	101.82	97.9013	96.9166	98.697
0.390625	816	805	809	832	10177	11210	10897	10777	10707	10776	11060		0.390625	5.8	-5.2	-1.2	21.8	9366.8	10399.8	10086.8	9966.8	9896.8	9965.8	10249.8		0.390625	0.0576896	-0.0517217	-0.0119358	0.216833	93.1668	103.441	100.328	99.1347	98.4384	99.1247	101.95
0.195312	809	795	813	836	9942	10819	10774	10888	10786	10709	10872		0.195312	-1.2	-15.2	2.8	25.8	9131.8	10008.8	9963.8	10077.8	9975.8	9898.8	10061.8		0.195312	-0.0119358	-0.151187	0.0278502	0.256619	90.8293	99.5524	99.1048	100.239	99.2242	98.4583	100.08
0.0976562	812	808	802	1523	10602	10969	10972	10699	10753	10841	11138		0.0976562	1.8	-2.2	-8.2	712.8	9791.8	10158.8	10161.8	9888.8	9942.8	10030.8	10327.8		0.0976562	0.0179037	-0.0218823	-0.0815612	7.08986	97.394	101.044	101.074	98.3588	98.8959	99.7712	102.725
0.0488281	806	795	795	867	10400	10998	10829	10910	10799	10715	11083		0.0488281	-4.2	-15.2	-15.2	56.8	9589.8	10187.8	10018.8	10099.8	9988.8	9904.8	10272.8		0.0488281	-0.0417752	-0.151187	-0.151187	0.564961	95.3848	101.333	99.6519	100.458	99.3535	98.518	102.178
0	824	804	798	857	9993	10259	10665	10217	10415	10613	10941		0	13.8	-6.2	-12.2	46.8	9182.8	9448.8	9854.8	9406.8	9604.8	9802.8	10130.8		0	0.137262	-0.0616682	-0.121347	0.465496	91.3366	93.9824	98.0206	93.5646	95.534	97.5034	100.766
										background	810.2												100% viable readout	10053.8
Raw data (half 384 well plate)		replicate 6	070521
(RAW)	Pyridomycin (µg/mL)												Background corrected	Pyridomycin (µg/mL)												Percentage REMA	Pyridomycin (µg/mL)
BDM88855.HCl (µM)	100	50	25	12.5	6.25	3.125	1.5625	0.78125	0.390625	0.195312	0		BDM88855.HCl (µM)	100	50	25	12.5	6.25	3.125	1.5625	0.78125	0.390625	0.195312	0		BDM88855.HCl (µM)	100	50	25	12.5	6.25	3.125	1.5625	0.78125	0.390625	0.195312	0
200	976	965	964	974	943	1002	1030	1059	1120	6052	10066		200	133	122	121	131	100	159	187	216	277	5209	9223		200	1.28974	1.18307	1.17338	1.27035	0.969732	1.54187	1.8134	2.09462	2.68616	50.5134	89.4384
100	807	798	812	796	788	817	824	869	1460	4858	10352		100	-36	-45	-31	-47	-55	-26	-19	26	617	4015	9509		100	-0.349104	-0.43638	-0.300617	-0.455774	-0.533353	-0.25213	-0.184249	0.25213	5.98325	38.9347	92.2118
50	808	801	803	794	796	821	831	1129	2226	7245	10607		50	-35	-42	-40	-49	-47	-22	-12	286	1383	6402	9764		50	-0.339406	-0.407288	-0.387893	-0.475169	-0.455774	-0.213341	-0.116368	2.77343	13.4114	62.0823	94.6847
25	825	814	811	810	819	837	833	1843	5140	9595	10284		25	-18	-29	-32	-33	-24	-6	-10	1000	4297	8752	9441		25	-0.174552	-0.281222	-0.310314	-0.320012	-0.232736	-0.0581839	-0.0969732	9.69732	41.6694	84.871	91.5524
12.5	824	812	806	808	811	823	858	4010	8134	9743	10262		12.5	-19	-31	-37	-35	-32	-20	15	3167	7291	8900	9419		12.5	-0.184249	-0.300617	-0.358801	-0.339406	-0.310314	-0.193946	0.14546	30.7114	70.7032	86.3062	91.3391
6.25	820	817	817	818	837	978	5515	8964	9853	10219	10684		6.25	-23	-26	-26	-25	-6	135	4672	8121	9010	9376	9841		6.25	-0.223038	-0.25213	-0.25213	-0.242433	-0.0581839	1.30914	45.3059	78.752	87.3729	90.9221	95.4313
3.125	828	812	810	802	900	1323	3646	8267	9376	9963	10049		3.125	-15	-31	-33	-41	57	480	2803	7424	8533	9120	9206		3.125	-0.14546	-0.300617	-0.320012	-0.39759	0.552747	4.65471	27.1816	71.9929	82.7473	88.4396	89.2735
1.5625	854	847	842	855	962	4254	7415	8832	9168	10109	10726		1.5625	11	4	-1	12	119	3411	6572	7989	8325	9266	9883		1.5625	0.106671	0.0387893	-0.00969732	0.116368	1.15398	33.0776	63.7308	77.4719	80.7302	89.8554	95.8386
0.78125	851	849	842	876	2001	7810	8833	9273	9796	10126	10837		0.78125	8	6	-1	33	1158	6967	7990	8430	8953	9283	9994		0.78125	0.0775786	0.0581839	-0.00969732	0.320012	11.2295	67.5612	77.4816	81.7484	86.8201	90.0202	96.915
0.390625	861	841	849	878	2829	8368	9818	9520	10054	10238	10515		0.390625	18	-2	6	35	1986	7525	8975	8677	9211	9395	9672		0.390625	0.174552	-0.0193946	0.0581839	0.339406	19.2589	72.9724	87.0335	84.1437	89.322	91.1063	93.7925
0.195312	850	833	835	928	3538	9557	9793	10226	10291	10362	10850		0.195312	7	-10	-8	85	2695	8714	8950	9383	9448	9519	10007		0.195312	0.0678813	-0.0969732	-0.0775786	0.824272	26.1343	84.5025	86.791	90.99	91.6203	92.3088	97.0411
0.0976562	848	833	839	899	5011	9521	10287	10138	10641	11414	11244		0.0976562	5	-10	-4	56	4168	8678	9444	9295	9798	10571	10401		0.0976562	0.0484866	-0.0969732	-0.0387893	0.54305	40.4184	84.1534	91.5815	90.1366	95.0144	102.51	100.862
0.0488281	842	823	828	895	7101	10295	10127	10159	10562	11172	11304		0.0488281	-1	-20	-15	52	6258	9452	9284	9316	9719	10329	10461		0.0488281	-0.00969732	-0.193946	-0.14546	0.504261	60.6858	91.6591	90.0299	90.3403	94.2483	100.164	101.444
0	840	828	829	881	6000	10003	10549	10459	10859	11418	11477		0	-3	-15	-14	38	5157	9160	9706	9616	10016	10575	10634		0	-0.029092	-0.14546	-0.135763	0.368498	50.0091	88.8275	94.1222	93.2495	97.1284	102.549	103.121
										background	843												100% viable readout	10312.1
Raw data (half 384 well plate)		replicate 7	070521
(RAW)	Pyridomycin (µg/mL)												Background corrected	Pyridomycin (µg/mL)												Percentage REMA	Pyridomycin (µg/mL)
BDM88855.HCl (µM)	100	50	25	12.5	6.25	3.125	1.5625	0.78125	0.390625	0.195312	0		BDM88855.HCl (µM)	100	50	25	12.5	6.25	3.125	1.5625	0.78125	0.390625	0.195312	0		BDM88855.HCl (µM)	100	50	25	12.5	6.25	3.125	1.5625	0.78125	0.390625	0.195312	0
200	930	921	918	926	895	942	961	998	1086	2395	7194		200	90.6	81.6	78.6	86.6	55.6	102.6	121.6	158.6	246.6	1555.6	6354.6		200	1.05784	0.952759	0.917731	1.01114	0.649184	1.19795	1.4198	1.85181	2.87929	18.1631	74.1961
100	812	805	811	805	809	841	842	874	947	2758	8065		100	-27.4	-34.4	-28.4	-34.4	-30.4	1.6	2.6	34.6	107.6	1918.6	7225.6		100	-0.319922	-0.401653	-0.331598	-0.401653	-0.354949	0.0186815	0.0303575	0.403989	1.25633	22.4015	84.3659
50	818	800	807	813	805	828	830	864	1216	3674	8592		50	-21.4	-39.4	-32.4	-26.4	-34.4	-11.4	-9.4	24.6	376.6	2834.6	7752.6		50	-0.249866	-0.460033	-0.378301	-0.308246	-0.401653	-0.133106	-0.109754	0.287229	4.39717	33.0967	90.5191
25	827	829	818	815	822	835	854	944	2697	6245	7983		25	-12.4	-10.4	-21.4	-24.4	-17.4	-4.4	14.6	104.6	1857.6	5405.6	7143.6		25	-0.144782	-0.12143	-0.249866	-0.284894	-0.203162	-0.0513743	0.170469	1.22131	21.6893	63.1156	83.4084
12.5	830	822	817	816	822	835	842	1470	4825	7815	7924		12.5	-9.4	-17.4	-22.4	-23.4	-17.4	-4.4	2.6	630.6	3985.6	6975.6	7084.6		12.5	-0.109754	-0.203162	-0.261542	-0.273218	-0.203162	-0.0513743	0.0303575	7.36287	46.5357	81.4469	82.7196
6.25	849	834	830	829	830	887	1004	3947	7150	7835	7602		6.25	9.6	-5.4	-9.4	-10.4	-9.4	47.6	164.6	3107.6	6310.6	6995.6	6762.6		6.25	0.112089	-0.0630502	-0.109754	-0.12143	-0.109754	0.555776	1.92186	36.2842	73.6824	81.6804	78.9599
3.125	837	827	819	819	865	992	1787	5325	6614	7421	7224		3.125	-2.4	-12.4	-20.4	-20.4	25.6	152.6	947.6	4485.6	5774.6	6581.6	6384.6		3.125	-0.0280223	-0.144782	-0.23819	-0.23819	0.298905	1.78175	11.0641	52.3737	67.424	76.8466	74.5464
1.5625	858	858	854	862	934	1826	3988	5608	6606	7882	7346		1.5625	18.6	18.6	14.6	22.6	94.6	986.6	3148.6	4768.6	5766.6	7042.6	6506.6		1.5625	0.217173	0.217173	0.170469	0.263877	1.10455	11.5195	36.763	55.678	67.3306	82.2292	75.9709
0.78125	854	852	853	858	1018	3814	5849	6095	7139	8284	7655		0.78125	14.6	12.6	13.6	18.6	178.6	2974.6	5009.6	5255.6	6299.6	7444.6	6815.6		0.78125	0.170469	0.147117	0.158793	0.217173	2.08533	34.7313	58.4919	61.3642	73.5539	86.9229	79.5787
0.390625	867	857	856	862	1452	5024	6490	7004	7512	8277	7804		0.390625	27.6	17.6	16.6	22.6	612.6	4184.6	5650.6	6164.6	6672.6	7437.6	6964.6		0.390625	0.322257	0.205497	0.193821	0.263877	7.1527	48.8593	65.9762	71.9777	77.9091	86.8412	81.3185
0.195312	852	848	845	853	1299	5238	7055	7540	8112	8393	8216		0.195312	12.6	8.6	5.6	13.6	459.6	4398.6	6215.6	6700.6	7272.6	7553.6	7376.6		0.195312	0.147117	0.100413	0.0653854	0.158793	5.36628	51.3579	72.5731	78.236	84.9146	88.1956	86.1289
0.0976562	856	841	845	859	1681	6449	7233	7689	8464	9810	9252		0.0976562	16.6	1.6	5.6	19.6	841.6	5609.6	6393.6	6849.6	7624.6	8970.6	8412.6		0.0976562	0.193821	0.0186815	0.0653854	0.228849	9.8265	65.4975	74.6515	79.9757	89.0246	104.74	98.2253
0.0488281	846	825	826	837	1846	6740	7634	7658	8936	9630	9726		0.0488281	6.6	-14.4	-13.4	-2.4	1006.6	5900.6	6794.6	6818.6	8096.6	8790.6	8886.6		0.0488281	0.0770614	-0.168134	-0.156458	-0.0280223	11.753	68.8952	79.3335	79.6138	94.5356	102.639	103.76
0	845	833	832	846	2797	7065	8220	8459	9204	9902	10303		0	5.6	-6.4	-7.4	6.6	1957.6	6225.6	7380.6	7619.6	8364.6	9062.6	9463.6		0	0.0653854	-0.0747262	-0.0864022	0.0770614	22.8569	72.6899	86.1757	88.9662	97.6648	105.815	110.497
										background	839.4												100% viable readout	8564.6
																										Average values	Pyridomycin (µg/mL)
																										BDM88855.HCl (µM)	100	50	25	12.5	6.25	3.125	1.5625	0.78125	0.390625	0.195312	0
																										200	1.27021	1.20252	1.18047	1.1821	1.01171	1.22406	1.57553	1.95959	3.11545	72.2137	82.023
																										100	-0.256985	-0.347062	-0.255344	-0.333549	-0.332248	-0.26972	0.32426	0.287244	14.6873	72.5113	88.9566
																										50	-0.249192	-0.324632	-0.307504	-0.352895	-0.333348	-0.292645	-0.0997173	13.9992	29.1502	77.7356	91.8221
																										25	-0.233561	-0.18443	-0.223462	-0.222471	-0.122867	-0.0766768	0.146469	8.19373	56.4873	86.3186	91.1762
																										12.5	-0.205232	-0.226166	-0.234697	-0.228652	-0.126705	0.188077	23.1585	54.4259	82.3464	91.2758	91.4291
																										6.25	-0.121981	-0.0888711	-0.140818	0.132282	0.277345	3.61717	42.3087	75.4513	93.9268	93.2157	94.5206
																										3.125	-0.125437	-0.252921	-0.264512	-0.110325	0.287419	8.8778	61.7399	89.1412	85.858	85.1882	88.7722
																										1.5625	0.0424207	0.0193609	0.052715	0.236734	16.5897	45.8724	72.1724	88.8093	90.1243	94.3635	91.3558
																										0.78125	0.0315711	0.000127996	0.00719448	3.67028	36.5547	72.7796	88.8788	94.2611	94.2866	96.6323	91.7303
																										0.390625	0.128668	0.0426241	0.138309	0.566822	53.0329	76.9617	91.243	90.9574	92.6401	95.0445	92.3535
																										0.195312	0.0656265	-0.00690299	0.0733924	0.50263	52.6141	83.5212	95.134	97.3347	96.0809	97.5238	94.4165
																										0.0976562	0.0696891	0.0220499	0.0507512	1.66452	55.2117	82.3771	95.1483	94.2923	96.4977	101.22	100.604
																										0.0488281	0.00852961	-0.171089	-0.151035	0.347066	55.9412	87.2957	89.6718	90.1372	96.0458	100.44	102.461
																										0	0.0552464	-0.00823016	0.00266002	0.506067	57.9723	83.1778	96.9835	95.5105	97.7297	101.028	104.795
																										Average values	Pyridomycin (µg/mL)
																										BDM88855.HCl (µM)	100	50	25	12.5	6.25	3.125	1.5625	0.78125	0.390625	0.195312	0
																										200	1.27021	1.20252	1.18047	1.1821	1.01171	1.22406	1.57553	1.95959	3.11545	72.2137	82.023
																										100	-0.256985	-0.347062	-0.255344	-0.333549	-0.332248	-0.26972	0.32426	0.287244	14.6873	72.5113	88.9566
																										50	-0.249192	-0.324632	-0.307504	-0.352895	-0.333348	-0.292645	-0.0997173	13.9992	29.1502	77.7356	91.8221
																										25	-0.233561	-0.18443	-0.223462	-0.222471	-0.122867	-0.0766768	0.146469	8.19373	56.4873	86.3186	91.1762
																										12.5	-0.205232	-0.226166	-0.234697	-0.228652	-0.126705	0.188077	23.1585	54.4259	82.3464	91.2758	91.4291
																										6.25	-0.121981	-0.0888711	-0.140818	0.132282	0.277345	3.61717	42.3087	75.4513	93.9268	93.2157	94.5206
																										3.125	-0.125437	-0.252921	-0.264512	-0.110325	0.287419	8.8778	61.7399	89.1412	85.858	85.1882	88.7722
																										1.5625	0.0424207	0.0193609	0.052715	0.236734	16.5897	45.8724	72.1724	88.8093	90.1243	94.3635	91.3558
																										0.78125	0.0315711	0.000127996	0.00719448	3.67028	36.5547	72.7796	88.8788	94.2611	94.2866	96.6323	91.7303
																										0	0.0552464	-0.00823016	0.00266002	0.506067	57.9723	83.1778	96.9835	95.5105	97.7297	101.028	104.795

## Sheet: EC_1.25_1_Pyr+BDM88855 
Source Data figure 1: Checkerboard assay. Pyridomycin BDM88855.HCl
E. coli BW25113 RC 1.25_1
Raw data (half 384 well plate)		replicate 1	210421
(RAW)	Pyridomycin (µg/mL)												Background corrected	Pyridomycin (µg/mL)												Percentage REMA	Pyridomycin (µg/mL)
BDM88855.HCl (µM)	200	100	50	25	12.5	6.25	3.125	1.5625	0.78125	0.390625	0		BDM88855.HCl (µM)	200	100	50	25	12.5	6.25	3.125	1.5625	0.78125	0.390625	0		BDM88855.HCl (µM)	200	100	50	25	12.5	6.25	3.125	1.5625	0.78125	0.390625	0
200	996	1140	1123	1098	1074	1421	5371	11716	11334	11086	11006		200	23.2	167.2	150.2	125.2	101.2	448.2	4398.2	10743.2	10361.2	10113.2	10033.2		200	0.24807	1.78781	1.60604	1.33872	1.0821	4.79246	47.0285	114.874	110.789	108.137	107.282
100	1000	924	907	906	906	1096	2787	10449	10877	10182	10269		100	27.2	-48.8	-65.8	-66.8	-66.8	123.2	1814.2	9476.2	9904.2	9209.2	9296.2		100	0.290841	-0.521802	-0.703578	-0.71427	-0.71427	1.31734	19.3986	101.326	105.902	98.4709	99.4012
50	961	938	915	899	894	936	1467	5971	10897	9554	9539		50	-11.8	-34.8	-57.8	-73.8	-78.8	-36.8	494.2	4998.2	9924.2	8581.2	8566.2		50	-0.126174	-0.372105	-0.618036	-0.789119	-0.842582	-0.39349	5.28432	53.4441	106.116	91.756	91.5956
25	968	906	902	898	885	926	1780	9489	9454	9391	9380		25	-4.8	-66.8	-70.8	-74.8	-87.8	-46.8	807.2	8516.2	8481.2	8418.2	8407.2		25	-0.0513248	-0.71427	-0.757041	-0.799812	-0.938817	-0.500417	8.63112	91.0609	90.6867	90.013	89.8954
12.5	971	924	900	880	891	1104	3829	11718	9626	8848	8900		12.5	-1.8	-48.8	-72.8	-92.8	-81.8	131.2	2856.2	10745.2	8653.2	7875.2	7927.2		12.5	-0.0192468	-0.521802	-0.778426	-0.99228	-0.874661	1.40288	30.5404	114.895	92.5258	84.2069	84.7629
6.25	961	935	925	910	929	3214	6395	10680	8934	9050	9032		6.25	-11.8	-37.8	-47.8	-62.8	-43.8	2241.2	5422.2	9707.2	7961.2	8077.2	8059.2		6.25	-0.126174	-0.404183	-0.51111	-0.6715	-0.468339	23.9644	57.9778	103.796	85.1265	86.3668	86.1744
3.125	972	936	903	914	10394	9303	10358	10334	9167	8898	8934		3.125	-0.8	-36.8	-69.8	-58.8	9421.2	8330.2	9385.2	9361.2	8194.2	7925.2	7961.2		3.125	-0.00855414	-0.39349	-0.746348	-0.628729				100.096	87.6179	84.7416	85.1265
1.5625	980	941	937	916	1008	2070	8757	10119	9979	9945	9698		1.5625	7.2	-31.8	-35.8	-56.8	35.2	1097.2	7784.2	9146.2	9006.2	8972.2	8725.2		1.5625	0.0769872	-0.340027	-0.382798	-0.607344	0.376382	11.732	83.2339	97.7973	96.3003	95.9368	93.2957
0.78125	990	965	939	924	929	2350	12468	11621	10265	9890	9890		0.78125	17.2	-7.8	-33.8	-48.8	-43.8	1377.2	11495.2	10648.2	9292.2	8917.2	8917.2		0.78125	0.183914	-0.0834028	-0.361412	-0.521802	-0.468339	14.7259	122.914	113.858	99.3584	95.3487	95.3487
0.390625	1019	970	962	950	990	6414	12722	11921	10344	10141	10373		0.390625	46.2	-2.8	-10.8	-22.8	17.2	5441.2	11749.2	10948.2	9371.2	9168.2	9400.2		0.390625	0.494001	-0.0299395	-0.115481	-0.243793	0.183914	58.181	125.63	117.066	100.203	98.0325	100.513
0.195312	1036	995	957	967	990	5722	12483	11651	10708	10056	10224		0.195312	63.2	22.2	-15.8	-5.8	17.2	4749.2	11510.2	10678.2	9735.2	9083.2	9251.2		0.195312	0.675777	0.237377	-0.168944	-0.0620175	0.183914	50.7816	123.075	114.178	104.095	97.1237	98.92
0	1016	970	968	936	955	4311	12426	12255	10864	11027	10999		0	43.2	-2.8	-4.8	-36.8	-17.8	3338.2	11453.2	11282.2	9891.2	10054.2	10026.2		0.0976562	0.461923	-0.0299395	-0.0513248	-0.39349	-0.19033	35.6943	122.465	120.637	105.763	107.506	107.207
										background	972.8												100% viable readout	9352.2
Raw data (half 384 well plate)		replicate 2	220421
(RAW)	Pyridomycin (µg/mL)												Background corrected	Pyridomycin (µg/mL)												Percentage REMA	Pyridomycin (µg/mL)
BDM88855.HCl (µM)	200	100	50	25	12.5	6.25	3.125	1.5625	0.78125	0.390625	0		BDM88855.HCl (µM)	200	100	50	25	12.5	6.25	3.125	1.5625	0.78125	0.390625	0		BDM88855.HCl (µM)	200	100	50	25	12.5	6.25	3.125	1.5625	0.78125	0.390625	0
200	1079	1100	964	1115	1849	1140	1090	1313	11912	1679	11448		200	106.2	127.2	-8.8	142.2	876.2	167.2	117.2	340.2	10939.2	706.2	10475.2		200	1.13556	1.36011	-0.0940955	1.5205	9.36892	1.78781	1.25318	3.63765	116.969	7.55116	112.008
100	882	889	833	920	871	964	963	1035	11005	9029	9253		100	-90.8	-83.8	-139.8	-52.8	-101.8	-8.8	-9.8	62.2	10032.2	8056.2	8280.2		100	-0.970895	-0.896046	-1.49484	-0.564573	-1.08851	-0.0940955	-0.104788	0.665084	107.271	86.1423	88.5375
50	909	882	868	913	914	917	980	1612	1528	9716	10260		50	-63.8	-90.8	-104.8	-59.8	-58.8	-55.8	7.2	639.2	555.2	8743.2	9287.2		50	-0.682192	-0.970895	-1.12059	-0.639422	-0.628729	-0.596651	0.0769872	6.83476	5.93657	93.4882	99.305
25	885	877	884	874	888	870	889	933	10481	11054	10661		25	-87.8	-95.8	-88.8	-98.8	-84.8	-102.8	-83.8	-39.8	9508.2	10081.2	9688.2		25	-0.938817	-1.02436	-0.949509	-1.05644	-0.906739	-1.09921	-0.896046	-0.425568	101.668	107.795	103.593
12.5	829	867	850	863	901	10498	10380	10507	11956	10829	10539		12.5	-143.8	-105.8	-122.8	-109.8	-71.8	9525.2	9407.2	9534.2	10983.2	9856.2	9566.2		12.5	-1.53761	-1.13128	-1.31306	-1.17406	-0.767734	101.85	100.588	101.946	117.44	105.389	102.288
6.25	877	862	838	839	860	1079	1179	10578	10834	10870	10859		6.25	-95.8	-110.8	-134.8	-133.8	-112.8	106.2	206.2	9605.2	9861.2	9897.2	9886.2		6.25	-1.02436	-1.18475	-1.44137	-1.43068	-1.20613	1.13556	2.20483	102.705	105.443	105.828	105.71
3.125	815	888	815	865	880	11924	11923	10885	10825	10955	10548		3.125	-157.8	-84.8	-157.8	-107.8	-92.8	10951.2	10950.2	9912.2	9852.2	9982.2	9575.2		3.125	-1.6873	-0.906739	-1.6873	-1.15267	-0.99228	117.098	117.087	105.988	105.346	106.736	102.384
1.5625	853	844	832	924	11082	12195	11044	11449	11396	11163	11221		1.5625	-119.8	-128.8	-140.8	-48.8	10109.2	11222.2	10071.2	10476.2	10423.2	10190.2	10248.2		1.5625	-1.28098	-1.37722	-1.50553	-0.521802		119.995	107.688	112.019	111.452	108.96	109.581
0.78125	841	835	824	869	12298	11437	11261	11421	11513	11352	11292		0.78125	-131.8	-137.8	-148.8	-103.8	11325.2	10464.2	10288.2	10448.2	10540.2	10379.2	10319.2		0.78125	-1.40929	-1.47345	-1.59107	-1.1099		111.89	110.008	111.719	112.703	110.981	110.34
0.390625	824	835	819	820	1056	11439	11599	11696	11534	11509	11513		0.390625	-148.8	-137.8	-153.8	-152.8	83.2	10466.2	10626.2	10723.2	10561.2	10536.2	10540.2		0.390625	-1.59107	-1.47345	-1.64453	-1.63384	0.88963	111.912	113.622	114.66	112.927	112.66	112.703
0.195312	834	826	814	857	6202	11677	11595	11824	11946	11732	11547		0.195312	-138.8	-146.8	-158.8	-115.8	5229.2	10704.2	10622.2	10851.2	10973.2	10759.2	10574.2		0.195312	-1.48414	-1.56968	-1.698	-1.23821	55.9141	114.456	113.58	116.028	117.333	115.045	113.066
0	843	826	827	929	12252	11917	11941	12270	12186	12076	11950		0	-129.8	-146.8	-145.8	-43.8	11279.2	10944.2	10968.2	11297.2	11213.2	11103.2	10977.2		0.0976562	-1.38791	-1.56968	-1.55899	-0.468339	120.605	117.023	117.279	120.797	119.899	118.723	117.376
										background	919.9												100% viable readout	10648.6
Raw data (half 384 well plate)		replicate 3	230421
(RAW)	Pyridomycin (µg/mL)												Background corrected	Pyridomycin (µg/mL)												Percentage REMA	Pyridomycin (µg/mL)
BDM88855.HCl (µM)	200	100	50	25	12.5	6.25	3.125	1.5625	0.78125	0.390625	0		BDM88855.HCl (µM)	200	100	50	25	12.5	6.25	3.125	1.5625	0.78125	0.390625	0		BDM88855.HCl (µM)	200	100	50	25	12.5	6.25	3.125	1.5625	0.78125	0.390625	0
200	922	918	918	924	918	920	966	5834	11187	12227	12784		200	104	100	100	106	100	102	148	5016	10369	11409	11966		200	0.851203	0.818465	0.818465	0.867572	0.818465	0.834834	1.21133	41.0542	84.8666	93.3786	97.9375
100	789	793	785	792	821	12495	868	2283	12532	12643	12825		100	-29	-25	-33	-26	3	11677	50	1465	11714	11825	12007		100	-0.237355	-0.204616	-0.270093	-0.212801	0.0245539		0.409232	11.9905	95.8749	96.7834	98.273
50	800	790	782	779	786	947	2037	2080	12668	12701	12745		50	-18	-28	-36	-39	-32	129	1219	1262	11850	11883	11927		50	-0.147324	-0.22917	-0.294647	-0.319201	-0.261909	1.05582	9.97708	10.329	96.9881	97.2581	97.6183
25	791	791	797	851	12755	901	12593	5210	12888	12777	12852		25	-27	-27	-21	33	11937	83	11775	4392	12070	11959	12034		25	-0.220985	-0.220985	-0.171878	0.270093		0.679326	96.3742	35.947	98.7887	97.8802	98.494
12.5	799	787	785	814	951	809	1020	6022	12795	12602	12640		12.5	-19	-31	-33	-4	133	-9	202	5204	11977	11784	11822		12.5	-0.155508	-0.253724	-0.270093	-0.0327386	1.08856	-0.0736618	1.6533	42.5929	98.0275	96.4479	96.7589
6.25	798	796	800	808	813	866	979	8481	13190	13180	13236		6.25	-20	-22	-18	-10	-5	48	161	7663	12372	12362	12418		6.25	-0.163693	-0.180062	-0.147324	-0.0818465	-0.0409232	0.392863	1.31773	62.7189	101.26	101.179	101.637
3.125	795	791	797	792	800	912	1130	8193	13000	12811	12728		3.125	-23	-27	-21	-26	-18	94	312	7375	12182	11993	11910		3.125	-0.188247	-0.220985	-0.171878	-0.212801	-0.147324	0.769357	2.55361	60.3618	99.7054	98.1585	97.4791
1.5625	817	814	815	822	832	1086	1940	10752	12772	12731	12716		1.5625	-1	-4	-3	4	14	268	1122	9934	11954	11913	11898		1.5625	-0.00818465	-0.0327386	-0.0245539	0.0327386	0.114585	2.19349	9.18317	81.3063	97.8393	97.5037	97.3809
0.78125	827	821	813	817	824	907	3012	10703	12975	12645	12594		0.78125	9	3	-5	-1	6	89	2194	9885	12157	11827	11776		0.78125	0.0736618	0.0245539	-0.0409232	-0.00818465	0.0491079	0.728433	17.9571	80.9052	99.5007	96.7998	96.3824
0.390625	821	814	828	827	833	2611	3181	10194	13189	13082	13173		0.390625	3	-4	10	9	15	1793	2363	9376	12371	12264	12355		0.390625	0.0245539	-0.0327386	0.0818465	0.0736618	0.12277	14.6751	19.3403	76.7392	101.252	100.376	101.121
0.195312	834	820	819	825	833	938	2820	10828	13335	13136	13036		0.195312	16	2	1	7	15	120	2002	10010	12517	12318	12218		0.195312	0.130954	0.0163693	0.00818465	0.0572925	0.12277	0.982157	16.3857	81.9283	102.447	100.818	100
0	832	836	830	833	832	1045	4601	10099	13415	13303	13319		0	14	18	12	15	14	227	3783	9281	12597	12485	12501		0.0976562	0.114585	0.147324	0.0982157	0.12277	0.114585	1.85791	30.9625	75.9617	103.102	102.185	102.316
										background	818												100% viable readout	12218
Raw data (half 384 well plate)		replicate 4	240421
(RAW)	Pyridomycin (µg/mL)												Background corrected	Pyridomycin (µg/mL)												Percentage REMA	Pyridomycin (µg/mL)
BDM88855.HCl (µM)	200	100	50	25	12.5	6.25	3.125	1.5625	0.78125	0.390625	0		BDM88855.HCl (µM)	200	100	50	25	12.5	6.25	3.125	1.5625	0.78125	0.390625	0		BDM88855.HCl (µM)	200	100	50	25	12.5	6.25	3.125	1.5625	0.78125	0.390625	0
200	979	975	963	967	981	1090	1078	4133	6346	8337	8945		200	138.9	134.9	122.9	126.9	140.9	249.9	237.9	3292.9	5505.9	7496.9	8104.9		200	1.34664	1.30786	1.19152	1.2303	1.36603	2.4228	2.30646	31.9249	53.3801	72.6829	78.5775
100	823	814	812	814	815	2063	874	5831	7459	10755	10959		100	-17.1	-26.1	-28.1	-26.1	-25.1	1222.9	33.9	4990.9	6618.9	9914.9	10118.9		100	-0.165786	-0.253041	-0.272431	-0.253041	-0.243346	11.8561	0.328663	48.3871	64.1707	96.1256	98.1034
50	816	807	802	804	798	868	10866	1943	7963	10746	10843		50	-24.1	-33.1	-38.1	-36.1	-42.1	27.9	10025.9	1102.9	7122.9	9905.9	10002.9		50	-0.233651	-0.320907	-0.369382	-0.349992	-0.408162	0.270492	97.2018	10.6927	69.057	96.0384	96.9788
25	803	799	805	808	808	825	1028	2029	9305	10957	10593		25	-37.1	-41.1	-35.1	-32.1	-32.1	-15.1	187.9	1188.9	8464.9	10116.9	9752.9		25	-0.359687	-0.398467	-0.340297	-0.311212	-0.311212	-0.146395	1.8217	11.5265	82.0678	98.084	94.555
12.5	788	797	800	808	804	808	831	2075	10982	10460	10236		12.5	-52.1	-43.1	-40.1	-32.1	-36.1	-32.1	-9.1	1234.9	10141.9	9619.9	9395.9		12.5	-0.505113	-0.417857	-0.388772	-0.311212	-0.349992	-0.311212	-0.0882251	11.9724	98.3264	93.2656	91.0939
6.25	807	814	813	819	829	841	896	10926	9948	10670	10183		6.25	-33.1	-26.1	-27.1	-21.1	-11.1	0.9	55.9	10085.9	9107.9	9829.9	9342.9		6.25	-0.320907	-0.253041	-0.262736	-0.204566	-0.107615	0.00872556	0.541954	97.7835	88.3017	95.3015	90.58
3.125	808	801	799	809	816	834	911	7565	9450	10065	9524		3.125	-32.1	-39.1	-41.1	-31.1	-24.1	-6.1	70.9	6724.9	8609.9	9224.9	8683.9		3.125	-0.311212	-0.379077	-0.398467	-0.301517	-0.233651	-0.0591399	0.68738	65.1983	83.4735	89.436	84.191
1.5625	842	835	837	838	851	912	1764	3407	9975	10149	9473		1.5625	1.9	-5.1	-3.1	-2.1	10.9	71.9	923.9	2566.9	9134.9	9308.9	8632.9		1.5625	0.0184206	-0.0494448	-0.0300547	-0.0203596	0.105676	0.697075	8.95727	24.8863	88.5635	90.2504	83.6965
0.78125	855	841	834	842	847	887	1092	4848	10812	10391	9860		0.78125	14.9	0.9	-6.1	1.9	6.9	46.9	251.9	4007.9	9971.9	9550.9	9019.9		0.78125	0.144456	0.00872556	-0.0591399	0.0184206	0.066896	0.454699	2.44219	38.8569	96.6782	92.5966	87.4485
0.390625	852	849	847	858	860	896	1174	7674	11004	11368	10904		0.390625	11.9	8.9	6.9	17.9	19.9	55.9	333.9	6833.9	10163.9	10527.9	10063.9		0.390625	0.115371	0.0862861	0.066896	0.173542	0.192932	0.541954	3.23718	66.2551	98.5397	102.069	97.5702
0.195312	854	849	845	851	858	1017	1194	5149	11634	11328	11206		0.195312	13.9	8.9	4.9	10.9	17.9	176.9	353.9	4308.9	10793.9	10487.9	10365.9		0.195312	0.134761	0.0862861	0.0475058	0.105676	0.173542	1.71506	3.43108	41.7751	104.648	101.681	100.498
0	865	856	855	851	863	912	1422	5557	12161	12077	12103		0	24.9	15.9	14.9	10.9	22.9	71.9	581.9	4716.9	11320.9	11236.9	11262.9		0.0976562	0.241407	0.154152	0.144456	0.105676	0.222017	0.697075	5.64156	45.7307	109.757	108.942	109.195
										background	840.1												100% viable readout	10314.5
Raw data (half 384 well plate)		replicate 5	060521
(RAW)	Pyridomycin (µg/mL)												Background corrected	Pyridomycin (µg/mL)												Percentage REMA	Pyridomycin (µg/mL)
BDM88855.HCl (µM)	100	50	25	12.5	6.25	3.125	1.5625	0.78125	0.390625	0.195312	0		BDM88855.HCl (µM)	100	50	25	12.5	6.25	3.125	1.5625	0.78125	0.390625	0.195312	0		BDM88855.HCl (µM)	100	50	25	12.5	6.25	3.125	1.5625	0.78125	0.390625	0.195312	0
200	977	1005	953	990	1038	5163	8643	9648	9547	9699	11028		200	144.5	172.5	120.5	157.5	205.5	4330.5	7810.5	8815.5	8714.5	8866.5	10195.5		200	1.38881	1.65792	1.15814	1.51375	1.97508	41.6209	75.0676	84.7267	83.756	85.2169	97.9901
100	802	787	794	788	892	10036	8572	9866	9818	9849	10157		100	-30.5	-45.5	-38.5	-44.5	59.5	9203.5	7739.5	9033.5	8985.5	9016.5	9324.5		100	-0.293139	-0.437306	-0.370028	-0.427694	0.571861	88.4559	74.3852	86.822	86.3606	86.6586	89.6188
50	793	772	771	773	795	2824	6648	10296	10037	10004	10293		50	-39.5	-60.5	-61.5	-59.5	-37.5	1991.5	5815.5	9463.5	9204.5	9171.5	9460.5		50	-0.379639	-0.581472	-0.591083	-0.571861	-0.360417	19.1405	55.8934	90.9547	88.4655	88.1483	90.9259
25	806	792	785	780	804	5950	6420	10827	10674	10862	11389		25	-26.5	-40.5	-47.5	-52.5	-28.5	5117.5	5587.5	9994.5	9841.5	10029.5	10556.5		25	-0.254694	-0.38925	-0.456528	-0.504583	-0.273917	49.1849	53.7021	96.0582	94.5877	96.3946	101.46
12.5	801	790	786	777	799	2082	8321	11120	11013	11368	11251		12.5	-31.5	-42.5	-46.5	-55.5	-33.5	1249.5	7488.5	10287.5	10180.5	10535.5	10418.5		12.5	-0.30275	-0.408472	-0.446917	-0.533417	-0.321972	12.0091	71.9728	98.8743	97.8459	101.258	100.133
6.25	812	803	797	799	828	2252	8475	11445	12132	12090	12469		6.25	-20.5	-29.5	-35.5	-33.5	-4.5	1419.5	7642.5	10612.5	11299.5	11257.5	11636.5		6.25	-0.197028	-0.283528	-0.341194	-0.321972	-0.04325	13.643	73.4529	101.998	108.601	108.197	111.84
3.125	814	801	791	797	898	4657	10901	11836	12082	12242	12351		3.125	-18.5	-31.5	-41.5	-35.5	65.5	3824.5	10068.5	11003.5	11249.5	11409.5	11518.5		3.125	-0.177806	-0.30275	-0.398861	-0.341194	0.629528	36.7577	96.7695	105.756	108.12	109.658	110.706
1.5625	834	829	818	820	1223	10733	10573	10600	10428	10873	11046		1.5625	1.5	-3.5	-14.5	-12.5	390.5	9900.5	9740.5	9767.5	9595.5	10040.5	10213.5		1.5625	0.0144167	-0.0336389	-0.139361	-0.120139	3.75314	95.1548	93.617	93.8765	92.2234	96.5004	98.1631
0.78125	835	835	828	828	1152	10219	10234	10770	10696	10657	10776		0.78125	2.5	2.5	-4.5	-4.5	319.5	9386.5	9401.5	9937.5	9863.5	9824.5	9943.5		0.78125	0.0240278	0.0240278	-0.04325	-0.04325	3.07075	90.2147	90.3589	95.5104	94.7992	94.4244	95.5681
0.390625	849	833	835	838	1131	10346	11293	10638	10889	10969	11408		0.390625	16.5	0.5	2.5	5.5	298.5	9513.5	10460.5	9805.5	10056.5	10136.5	10575.5		0.390625	0.158583	0.00480556	0.0240278	0.0528611	2.86892	91.4353	100.537	94.2417	96.6541	97.423	101.642
0.195312	849	830	832	829	1037	10611	10807	11020	11002	11096	11241		0.195312	16.5	-2.5	-0.5	-3.5	204.5	9778.5	9974.5	10187.5	10169.5	10263.5	10408.5		0.195312	0.158583	-0.0240278	-0.00480556	-0.0336389	1.96547	93.9822	95.866	97.9132	97.7402	98.6436	100.037
0.0976562	851	836	831	833	952	10795	11066	11091	10986	11220	11720		0.0976562	18.5	3.5	-1.5	0.5	119.5	9962.5	10233.5	10258.5	10153.5	10387.5	10887.5		0.0976562	0.177806	0.0336389	-0.0144167	0.00480556	1.14853	95.7507	98.3553	98.5956	97.5864	99.8354	104.641
0.0488281	839	821	826	820	1477	10674	10749	11026	11275	10981	11760		0.0488281	6.5	-11.5	-6.5	-12.5	644.5	9841.5	9916.5	10193.5	10442.5	10148.5	10927.5		0.0488281	0.0624722	-0.110528	-0.0624722	-0.120139	6.19436	94.5877	95.3086	97.9709	100.364	97.5384	105.025
0	843	833	826	821	3400	10183	10601	10361	10378	10726	11153		0	10.5	0.5	-6.5	-11.5	2567.5	9350.5	9768.5	9528.5	9545.5	9893.5	10320.5		0	0.100917	0.00480556	-0.0624722	-0.110528	24.6765	89.8687	93.8861	91.5795	91.7429	95.0875	99.1915
										background	832.5												100% viable readout	10404.6
Raw data (half 384 well plate)		replicate 6	070521
(RAW)	Pyridomycin (µg/mL)												Background corrected	Pyridomycin (µg/mL)												Percentage REMA	Pyridomycin (µg/mL)
BDM88855.HCl (µM)	100	50	25	12.5	6.25	3.125	1.5625	0.78125	0.390625	0.195312	0		BDM88855.HCl (µM)	100	50	25	12.5	6.25	3.125	1.5625	0.78125	0.390625	0.195312	0		BDM88855.HCl (µM)	100	50	25	12.5	6.25	3.125	1.5625	0.78125	0.390625	0.195312	0
200	994	988	995	995	982	1218	2079	4720	6059	6653	7111		200	159.3	153.3	160.3	160.3	147.3	383.3	1244.3	3885.3	5224.3	5818.3	6276.3		200	1.87309	1.80254	1.88485	1.88485	1.73199	4.50693	14.6308	45.6843	61.4286	68.413	73.7982
100	799	785	792	790	786	1480	4273	5581	7360	8091	8257		100	-35.7	-49.7	-42.7	-44.7	-48.7	645.3	3438.3	4746.3	6525.3	7256.3	7422.3		100	-0.419769	-0.584384	-0.502077	-0.525593	-0.572626	7.58759	40.4284	55.8081	76.726	85.3213	87.2732
50	797	784	781	783	793	873	1671	6680	7600	8264	8860		50	-37.7	-50.7	-53.7	-51.7	-41.7	38.3	836.3	5845.3	6765.3	7429.3	8025.3		50	-0.443286	-0.596143	-0.631417	-0.607901	-0.490319	0.450341	9.83342	68.7304	79.548	87.3555	94.3634
25	803	797	798	797	811	853	5031	6649	7620	8281	8398		25	-31.7	-37.7	-36.7	-37.7	-23.7	18.3	4196.3	5814.3	6785.3	7446.3	7563.3		25	-0.372736	-0.443286	-0.431527	-0.443286	-0.27867	0.215176	49.3411	68.3659	79.7832	87.5554	88.9311
12.5	809	791	813	795	814	881	1809	6320	7346	7922	8163		12.5	-25.7	-43.7	-21.7	-39.7	-20.7	46.3	974.3	5485.3	6511.3	7087.3	7328.3		12.5	-0.302187	-0.513835	-0.255154	-0.466802	-0.243396	0.544406	11.4561	64.4975	76.5614	83.3342	86.1679
6.25	814	824	822	827	862	966	2218	7026	7696	8178	8642		6.25	-20.7	-10.7	-12.7	-7.7	27.3	131.3	1383.3	6191.3	6861.3	7343.3	7807.3		6.25	-0.243396	-0.125813	-0.14933	-0.0905384	0.321	1.54386	16.2652	72.7988	80.6768	86.3443	91.8001
3.125	822	816	813	818	877	1311	2933	6389	7077	7767	8124		3.125	-12.7	-18.7	-21.7	-16.7	42.3	476.3	2098.3	5554.3	6242.3	6932.3	7289.3		3.125	-0.14933	-0.219879	-0.255154	-0.196363	0.497374	5.60045	24.6723	65.3088	73.3985	81.5116	85.7093
1.5625	851	832	833	847	850	948	3647	5911	7494	7827	7826		1.5625	16.3	-2.7	-1.7	12.3	15.3	113.3	2812.3	5076.3	6659.3	6992.3	6991.3		1.5625	0.191659	-0.0317472	-0.019989	0.144626	0.179901	1.33221	33.0677	59.6883	78.3016	82.2171	82.2054
0.78125	853	844	847	848	884	1405	4029	6339	7400	7939	8550		0.78125	18.3	9.3	12.3	13.3	49.3	570.3	3194.3	5504.3	6565.3	7104.3	7715.3		0.78125	0.215176	0.109352	0.144626	0.156385	0.579681	6.70572	37.5593	64.7209	77.1964	83.5341	90.7183
0.390625	863	851	849	847	901	7541	7018	7985	7956	8332	8859		0.390625	28.3	16.3	14.3	12.3	66.3	6706.3	6183.3	7150.3	7121.3	7497.3	8024.3		0.390625	0.332758	0.191659	0.168143	0.144626	0.779571	78.8543	72.7047	84.0749	83.7339	88.155	94.3516
0.195312	856	841	842	843	892	2014	5738	8060	8342	8834	9166		0.195312	21.3	6.3	7.3	8.3	57.3	1179.3	4903.3	7225.3	7507.3	7999.3	8331.3		0.195312	0.25045	0.0740769	0.0858351	0.0975934	0.673747	13.8665	57.6542	84.9568	88.2726	94.0577	97.9614
0.0976562	859	846	849	856	869	2495	3808	7852	8934	9412	9996		0.0976562	24.3	11.3	14.3	21.3	34.3	1660.3	2973.3	7017.3	8099.3	8577.3	9161.3		0.0976562	0.285725	0.132868	0.168143	0.25045	0.403308	19.5222	34.9608	82.5111	95.2335	100.854	107.721
0.0488281	854	838	845	841	850	1307	3091	947	9432	10285	10578		0.0488281	19.3	3.3	10.3	6.3	15.3	472.3	2256.3	112.3	8597.3	9450.3	9743.3		0.0488281	0.226934	0.0388022	0.12111	0.0740769	0.179901	5.55342	26.5301		101.089	111.119	114.564
0	852	845	845	840	847	1400	4753	7899	9485	5997	10447		0	17.3	10.3	10.3	5.3	12.3	565.3	3918.3	7064.3	8650.3	5162.3	9612.3		0	0.203418	0.12111	0.12111	0.0623187	0.144626	6.64693	46.0723	83.0637	101.712	60.6996	113.024
										background	834.7												100% viable readout	8504.68
Raw data (half 384 well plate)		replicate 7	070521
(RAW)	Pyridomycin (µg/mL)												Background corrected	Pyridomycin (µg/mL)												Percentage REMA	Pyridomycin (µg/mL)
BDM88855.HCl (µM)	100	50	25	12.5	6.25	3.125	1.5625	0.78125	0.390625	0.195312	0		BDM88855.HCl (µM)	100	50	25	12.5	6.25	3.125	1.5625	0.78125	0.390625	0.195312	0		BDM88855.HCl (µM)	100	50	25	12.5	6.25	3.125	1.5625	0.78125	0.390625	0.195312	0
200	1005	1005	1000	1008	1010	1674	4027	7111	9148	9785	10478		200	140.8	140.8	135.8	143.8	145.8	809.8	3162.8	6246.8	8283.8	8920.8	9613.8		200	1.19975	1.19975	1.15714	1.22531	1.24235	6.90025	26.95	53.2286	70.5857	76.0136	81.9186
100	824	820	824	825	830	1280	3324	8844	11344	11422	11421		100	-40.2	-44.2	-40.2	-39.2	-34.2	415.8	2459.8	7979.8	10479.8	10557.8	10556.8		100	-0.342542	-0.376625	-0.342542	-0.334021	-0.291416	3.54301	20.9598	67.9954	89.2977	89.9623	89.9538
50	824	819	816	821	837	1013	2932	9518	11364	11309	11455		50	-40.2	-45.2	-48.2	-43.2	-27.2	148.8	2067.8	8653.8	10499.8	10444.8	10590.8		50	-0.342542	-0.385146	-0.410709	-0.368104	-0.231769	1.26792	17.6196	73.7385	89.4681	88.9995	90.2435
25	836	836	831	827	863	921	4095	10361	11175	11596	11877		25	-28.2	-28.2	-33.2	-37.2	-1.2	56.8	3230.8	9496.8	10310.8	10731.8	11012.8		25	-0.24029	-0.24029	-0.282895	-0.316979	-0.0102251	0.483989	27.5294	80.9216	87.8577	91.445	93.8394
12.5	845	828	840	851	871	1431	4854	11172	11015	11545	11889		12.5	-19.2	-36.2	-24.2	-13.2	6.8	566.8	3989.8	10307.8	10150.8	10680.8	11024.8		12.5	-0.163602	-0.308458	-0.206207	-0.112476	0.0579424	4.82967	33.9968	87.8321	86.4943	91.0104	93.9416
6.25	859	854	847	846	911	2082	6767	11522	11906	12085	12183		6.25	-5.2	-10.2	-17.2	-18.2	46.8	1217.8	5902.8	10657.8	11041.8	11220.8	11318.8		6.25	-0.0443089	-0.0869135	-0.14656	-0.155081	0.39878	10.3768	50.2974	90.8144	94.0865	95.6117	96.4468
3.125	856	845	851	889	2189	5052	9073	11058	11553	11702	12029		3.125	-8.2	-19.2	-13.2	24.8	1324.8	4187.8	8208.8	10193.8	10688.8	10837.8	11164.8		3.125	-0.0698717	-0.163602	-0.112476	0.211319	11.2885	35.684	69.9467	86.8607	91.0786	92.3482	95.1345
1.5625	885	881	881	888	991	3394	8339	10934	10954	11992	12136		1.5625	20.8	16.8	16.8	23.8	126.8	2529.8	7474.8	10069.8	10089.8	11127.8	11271.8		1.5625	0.177235	0.143152	0.143152	0.202798	1.08045	21.5563	63.6923	85.8041	85.9745	94.8193	96.0463
0.78125	882	880	879	879	989	5365	10099	11332	11352	11812	12561		0.78125	17.8	15.8	14.8	14.8	124.8	4500.8	9234.8	10467.8	10487.8	10947.8	11696.8		0.78125	0.151673	0.134631	0.12611	0.12611	1.06341	38.351	78.6891	89.1955	89.3659	93.2855	99.6677
0.390625	883	879	882	879	1018	5142	10460	10987	11163	11954	12368		0.390625	18.8	14.8	17.8	14.8	153.8	4277.8	9595.8	10122.8	10298.8	11089.8	11503.8		0.390625	0.160194	0.12611	0.151673	0.12611	1.31052	36.4509	81.7652	86.2557	87.7554	94.4955	98.0231
0.195312	893	880	882	891	1039	8961	11049	10872	11891	12091	12577		0.195312	28.8	15.8	17.8	26.8	174.8	8096.8	10184.8	10007.8	11026.8	11226.8	11712.8		0.195312	0.245403	0.134631	0.151673	0.228361	1.48946	68.9923	86.784	85.2758	93.9587	95.6628	99.804
0.0976562	878	863	868	885	1096	4469	8945	11772	11601	12470	12892		0.0976562	13.8	-1.2	3.8	20.8	231.8	3604.8	8080.8	10907.8	10736.8	11605.8	12027.8		0.0976562	0.117589	-0.0102251	0.0323796	0.177235	1.97515	30.7163	68.856	92.9447	91.4876	98.8923	102.488
0.0488281	871	864	869	860	939	4659	9620	12023	12302	12449	12944		0.0488281	6.8	-0.2	4.8	-4.2	74.8	3794.8	8755.8	11158.8	11437.8	11584.8	12079.8		0.0488281	0.0579424	-0.00170419	0.0409005	-0.0357879	0.637366	32.3352	74.6076	95.0834	97.4608	98.7133	102.931
0	886	865	869	869	1030	5285	9868	11311	12026	12715	12662		0	21.8	0.8	4.8	4.8	165.8	4420.8	9003.8	10446.8	11161.8	11850.8	11797.8		0	0.185756	0.00681675	0.0409005	0.0409005	1.41277	37.6694	76.7208	89.0165	95.109	100.98	100.528
										background	864.2												100% viable readout	11735.8
																										Average values	Pyridomycin (µg/mL)
																										BDM88855.HCl (µM)	100	50	25	12.5	6.25	3.125	1.5625	0.78125	0.390625	0.195312	0
																										200	1.39084	1.16888	1.30817	2.46563	2.11247	14.9754	44.0198	78.5206	71.0743	89.3497	84.569
																										100	-0.418708	-0.591322	-0.422762	-0.472698	2.13119	17.0883	42.5917	83.4063	89.9867	92.3225	88.9486
																										50	-0.436935	-0.566488	-0.532992	-0.527036	-0.106619	19.057	23.521	73.0745	90.8603	92.8573	91.8443
																										25	-0.460829	-0.470222	-0.438331	-0.570269	-0.232787	22.2593	38.3831	88.3653	93.7144	94.5617	94.7434
																										12.5	-0.441887	-0.568731	-0.488366	-0.288075	14.6229	21.4395	55.5474	93.9319	91.4587	92.9295	93.4143
																										6.25	-0.35811	-0.408399	-0.432239	-0.341515	3.73973	12.5151	72.4313	92.2489	96.0055	96.322	100.029
																										3.125	-0.328185	-0.527175	-0.437458	-0.283249	21.7039	33.0617	74.719	90.5812	93.0957	93.2427	97.1832
																										1.5625	-0.202302	-0.266453	-0.161852	0.137322	19.9473	46.7294	72.3408	90.5034	92.7358	93.9272	92.1382
																										0.78125	-0.161814	-0.254934	-0.19914	-0.0188485	18.9305	55.5134	78.8495	93.9524	93.8697	94.3948	95.318
																										0.390625	-0.114044	-0.1841	-0.183798	0.244692	27.1812	66.9387	89.9609	96.785	97.3259	98.8545	98.0057
																										0.195312	-0.0821735	-0.232367	-0.129223	8.09809	24.5806	61.9018	84.8878	99.5241	99.2342	100.121	99.2676
																										0.0976562	-0.102433	-0.173052	-0.0638968	17.3119	22.6856	60.334	80.7569	101.796	103.095	105.096	104.95
																										0.0488281	0.115783	-0.0244766	0.0331794	-0.0272833	2.33721	44.1588	65.4821	96.5271	99.638	102.457	107.507
																										0	0.126938	0.0540133	-0.0109177	0.0231606	10.7472	48.8757	76.5014	97.047	101.2	95.9141	104.248
																										Average values	Pyridomycin (µg/mL)
																										BDM88855.HCl (µM)	100	50	25	12.5	6.25	3.125	1.5625	0.78125	0.390625	0.195312	0
																										200	1.39084	1.16888	1.30817	2.46563	2.11247	14.9754	44.0198	78.5206	71.0743	89.3497	84.569
																										100	-0.418708	-0.591322	-0.422762	-0.472698	2.13119	17.0883	42.5917	83.4063	89.9867	92.3225	88.9486
																										50	-0.436935	-0.566488	-0.532992	-0.527036	-0.106619	19.057	23.521	73.0745	90.8603	92.8573	91.8443
																										25	-0.460829	-0.470222	-0.438331	-0.570269	-0.232787	22.2593	38.3831	88.3653	93.7144	94.5617	94.7434
																										12.5	-0.441887	-0.568731	-0.488366	-0.288075	14.6229	21.4395	55.5474	93.9319	91.4587	92.9295	93.4143
																										6.25	-0.35811	-0.408399	-0.432239	-0.341515	3.73973	12.5151	72.4313	92.2489	96.0055	96.322	100.029
																										3.125	-0.328185	-0.527175	-0.437458	-0.283249	21.7039	33.0617	74.719	90.5812	93.0957	93.2427	97.1832
																										1.5625	-0.202302	-0.266453	-0.161852	0.137322	19.9473	46.7294	72.3408	90.5034	92.7358	93.9272	92.1382
																										0.78125	-0.161814	-0.254934	-0.19914	-0.0188485	18.9305	55.5134	78.8495	93.9524	93.8697	94.3948	95.318
																										0	0.126938	0.0540133	-0.0109177	0.0231606	10.7472	48.8757	76.5014	97.047	101.2	95.9141	104.248

## Sheet: EC_WT_Pyr+PABN
Source Data figure 1: Checkerboard assay. Pyridomycin PABN
E. coli BW25113
Raw data (half 384 well plate)		replicate 1	210421
(RAW)	Pyridomycin (µg/mL)												Background corrected	Pyridomycin (µg/mL)												Percentage REMA	Pyridomycin (µg/mL)
PABN (µM)	200	100	50	25	12.5	6.25	3.125	1.5625	0.78125	0.390625	0		PABN (µM)	200	100	50	25	12.5	6.25	3.125	1.5625	0.78125	0.390625	0		PABN (µM)	200	100	50	25	12.5	6.25	3.125	1.5625	0.78125	0.390625	0
200	1089	1084	1070	1070	1069	1072	1054	1151	1186	1312	12254		200	156.9	151.9	137.9	137.9	136.9	139.9	121.9	218.9	253.9	379.9	11321.9		200	1.39112	1.34679	1.22266	1.22266	1.2138	1.2404	1.0808	1.94084	2.25116	3.36831	100.383
100	897	901	897	893	899	905	899	997	1386	2152	9744		100	-35.1	-31.1	-35.1	-39.1	-33.1	-27.1	-33.1	64.9	453.9	1219.9	8811.9		100	-0.311207	-0.275742	-0.311207	-0.346673	-0.293475	-0.240277	-0.293475	0.575423	4.02442	10.816	78.129
50	897	886	893	893	890	909	912	1119	1919	5228	8368		50	-35.1	-46.1	-39.1	-39.1	-42.1	-23.1	-20.1	186.9	986.9	4295.9	7435.9		50	-0.311207	-0.408737	-0.346673	-0.346673	-0.373272	-0.204812	-0.178213	1.65711	8.75016	38.0888	65.929
25	896	898	902	899	907	957	1116	4131	11925	8983	8083		25	-36.1	-34.1	-30.1	-33.1	-25.1	24.9	183.9	3198.9	10992.9	8050.9	7150.9		25	-0.320074	-0.302341	-0.266876	-0.293475	-0.222544	0.220771	1.63051	28.3624	97.4665	71.3818	63.4021
12.5	894	879	887	890	1069	1110	8683	10730	11388	8352	7824		12.5	-38.1	-53.1	-45.1	-42.1	136.9	177.9	7750.9	9797.9	10455.9	7419.9	6891.9		12.5	-0.337806	-0.470801	-0.399871	-0.373272	1.2138	1.57732	68.7219	86.8712	92.7052	65.7871	61.1057
6.25	897	898	905	903	944	1454	9493	10080	8947	8959	9214		6.25	-35.1	-34.1	-27.1	-29.1	11.9	521.9	8560.9	9147.9	8014.9	8026.9	8281.9		6.25	-0.311207	-0.302341	-0.240277	-0.25801	0.105509	4.62733	75.9036	81.1081	71.0626	71.169	73.4299
3.125	875	866	872	888	918	1315	12070	11885	11312	10721	10494		3.125	-57.1	-66.1	-60.1	-44.1	-14.1	382.9	11137.9	10952.9	10379.9	9788.9	9561.9		3.125	-0.506266	-0.586063	-0.532865	-0.391004	-0.125015	3.39491	98.7521	97.1118	92.0314	86.7914	84.7788
1.5625	912	911	913	922	975	6577	10028	12605	11293	11283	11209		1.5625	-20.1	-21.1	-19.1	-10.1	42.9	5644.9	9095.9	11672.9	10360.9	10350.9	10276.9		1.5625	-0.178213	-0.187079	-0.169347	-0.0895497	0.380365	50.0494	80.6471	103.496	91.8629	91.7743	91.1182
0.78125	913	906	907	923	921	1192	5739	12874	12568	11613	13814		0.78125	-19.1	-26.1	-25.1	-9.1	-11.1	259.9	4806.9	11941.9	11635.9	10680.9	12881.9		0.78125	-0.169347	-0.231411	-0.222544	-0.0806834	-0.098416	2.30435	42.6195	105.881	103.167	94.7002	114.215
0.390625	923	913	919	930	952	1593	7347	12985	11791	11414	11825		0.390625	-9.1	-19.1	-13.1	-2.1	19.9	660.9	6414.9	12052.9	10858.9	10481.9	10892.9		0.390625	-0.0806834	-0.169347	-0.116149	-0.0186192	0.17644	5.85974	56.8765	106.865	96.2784	92.9358	96.5798
0.195312	918	900	902	921	941	3609	12498	12477	12683	12163	12193		0.195312	-14.1	-32.1	-30.1	-11.1	8.9	2676.9	11565.9	11544.9	11750.9	11230.9	11260.9		0.195312	-0.125015	-0.284609	-0.266876	-0.098416	0.0789102	23.7342	102.547	102.361	104.187	99.5766	99.8426
0	922	917	932	927	973	2391	7700	13165	12263	12277	12387		0	-10.1	-15.1	-0.1	-5.1	40.9	1458.9	6767.9	12232.9	11330.9	11344.9	11454.9		0	-0.0895497	-0.133881	-0.000886631	-0.0452182	0.362632	12.9351	60.0063	108.461	100.463	100.587	101.563
										background	932.1												100% viable readout	11278.6
Raw data (half 384 well plate)		replicate 3	230421
(RAW)	Pyridomycin (µg/mL)												Background corrected	Pyridomycin (µg/mL)												Percentage REMA	Pyridomycin (µg/mL)
PABN (µM)	200	100	50	25	12.5	6.25	3.125	1.5625	0.78125	0.390625	0		PABN (µM)	200	100	50	25	12.5	6.25	3.125	1.5625	0.78125	0.390625	0		PABN (µM)	200	100	50	25	12.5	6.25	3.125	1.5625	0.78125	0.390625	0
200	934	933	920	919	913	915	906	958	969	1048	12700		200	101.1	100.1	87.1	86.1	80.1	82.1	73.1	125.1	136.1	215.1	11867.1		200	0.89608	0.887217	0.771994	0.76313	0.709951	0.727677	0.647907	1.1088	1.2063	1.9065	105.182
100	804	833	809	799	797	799	782	821	930	1240	12733		100	-28.9	0.1	-23.9	-33.9	-35.9	-33.9	-50.9	-11.9	97.1	407.1	11900.1		100	-0.256149	0.00088633	-0.211833	-0.300466	-0.318193	-0.300466	-0.451142	-0.105473	0.860627	3.60825	105.474
50	798	802	799	797	788	802	780	860	1165	1616	12097		50	-34.9	-30.9	-33.9	-35.9	-44.9	-30.9	-52.9	27.1	332.1	783.1	11264.1		50	-0.309329	-0.273876	-0.300466	-0.318193	-0.397962	-0.273876	-0.468869	0.240196	2.9435	6.94085	99.8371
25	803	823	802	816	11607	11731	11593	1649	7861	12341	11722		25	-29.9	-9.9	-30.9	-16.9	10774.1	10898.1	10760.1	816.1	7028.1	11508.1	10889.1		25	-0.265013	-0.0877467	-0.273876	-0.14979				7.23334	62.2922	102	96.5134
12.5	802	797	810	795	914	930	1051	11634	11661	11468	11248		12.5	-30.9	-35.9	-22.9	-37.9	81.1	97.1	218.1	10801.1	10828.1	10635.1	10415.1		12.5	-0.273876	-0.318193	-0.20297	-0.335919	0.718814	0.860627	1.93309	95.7334	95.9727	94.2621	92.3122
6.25	804	800	814	803	806	1918	6407	13242	12594	12670	12778		6.25	-28.9	-32.9	-18.9	-29.9	-26.9	1085.1	5574.1	12409.1	11761.1	11837.1	11945.1		6.25	-0.256149	-0.291603	-0.167516	-0.265013	-0.238423	9.61757	49.4049	109.986	104.242	104.916	105.873
3.125	787	785	787	787	816	10146	10580	12776	12734	12579	12554		3.125	-45.9	-47.9	-45.9	-45.9	-16.9	9313.1	9747.1	11943.1	11901.1	11746.1	11721.1		3.125	-0.406826	-0.424552	-0.406826	-0.406826	-0.14979	82.5448	86.3915	105.855	105.483	104.109	103.888
1.5625	813	813	816	817	885	11191	11515	12562	12602	12517	12212		1.5625	-19.9	-19.9	-16.9	-15.9	52.1	10358.1	10682.1	11729.1	11769.1	11684.1	11379.1		1.5625	-0.17638	-0.17638	-0.14979	-0.140927	0.461778	91.807	94.6787	103.959	104.313	103.56	100.856
0.78125	814	810	808	812	860	8334	12217	12396	12228	11970	12024		0.78125	-18.9	-22.9	-24.9	-20.9	27.1	7501.1	11384.1	11563.1	11395.1	11137.1	11191.1		0.78125	-0.167516	-0.20297	-0.220696	-0.185243	0.240196	66.4845	100.901	102.487	100.998	98.7115	99.1901
0.390625	819	823	819	831	878	11821	11853	11823	12007	12223	11787		0.390625	-13.9	-9.9	-13.9	-1.9	45.1	10988.1	11020.1	10990.1	11174.1	11390.1	10954.1		0.390625	-0.1232	-0.0877467	-0.1232	-0.0168403	0.399735	97.3909	97.6745	97.4086	99.0394	100.954	97.0895
0.195312	814	810	804	815	866	9562	11839	12092	12313	12300	12063		0.195312	-18.9	-22.9	-28.9	-17.9	33.1	8729.1	11006.1	11259.1	11480.1	11467.1	11230.1		0.195312	-0.167516	-0.20297	-0.256149	-0.158653	0.293375	77.3687	97.5504	99.7928	101.752	101.636	99.5358
0	824	813	821	816	946	10305	12012	12418	12615	12377	12179		0	-8.9	-19.9	-11.9	-16.9	113.1	9472.1	11179.1	11585.1	11782.1	11544.1	11346.1		0	-0.0788834	-0.17638	-0.105473	-0.14979	1.00244	83.9541	99.0838	102.682	104.428	102.319	100.564
										background	832.9												100% viable readout	11282.5
Raw data (half 384 well plate)		replicate 4	240421
(RAW)	Pyridomycin (µg/mL)												Background corrected	Pyridomycin (µg/mL)												Percentage REMA	Pyridomycin (µg/mL)
PABN (µM)	200	100	50	25	12.5	6.25	3.125	1.5625	0.78125	0.390625	0		PABN (µM)	200	100	50	25	12.5	6.25	3.125	1.5625	0.78125	0.390625	0		PABN (µM)	200	100	50	25	12.5	6.25	3.125	1.5625	0.78125	0.390625	0
200	1000	1011	1008	995	991	990	970	1086	1216	2183	10144		200	125.7	136.7	133.7	120.7	116.7	115.7	95.7	211.7	341.7	1308.7	9269.7		200	1.28152	1.39366	1.36308	1.23054	1.18976	1.17957	0.975664	2.15829	3.48364	13.3422	94.5049
100	864	848	848	847	838	846	831	896	1677	1809	8464		100	-10.3	-26.3	-26.3	-27.3	-36.3	-28.3	-43.3	21.7	802.7	934.7	7589.7		100	-0.105009	-0.268129	-0.268129	-0.278324	-0.37008	-0.288519	-0.441445	0.221232	8.18355	9.5293	77.3772
50	850	844	828	835	821	843	902	2078	7781	10096	6596		50	-24.3	-30.3	-46.3	-39.3	-53.3	-31.3	27.7	1203.7	6906.7	9221.7	5721.7		50	-0.247739	-0.308909	-0.47203	-0.400665	-0.543395	-0.319104	0.282402	12.2718	70.414	94.0155	58.3329
25	843	841	833	832	841	866	895	5657	8774	7518	6734		25	-31.3	-33.3	-41.3	-42.3	-33.3	-8.3	20.7	4782.7	7899.7	6643.7	5859.7		25	-0.319104	-0.339495	-0.421055	-0.43125	-0.339495	-0.0846188	0.211037	48.7598	80.5377	67.7327	59.7398
12.5	819	823	843	832	841	962	7376	7552	8381	7253	7434		12.5	-55.3	-51.3	-31.3	-42.3	-33.3	87.7	6501.7	6677.7	7506.7	6378.7	6559.7		12.5	-0.563785	-0.523005	-0.319104	-0.43125	-0.339495	0.894104	66.285	68.0794	76.531	65.031	66.8763
6.25	813	831	830	829	874	8732	8200	8028	7900	8072	8401		6.25	-61.3	-43.3	-44.3	-45.3	-0.3	7857.7	7325.7	7153.7	7025.7	7197.7	7526.7		6.25	-0.624955	-0.441445	-0.45164	-0.461835	-0.00305851	80.1095	74.6857	72.9322	71.6272	73.3808	76.7349
3.125	802	803	801	814	2350	10263	8751	8743	8843	8501	8677		3.125	-72.3	-71.3	-73.3	-60.3	1475.7	9388.7	7876.7	7868.7	7968.7	7626.7	7802.7		3.125	-0.737101	-0.726906	-0.747296	-0.61476	15.0448	95.7181	80.3032	80.2216	81.2411	77.7544
1.5625	836	836	832	844	1564	10394	10428	10280	10235	10288	10410		1.5625	-38.3	-38.3	-42.3	-30.3	689.7	9519.7	9553.7	9405.7	9360.7	9413.7	9535.7		1.5625	-0.39047	-0.39047	-0.43125	-0.308909	7.03151	97.0536	97.4003	95.8914	95.4326	95.973	97.2168
0.78125	835	838	833	842	1078	10588	10479	10530	10589	10430	10491		0.78125	-39.3	-36.3	-41.3	-32.3	203.7	9713.7	9604.7	9655.7	9714.7	9555.7	9616.7		0.78125	-0.400665	-0.37008	-0.421055	-0.329299	2.07673	99.0315	97.9202	98.4402	99.0417	97.4207	98.0426
0.390625	840	848	845	850	981	10317	10436	10675	10551	10676	10835		0.390625	-34.3	-26.3	-29.3	-24.3	106.7	9442.7	9561.7	9800.7	9676.7	9801.7	9960.7		0.390625	-0.34969	-0.268129	-0.298714	-0.247739	1.08781	96.2686	97.4818	99.9184	98.6543	99.9286	101.55
0.195312	836	839	830	846	971	10786	10287	10516	10802	10353	10526		0.195312	-38.3	-35.3	-44.3	-28.3	96.7	9911.7	9412.7	9641.7	9927.7	9478.7	9651.7		0.195312	-0.39047	-0.359885	-0.45164	-0.288519	0.985859	101.05	95.9628	98.2974	101.213	96.6356	98.3994
0	844	838	838	836	1004	11495	11087	11252	10969	10962	11191		0	-30.3	-36.3	-36.3	-38.3	129.7	10620.7	10212.7	10377.7	10094.7	10087.7	10316.7		0	-0.308909	-0.37008	-0.37008	-0.39047	1.3223	108.278	104.119	105.801	102.916	102.844	105.179
										background	874.3												100% viable readout	9808.7
Raw data (half 384 well plate)		replicate 5	060521
(RAW)	Pyridomycin (µg/mL)												Background corrected	Pyridomycin (µg/mL)												Percentage REMA	Pyridomycin (µg/mL)
PABN (µM)	100	50	25	12.5	6.25	3.125	1.5625	0.78125	0.390625	0.195312	0		PABN (µM)	100	50	25	12.5	6.25	3.125	1.5625	0.78125	0.390625	0.195312	0		PABN (µM)	100	50	25	12.5	6.25	3.125	1.5625	0.78125	0.390625	0.195312	0
200	992	982	983	973	943	986	1030	1061	1114	1344	7518		200	152.8	142.8	143.8	133.8	103.8	146.8	190.8	221.8	274.8	504.8	6678.8		200	1.48976	1.39226	1.40201	1.30452	1.01202	1.43126		2.16249	2.67923	4.92167	65.1166
100	804	794	787	784	776	799	823	932	1308	1807	7463		100	-35.2	-45.2	-52.2	-55.2	-63.2	-40.2	-16.2	92.8	468.8	967.8	6623.8		100	-0.343191	-0.440689	-0.508937	-0.538186	-0.616184	-0.39194	-0.157946	0.904777	4.57068	9.43581	64.5804
50	803	790	841	782	824	807	839	1578	5569	8389	7752		50	-36.2	-49.2	1.8	-57.2	-15.2	-32.2	-0.2	738.8	4729.8	7549.8	6912.8		50	-0.352941	-0.479688	0.0175495	-0.557686	-0.148196	-0.313942	-0.00194995	7.20311	46.1144	73.6086	67.3981
25	817	808	804	794	817	867	7941	9983	9589	8368	8454		25	-22.2	-31.2	-35.2	-45.2	-22.2	27.8	7101.8	9143.8	8749.8	7528.8	7614.8		25	-0.216444	-0.304192	-0.343191	-0.440689	-0.216444	0.271043	69.2408	89.1497	85.3083	73.4039	74.2424
12.5	806	796	797	790	829	1223	10068	8479	8049	7961	8622		12.5	-33.2	-43.2	-42.2	-49.2	-10.2	383.8	9228.8	7639.8	7209.8	7121.8	7782.8		12.5	-0.323692	-0.421189	-0.411439	-0.479688	-0.0994474	3.74195	89.9785	74.4861	70.2937	69.4358	75.8803
6.25	822	813	804	819	1293	10918	10894	9407	9864	10172	11845		6.25	-17.2	-26.2	-35.2	-20.2	453.8	10078.8	10054.8	8567.8	9024.8	9332.8	11005.8		6.25	-0.167696	-0.255443	-0.343191	-0.196945	4.42444	98.2658	98.0318	83.5339	87.9895	90.9925	107.304
3.125	812	803	802	821	2580	11346	10385	11082	11311	10983	12088		3.125	-27.2	-36.2	-37.2	-18.2	1740.8	10506.8	9545.8	10242.8	10471.8	10143.8	11248.8		3.125	-0.265193	-0.352941	-0.362691	-0.177445	16.9724	102.439	93.0691	99.8647	102.097	98.8995	109.673
1.5625	836	823	845	7219	9783	10535	10572	10454	10509	10535	10970		1.5625	-3.2	-16.2	5.8	6379.8	8943.8	9695.8	9732.8	9614.8	9669.8	9695.8	10130.8		1.5625	-0.0311992	-0.157946	0.0565485		87.1998	94.5316	94.8924	93.7419	94.2781	94.5316	98.7728
0.78125	827	818	819	956	9890	10630	10778	10956	10767	10603	10732		0.78125	-12.2	-21.2	-20.2	116.8	9050.8	9790.8	9938.8	10116.8	9927.8	9763.8	9892.8		0.78125	-0.118947	-0.206695	-0.196945	1.13877	88.243	95.4578	96.9008	98.6363	96.7936	95.1946	96.4523
0.390625	841	824	841	856	10343	10907	11089	10863	11089	11156	11499		0.390625	1.8	-15.2	1.8	16.8	9503.8	10067.8	10249.8	10023.8	10249.8	10316.8	10659.8		0.390625	0.0175495	-0.148196	0.0175495	0.163796	92.6597	98.1585	99.933	97.7295	99.933	100.586	103.93
0.195312	838	826	823	864	10010	10841	10847	11200	10946	11026	11412		0.195312	-1.2	-13.2	-16.2	24.8	9170.8	10001.8	10007.8	10360.8	10106.8	10186.8	10572.8		0.195312	-0.0116997	-0.128697	-0.157946	0.241794	89.413	97.515	97.5735	101.015	98.5388	99.3187	103.082
0.0976562	841	831	829	882	9747	11041	11154	10757	10985	11058	11421		0.0976562	1.8	-8.2	-10.2	42.8	8907.8	10201.8	10314.8	9917.8	10145.8	10218.8	10581.8		0.0976562	0.0175495	-0.0799479	-0.0994474	0.417289	86.8488	99.465	100.567	96.6961	98.919	99.6307	103.17
0.0488281	831	820	820	871	10125	10972	10898	11142	11080	11022	11173		0.0488281	-8.2	-19.2	-19.2	31.8	9285.8	10132.8	10058.8	10302.8	10240.8	10182.8	10333.8		0.0488281	-0.0799479	-0.187195	-0.187195	0.310042	90.5342	98.7922	98.0708	100.45	99.8452	99.2797	100.752
0	836	822	816	852	9818	10354	10798	10399	10460	10797	10858		0	-3.2	-17.2	-23.2	12.8	8978.8	9514.8	9958.8	9559.8	9620.8	9957.8	10018.8		0	-0.0311992	-0.167696	-0.226194	0.124797	87.541	92.7669	97.0958	93.2056	93.8004	97.086	97.6808
										background	839.2												100% viable readout	10256.7
Raw data (half 384 well plate)		replicate 6	070521
(RAW)	Pyridomycin (µg/mL)												Background corrected	Pyridomycin (µg/mL)												Percentage REMA	Pyridomycin (µg/mL)
PABN (µM)	100	50	25	12.5	6.25	3.125	1.5625	0.78125	0.390625	0.195312	0		PABN (µM)	100	50	25	12.5	6.25	3.125	1.5625	0.78125	0.390625	0.195312	0		PABN (µM)	100	50	25	12.5	6.25	3.125	1.5625	0.78125	0.390625	0.195312	0
200	925	911	917	896	874	906	952	972	1056	1318	12479		200	74.9	60.9	66.9	45.9	23.9	55.9	101.9	121.9	205.9	467.9	11628.9		200	0.937375	0.762165	0.837255	0.574439	0.299109	0.69959	1.27528	1.52558	2.57684	5.85578	145.536
100	825	819	821	813	798	837	844	912	1154	1249	12430		100	-25.1	-31.1	-29.1	-37.1	-52.1	-13.1	-6.1	61.9	303.9	398.9	11579.9		100	-0.314127	-0.389217	-0.364187	-0.464307	-0.652032	-0.163947	-0.0763416	0.77468	3.80331	4.99224	144.923
50	826	817	829	808	818	842	1077	1264	1960	962	11422		50	-24.1	-33.1	-21.1	-42.1	-32.1	-8.1	226.9	413.9	1109.9	111.9	10571.9		50	-0.301612	-0.414247	-0.264067	-0.526882	-0.401732	-0.101372	2.83966	5.17997	13.8904	1.40043	132.308
25	850	838	828	836	839	926	1011	3736	8086	11276	11699		25	-0.1	-12.1	-22.1	-14.1	-11.1	75.9	160.9	2885.9	7235.9	10425.9	10848.9		25	-0.0012515	-0.151432	-0.276582	-0.176462	-0.138917	0.94989	2.01367	36.1171	90.5574	130.48	135.774
12.5	856	834	842	835	853	986	2380	11448	11021	11283	11950		12.5	5.9	-16.1	-8.1	-15.1	2.9	135.9	1529.9	10597.9	10170.9	10432.9	11099.9		12.5	0.0738386	-0.201492	-0.101372	-0.188977	0.0362936	1.70079	19.1467	132.633	127.289	130.568	138.915
6.25	857	847	845	854	930	3460	8573	10614	11197	11425	11800		6.25	6.9	-3.1	-5.1	3.9	79.9	2609.9	7722.9	9763.9	10346.9	10574.9	10949.9		6.25	0.0863536	-0.0387966	-0.0638266	0.0488086	0.99995	32.6629	96.6522	122.195	129.492	132.345	137.038
3.125	845	832	830	838	1014	4753	7990	9119	9543	10454	10385		3.125	-5.1	-18.1	-20.1	-12.1	163.9	3902.9	7139.9	8268.9	8692.9	9603.9	9534.9		3.125	-0.0638266	-0.226522	-0.251552	-0.151432	2.05121	48.8449	89.356	103.485	108.792	120.193	119.329
1.5625	873	862	858	879	1224	5286	7536	7867	9027	8496	8811		1.5625	22.9	11.9	7.9	28.9	373.9	4435.9	6685.9	7016.9	8176.9	7645.9	7960.9		1.5625	0.286594	0.148929	0.0988686	0.361684	4.67937	55.5154	83.6742	87.8166	102.334	95.6886	99.6308
0.78125	857	854	850	910	5327	7154	7850	7818	8976	8602	8605		0.78125	6.9	3.9	-0.1	59.9	4476.9	6303.9	6999.9	6967.9	8125.9	7751.9	7754.9		0.78125	0.0863536	0.0488086	-0.0012515	0.74965		78.8934	87.6039	87.2034	101.696	97.0152	97.0527
0.390625	872	857	854	874	1596	7500	8599	8446	9013	8390	5381		0.390625	21.9	6.9	3.9	23.9	745.9	6649.9	7748.9	7595.9	8162.9	7539.9	4530.9		0.390625	0.274079	0.0863536	0.0488086	0.299109	9.33495	83.2236	96.9776	95.0628	102.159	94.362	56.7043
0.195312	859	849	842	868	1639	8042	8822	9139	8894	1059	9541		0.195312	8.9	-1.1	-8.1	17.9	788.9	7191.9	7971.9	8288.9	8043.9	208.9	8690.9		0.195312	0.111384	-0.0137665	-0.101372	0.224019	9.8731	90.0068	99.7685	103.736	100.67		108.767
0.0976562	857	850	855	872	1795	7417	8698	929	1094	8011	10648		0.0976562	6.9	-0.1	4.9	21.9	944.9	6566.9	7847.9	78.9	243.9	7160.9	9797.9		0.0976562	0.0863536	-0.0012515	0.0613236	0.274079	11.8254	82.1849	98.2166			89.6188	122.621
0.0488281	844	836	837	853	3397	7593	8936	4231	962	10469	11257		0.0488281	-6.1	-14.1	-13.1	2.9	2546.9	6742.9	8085.9	3380.9	111.9	9618.9	10406.9		0.0488281	-0.0763416	-0.176462	-0.163947	0.0362936	31.8745	84.3875	101.195			120.381	130.243
0	861	846	842	857	3289	8172	9583	9521	10590	7924	11815		0	10.9	-4.1	-8.1	6.9	2438.9	7321.9	8732.9	8670.9	9739.9	7073.9	10964.9		0	0.136414	-0.0513116	-0.101372	0.0863536	30.5229	91.6337	109.292	108.516	121.895	88.53	137.226
										background	850.1												100% viable readout	7990.4
Raw data (half 384 well plate)		replicate 7	070521
(RAW)	Pyridomycin (µg/mL)												Background corrected	Pyridomycin (µg/mL)												Percentage REMA	Pyridomycin (µg/mL)
PABN (µM)	100	50	25	12.5	6.25	3.125	1.5625	0.78125	0.390625	0.195312	0		PABN (µM)	100	50	25	12.5	6.25	3.125	1.5625	0.78125	0.390625	0.195312	0		PABN (µM)	100	50	25	12.5	6.25	3.125	1.5625	0.78125	0.390625	0.195312	0
200	1001	998	998	997	1005	1009	1035	1086	1166	1400	11806		200	151	148	148	147	155	159	185	236	316	550	10956		200	1.25072	1.22588	1.22588	1.21759	1.28386	1.31699	1.53234	1.95478	2.61741	4.55562	90.7479
100	812	802	801	796	792	816	829	911	1728	1741	11924		100	-38	-48	-49	-54	-58	-34	-21	61	878	891	11074		100	-0.314752	-0.397581	-0.405864	-0.447279	-0.480411	-0.28162	-0.173942	0.50526	7.27243	7.3801	91.7253
50	805	795	800	803	804	857	858	1440	2157	6330	11301		50	-45	-55	-50	-47	-46	7	8	590	1307	5480	10451		50	-0.372733	-0.455562	-0.414147	-0.389298	-0.381015	0.0579806	0.0662636	4.88694	10.8258	45.3905	86.5651
25	829	820	821	813	830	999	9127	6823	11044	10173	11195		25	-21	-30	-29	-37	-20	149	8277	5973	10194	9323	10345		25	-0.173942	-0.248488	-0.240205	-0.306469	-0.165659	1.23416	68.5579	49.474	84.4363	77.2219	85.6871
12.5	822	816	809	804	836	1134	6194	9650	9076	9464	10946		12.5	-28	-34	-41	-46	-14	284	5344	8800	8226	8614	10096		12.5	-0.231922	-0.28162	-0.339601	-0.381015	-0.115961	2.35236	44.2641	72.8899	68.1355	71.3493	83.6246
6.25	832	828	827	840	945	11731	11540	10379	10769	10642	11928		6.25	-18	-22	-23	-10	95	10881	10690	9529	9919	9792	11078		6.25	-0.149093	-0.182225	-0.190508	-0.0828295	0.78688	90.1267	88.5447	78.9282	82.1585	81.1066	91.7585
3.125	836	813	810	840	1836	11358	11590	11561	11284	11299	11922		3.125	-14	-37	-40	-10	986	10508	10740	10711	10434	10449	11072		3.125	-0.115961	-0.306469	-0.331318	-0.0828295	8.16698	87.0372	88.9588	88.7186	86.4243	86.5485	91.7088
1.5625	855	843	836	879	2768	11726	12049	11834	11719	12357	12814		1.5625	5	-7	-14	29	1918	10876	11199	10984	10869	11507	11964		1.5625	0.0414147	-0.0579806	-0.115961	0.240205	15.8867	90.0853	92.7607	90.9799	90.0273	95.3119	99.0972
0.78125	854	843	838	895	4028	11591	11858	12255	11930	12151	12667		0.78125	4	-7	-12	45	3178	10741	11008	11405	11080	11301	11817		0.78125	0.0331318	-0.0579806	-0.0993953	0.372733	26.3232	88.9671	91.1787	94.467	91.775	93.6056	97.8796
0.390625	863	845	850	885	4682	11680	12214	12025	12290	12422	12909		0.390625	13	-5	0	35	3832	10830	11364	11175	11440	11572	12059		0.390625	0.107678	-0.0414147	0	0.289903	31.7402	89.7043	94.1274	92.5619	94.7569	95.8502	99.884
0.195312	850	845	841	894	8809	11806	12069	12402	12565	12489	12890		0.195312	0	-5	-9	44	7959	10956	11219	11552	11715	11639	12040		0.195312	0	-0.0414147	-0.0745465	0.36445	65.924	90.7479	92.9264	95.6846	97.0347	96.4052	99.7267
0.0976562	849	842	842	884	6672	11923	12411	12293	12497	12662	13169		0.0976562	-1	-8	-8	34	5822	11073	11561	11443	11647	11812	12319		0.0976562	-0.00828295	-0.0662636	-0.0662636	0.28162	48.2233	91.7171	95.7591	94.7817	96.4715	97.8382	102.038
0.0488281	840	823	831	878	6275	12049	12231	12526	12679	12684	13070		0.0488281	-10	-27	-19	28	5425	11199	11381	11676	11829	11834	12220		0.0488281	-0.0828295	-0.22364	-0.157376	0.231922	44.935	92.7607	94.2682	96.7117	97.979	98.0204	101.218
0	845	835	837	885	6889	12660	12898	12799	12994	13068	13352		0	-5	-15	-13	35	6039	11810	12048	11949	12144	12218	12502		0	-0.0414147	-0.124244	-0.107678	0.289903	50.0207	97.8216	99.7929	98.9729	100.588	101.201	103.553
										background	850												100% viable readout	12073
																										Average values
																										PABN (µM)	100	50	25	12.5	6.25	3.125	1.5625	0.78125	0.390625	0.195312	0
																										200	1.21759	1.12301	1.11358	1.03501	0.957105	1.02537	1.60311	2.09732	4.41509	52.5672	100.467
																										100	-0.252509	-0.336443	-0.367409	-0.405253	-0.429648	-0.337261	0.0471588	2.54222	6.6	47.1314	100.409
																										50	-0.336468	-0.411444	-0.287699	-0.464749	-0.288123	-0.120335	2.84551	16.563	34.9793	57.4164	95.4235
																										25	-0.18687	-0.277653	-0.289082	-0.297132	-0.0769735	0.859329	37.3613	69.1729	83.5694	83.4602	98.5679
																										12.5	-0.298962	-0.304374	-0.332142	0.0905729	0.525489	24.1225	67.3455	90.8697	81.7998	81.9412	99.4735
																										6.25	-0.210971	-0.22265	-0.26373	-0.0611563	16.7609	70.175	91.2091	88.5982	91.5175	93.4137	112.033
																										3.125	-0.36375	-0.42882	-0.393025	2.39305	34.8081	83.9612	92.4288	95.1374	94.3281	98.8615	106.904
																										1.5625	-0.0761865	-0.136231	-0.0833216	1.69511	57.7793	85.4764	95.7788	94.0245	96.3244	95.7872	99.1669
																										0.78125	-0.133987	-0.180027	-0.148803	0.74661	56.4773	84.1265	97.0819	97.2523	96.8494	99.5438	97.1282
																										0.390625	-0.020986	-0.106887	-0.0361401	0.402799	55.5423	87.1865	99.205	96.5544	98.4445	97.6696	86.8396
																										0.195312	-0.12463	-0.193091	-0.146575	0.364735	61.2272	95.7216	98.4532	101.265	99.0153	98.7003	103.859
																										0.0976562	-0.0974534	-0.103984	-0.114978	0.610059	58.6775	89.4293	101.914	99.857	100.228	99.0656	109.276
																										0.0488281	-0.0797063	-0.195765	-0.169506	0.192753	55.7812	91.9802	97.8447	98.5807	98.9121	105.894	110.737
																										0	-0.102757	-0.136615	-0.17012	0.531403	62.2087	90.9052	103.854	101.417	103.672	99.0205	112.82
																										Average values	Pyridomycin (µg/mL)
																										PABN (µM)	100	50	25	12.5	6.25	3.125	1.5625	0.78125	0.390625	0.195312	0
																										200	1.21759	1.12301	1.11358	1.03501	0.957105	1.02537	1.60311	2.09732	4.41509	52.5672	100.467
																										100	-0.252509	-0.336443	-0.367409	-0.405253	-0.429648	-0.337261	0.0471588	2.54222	6.6	47.1314	100.409
																										50	-0.336468	-0.411444	-0.287699	-0.464749	-0.288123	-0.120335	2.84551	16.563	34.9793	57.4164	95.4235
																										25	-0.18687	-0.277653	-0.289082	-0.297132	-0.0769735	0.859329	37.3613	69.1729	83.5694	83.4602	98.5679
																										12.5	-0.298962	-0.304374	-0.332142	0.0905729	0.525489	24.1225	67.3455	90.8697	81.7998	81.9412	99.4735
																										6.25	-0.210971	-0.22265	-0.26373	-0.0611563	16.7609	70.175	91.2091	88.5982	91.5175	93.4137	112.033
																										3.125	-0.36375	-0.42882	-0.393025	2.39305	34.8081	83.9612	92.4288	95.1374	94.3281	98.8615	106.904
																										1.5625	-0.0761865	-0.136231	-0.0833216	1.69511	57.7793	85.4764	95.7788	94.0245	96.3244	95.7872	99.1669
																										0.78125	-0.133987	-0.180027	-0.148803	0.74661	56.4773	84.1265	97.0819	97.2523	96.8494	99.5438	97.1282
																										0	-0.102757	-0.136615	-0.17012	0.531403	62.2087	90.9052	103.854	101.417	103.672	99.0205	112.82

## Sheet: EC_1.25_1_Pyr+PABN
Source Data figure 1: Checkerboard assay. Pyridomycin PABN
E. coli BW25113 RC 1.25_1
Raw data (half 384 well plate)		replicate 1	210421
(RAW)	Pyridomycin (µg/mL)												Background corrected	Pyridomycin (µg/mL)												Percentage REMA	Pyridomycin (µg/mL)
PABN (µM)	200	100	50	25	12.5	6.25	3.125	1.5625	0.78125	0.390625	0		PABN (µM)	200	100	50	25	12.5	6.25	3.125	1.5625	0.78125	0.390625	0		PABN (µM)	200	100	50	25	12.5	6.25	3.125	1.5625	0.78125	0.390625	0
200	1098	1079	1069	1069	1064	1070	1044	1129	1202	1602	7808		200	161.2	142.2	132.2	132.2	127.2	133.2	107.2	192.2	265.2	665.2	6871.2		200	1.61789	1.4272	1.32683	1.32683	1.27665	1.33687	1.07592	1.92903	2.6617	6.67632	68.9632
100	909	900	907	901	900	916	902	956	1341	2695	6860		100	-27.8	-36.8	-29.8	-35.8	-36.8	-20.8	-34.8	19.2	404.2	1758.2	5923.2		100	-0.279016	-0.369345	-0.299089	-0.359309	-0.369345	-0.20876	-0.349272	0.192702	4.05678	17.6463	59.4485
50	901	898	901	904	901	911	909	988	2278	11407	5949		50	-35.8	-38.8	-35.8	-32.8	-35.8	-25.8	-27.8	51.2	1341.2	10470.2	5012.2		50	-0.359309	-0.389418	-0.359309	-0.329199	-0.359309	-0.258943	-0.279016	0.513872	13.461	105.085	50.3052
25	905	905	908	918	930	922	931	1262	10833	7360	6285		25	-31.8	-31.8	-28.8	-18.8	-6.8	-14.8	-5.8	325.2	9896.2	6423.2	5348.2		25	-0.319163	-0.319163	-0.289053	-0.188687	-0.0682486	-0.148541	-0.058212	3.26389	99.3238	64.4668	53.6775
12.5	887	886	902	897	908	924	994	6656	7930	7218	6711		12.5	-49.8	-50.8	-34.8	-39.8	-28.8	-12.8	57.2	5719.2	6993.2	6281.2	5774.2		12.5	-0.499821	-0.509857	-0.349272	-0.399455	-0.289053	-0.128468	0.574091	57.4011	70.1877	63.0416	57.9531
6.25	894	887	899	903	919	993	4742	11448	8559	7988	7997		6.25	-42.8	-49.8	-37.8	-33.8	-17.8	56.2	3805.2	10511.2	7622.2	7051.2	7060.2		6.25	-0.429565	-0.499821	-0.379382	-0.339236	-0.178651	0.564055	38.1911	105.496	76.5007	70.7698	70.8601
3.125	881	864	866	888	900	1350	8707	11055	9124	8818	8305		3.125	-55.8	-72.8	-70.8	-48.8	-36.8	413.2	7770.2	10118.2	8187.2	7881.2	7368.2		3.125	-0.56004	-0.730661	-0.710588	-0.489784	-0.369345	4.14711	77.9861	101.552	82.1713	79.1001	73.9514
1.5625	894	892	896	901	911	1059	2982	10442	10846	10222	10288		1.5625	-42.8	-44.8	-40.8	-35.8	-25.8	122.2	2045.2	9505.2	9909.2	9285.2	9351.2		1.5625	-0.429565	-0.449638	-0.409492	-0.359309	-0.258943	1.22647	20.5268	95.3995	99.4543	93.1914	93.8539
0.78125	896	885	885	891	902	1018	4086	10783	11116	10441	10388		0.78125	-40.8	-51.8	-51.8	-45.8	-34.8	81.2	3149.2	9846.2	10179.2	9504.2	9451.2		0.78125	-0.409492	-0.519894	-0.519894	-0.459674	-0.349272	0.814969	31.6071	98.822	102.164	95.3895	94.8575
0.390625	908	899	902	908	917	1248	4720	11071	11027	10677	10874		0.390625	-28.8	-37.8	-34.8	-28.8	-19.8	311.2	3783.2	10134.2	10090.2	9740.2	9937.2		0.390625	-0.289053	-0.379382	-0.349272	-0.289053	-0.198724	3.12338	37.9703	101.712	101.271	97.7581	99.7353
0.195312	910	893	893	895	904	2091	2841	12715	11332	10730	10941		0.195312	-26.8	-43.8	-43.8	-41.8	-32.8	1154.2	1904.2	11778.2	10395.2	9793.2	10004.2		0.195312	-0.26898	-0.439601	-0.439601	-0.419528	-0.329199	11.5842	19.1116	118.213	104.332	98.29	100.408
0	917	887	904	901	911	1702	3982	12703	11528	11535	11617		0	-19.8	-49.8	-32.8	-35.8	-25.8	765.2	3045.2	11766.2	10591.2	10598.2	10680.2		0	-0.198724	-0.499821	-0.329199	-0.359309	-0.258943	7.67997	30.5633	118.092	106.299	106.369	107.192
										background	936.8												100% viable readout	9963.57
Raw data (half 384 well plate)		replicate 3	230421
(RAW)	Pyridomycin (µg/mL)												Background corrected	Pyridomycin (µg/mL)												Percentage REMA	Pyridomycin (µg/mL)
PABN (µM)	200	100	50	25	12.5	6.25	3.125	1.5625	0.78125	0.390625	0		PABN (µM)	200	100	50	25	12.5	6.25	3.125	1.5625	0.78125	0.390625	0		PABN (µM)	200	100	50	25	12.5	6.25	3.125	1.5625	0.78125	0.390625	0
200	990	989	993	986	973	969	952	1068	1165	1436	8693		200	146.4	145.4	149.4	142.4	129.4	125.4	108.4	224.4	321.4	592.4	7849.4		200	1.26422	1.25558	1.29012	1.22968	1.11742	1.08288	0.936074	1.93778	2.77541	5.1156	67.7825
100	797	869	808	815	801	807	797	834	1212	1622	8631		100	-46.6	25.4	-35.6	-28.6	-42.6	-36.6	-46.6	-9.6	368.4	778.4	7787.4		100	-0.402408	0.219338	-0.307419	-0.246972	-0.367867	-0.316055	-0.402408	-0.0828996	3.18127	6.72177	67.2471
50	792	799	858	799	818	846	7400	904	2307	8347	7272		50	-51.6	-44.6	14.4	-44.6	-25.6	2.4	6556.4	60.4	1463.4	7503.4	6428.4		50	-0.445585	-0.385138	0.124349	-0.385138	-0.221066	0.0207249		0.521577	12.637	64.7947	55.5116
25	801	808	803	810	858	826	872	2629	8264	7617	7656		25	-42.6	-35.6	-40.6	-33.6	14.4	-17.6	28.4	1785.4	7420.4	6773.4	6812.4		25	-0.367867	-0.307419	-0.350596	-0.290149	0.124349	-0.151983	0.245245	15.4176	64.0779	58.4908	58.8276
12.5	785	806	802	837	810	818	918	9596	8893	8501	8468		12.5	-58.6	-37.6	-41.6	-6.6	-33.6	-25.6	74.4	8752.4	8049.4	7657.4	7624.4		12.5	-0.506033	-0.32469	-0.359232	-0.0569935	-0.290149	-0.221066	0.642472	75.5802	69.5096	66.1245	65.8395
6.25	789	791	811	805	811	2079	7164	11810	10580	11162	10957		6.25	-54.6	-52.6	-32.6	-38.6	-32.6	1235.4	6320.4	10966.4	9736.4	10318.4	10113.4		6.25	-0.471491	-0.454221	-0.281513	-0.333325	-0.281513	10.6681	54.579	94.699	84.0775	89.1032	87.333
3.125	777	775	785	786	802	1570	9051	11760	11214	10550	10709		3.125	-66.6	-68.6	-58.6	-57.6	-41.6	726.4	8207.4	10916.4	10370.4	9706.4	9865.4		3.125	-0.575116	-0.592387	-0.506033	-0.497398	-0.359232	6.27274	70.874	94.2672	89.5523	83.8184	85.1914
1.5625	795	798	806	812	834	4623	8296	12449	11415	11354	11585		1.5625	-48.6	-45.6	-37.6	-31.6	-9.6	3779.4	7452.4	11605.4	10571.4	10510.4	10741.4		1.5625	-0.419679	-0.393773	-0.32469	-0.272878	-0.0828996	32.6365	64.3543	100.217	91.288	90.7612	92.756
0.78125	802	799	806	806	819	1521	7855	12104	12077	11779	11781		0.78125	-41.6	-44.6	-37.6	-37.6	-24.6	677.4	7011.4	11260.4	11233.4	10935.4	10937.4		0.78125	-0.359232	-0.385138	-0.32469	-0.32469	-0.21243	5.8496	60.5461	97.2378	97.0046	94.4313	94.4485
0.390625	806	804	804	819	839	8312	9208	12976	12542	12329	12638		0.390625	-37.6	-39.6	-39.6	-24.6	-4.6	7468.4	8364.4	12132.4	11698.4	11485.4	11794.4		0.390625	-0.32469	-0.341961	-0.341961	-0.21243	-0.0397227	64.4924	72.2297	104.768	101.02	99.1807	101.849
0.195312	812	808	809	810	818	2064	9436	12908	12872	12641	12498		0.195312	-31.6	-35.6	-34.6	-33.6	-25.6	1220.4	8592.4	12064.4	12028.4	11797.4	11654.4		0.195312	-0.272878	-0.307419	-0.298784	-0.290149	-0.221066	10.5386	74.1986	104.181	103.87	101.875	100.64
0	817	819	820	820	824	4624	11882	13217	12924	12827	12898		0	-26.6	-24.6	-23.6	-23.6	-19.6	3780.4	11038.4	12373.4	12080.4	11983.4	12054.4		0	-0.229701	-0.21243	-0.203795	-0.203795	-0.169253	32.6452	95.3207	106.849	104.319	103.481	104.094
										background	843.6												100% viable readout	11580.3
Raw data (half 384 well plate)		replicate 4	240421
(RAW)	Pyridomycin (µg/mL)												Background corrected	Pyridomycin (µg/mL)												Percentage REMA	Pyridomycin (µg/mL)
PABN (µM)	200	100	50	25	12.5	6.25	3.125	1.5625	0.78125	0.390625	0		PABN (µM)	200	100	50	25	12.5	6.25	3.125	1.5625	0.78125	0.390625	0		PABN (µM)	200	100	50	25	12.5	6.25	3.125	1.5625	0.78125	0.390625	0
200	1008	1011	1006	998	1008	1004	986	1068	1157	1526	6939		200	99.6	102.6	97.6	89.6	99.6	95.6	77.6	159.6	248.6	617.6	6030.6		200	1.0551	1.08688	1.03391	0.949168	1.0551	1.01273	0.822047	1.6907	2.63352	6.54248	63.8845
100	874	880	870	892	878	885	864	1662	2289	2487	8585		100	-34.4	-28.4	-38.4	-16.4	-30.4	-23.4	-44.4	753.6	1380.6	1578.6	7676.6		100	-0.364413	-0.300852	-0.406786	-0.173732	-0.322039	-0.247885	-0.470346	7.98318	14.6252	16.7227	81.3212
50	900	893	895	897	897	907	892	1411	6101	5349	6370		50	-8.4	-15.4	-13.4	-11.4	-11.4	-1.4	-16.4	502.6	5192.6	4440.6	5461.6		50	-0.0889845	-0.163138	-0.141951	-0.120765	-0.120765	-0.0148307	-0.173732	5.32424	55.0072	47.041	57.8569
25	862	876	876	888	886	894	11235	1910	11250	11167	9803		25	-46.4	-32.4	-32.4	-20.4	-22.4	-14.4	10326.6	1001.6	10341.6	10258.6	8894.6		25	-0.491533	-0.343226	-0.343226	-0.216105	-0.237292	-0.152545		10.6103	109.553	108.673	94.224
12.5	883	897	886	888	902	908	1039	7373	7904	7604	7409		12.5	-25.4	-11.4	-22.4	-20.4	-6.4	-0.4	130.6	6464.6	6995.6	6695.6	6500.6		12.5	-0.269072	-0.120765	-0.237292	-0.216105	-0.0677977	-0.00423736	1.3835	68.482	74.1071	70.9291	68.8634
6.25	841	855	858	866	878	900	1040	5598	11538	11578	11892		6.25	-67.4	-53.4	-50.4	-42.4	-30.4	-8.4	131.6	4689.6	10629.6	10669.6	10983.6		6.25	-0.713994	-0.565687	-0.533907	-0.44916	-0.322039	-0.0889845	1.39409	49.6788	112.603	113.027	116.354
3.125	864	864	857	870	884	953	1954	8839	9410	8625	9150		3.125	-44.4	-44.4	-51.4	-38.4	-24.4	44.6	1045.6	7930.6	8501.6	7716.6	8241.6		3.125	-0.470346	-0.470346	-0.5445	-0.406786	-0.258479	0.472465	11.0764	84.0119	90.0608	81.7449	87.3065
1.5625	877	874	874	879	887	916	2009	3415	8371	9797	9072		1.5625	-31.4	-34.4	-34.4	-29.4	-21.4	7.6	1100.6	2506.6	7462.6	8888.6	8163.6		1.5625	-0.332632	-0.364413	-0.364413	-0.311446	-0.226699	0.0805098	11.6591	26.5534	79.0542	94.1604	86.4802
0.78125	886	874	871	878	891	947	1489	11041	11228	10514	10408		0.78125	-22.4	-34.4	-37.4	-30.4	-17.4	38.6	580.6	10132.6	10319.6	9605.6	9499.6		0.78125	-0.237292	-0.364413	-0.396193	-0.322039	-0.184325	0.408905	6.15052	107.339	109.32	101.756	100.633
0.390625	867	872	866	879	891	945	1082	3458	9187	9938	9292		0.390625	-41.4	-36.4	-42.4	-29.4	-17.4	36.6	173.6	2549.6	8278.6	9029.6	8383.6		0.390625	-0.438566	-0.385599	-0.44916	-0.311446	-0.184325	0.387718	1.83901	27.0089	87.6984	95.6541	88.8107
0.195312	889	877	878	884	880	970	2052	10235	10543	9967	9999		0.195312	-19.4	-31.4	-30.4	-24.4	-28.4	61.6	1143.6	9326.6	9634.6	9058.6	9090.6		0.195312	-0.205512	-0.332632	-0.322039	-0.258479	-0.300852	0.652553	12.1146	98.8003	102.063	95.9613	96.3003
0	859	863	864	886	892	970	1517	5780	11001	11285	11383		0	-49.4	-45.4	-44.4	-22.4	-16.4	61.6	608.6	4871.6	10092.6	10376.6	10474.6		0	-0.523313	-0.48094	-0.470346	-0.237292	-0.173732	0.652553	6.44714	51.6068	106.915	109.923	110.962
										background	908.4												100% viable readout	9439.85
Raw data (half 384 well plate)		replicate 5	060521
(RAW)	Pyridomycin (µg/mL)												Background corrected	Pyridomycin (µg/mL)												Percentage REMA	Pyridomycin (µg/mL)
PABN (µM)	100	50	25	12.5	6.25	3.125	1.5625	0.78125	0.390625	0.195312	0		PABN (µM)	100	50	25	12.5	6.25	3.125	1.5625	0.78125	0.390625	0.195312	0		PABN (µM)	100	50	25	12.5	6.25	3.125	1.5625	0.78125	0.390625	0.195312	0
200	1032	1030	1043	1024	993	1035	1053	1221	1663	1997	7403		200	137.7	135.7	148.7	129.7	98.7	140.7	158.7	326.7	768.7	1102.7	6508.7		200	1.30189	1.28298	1.40589	1.22625	0.933161	1.33025		3.08879	7.26769	10.4255	61.5366
100	840	1019	840	881	817	846	874	1296	2272	3460	7271		100	-54.3	124.7	-54.3	-13.3	-77.3	-48.3	-20.3	401.7	1377.7	2565.7	6376.7		100	-0.513381	1.17898	-0.513381	-0.125745	-0.730835	-0.456653	-0.191927	3.79788	13.0255	24.2575	60.2886
50	833	823	819	829	830	851	903	2411	8802	9214	7082		50	-61.3	-71.3	-75.3	-65.3	-64.3	-43.3	8.7	1516.7	7907.7	8319.7	6187.7		50	-0.579562	-0.674107	-0.711925	-0.61738	-0.607926	-0.409381	0.0822543	14.3397	74.7635	78.6588	58.5017
25	852	830	833	829	836	869	982	10526	8363	7726	7908		25	-42.3	-64.3	-61.3	-65.3	-58.3	-25.3	87.7	9631.7	7468.7	6831.7	7013.7		25	-0.399926	-0.607926	-0.579562	-0.61738	-0.551199	-0.239199	0.829162	91.0631	70.613	64.5905	66.3112
12.5	847	837	832	818	838	1081	9475	8000	8015	8021	8432		12.5	-47.3	-57.3	-62.3	-76.3	-56.3	186.7	8580.7	7105.7	7120.7	7126.7	7537.7		12.5	-0.447199	-0.541744	-0.589017	-0.72138	-0.53229	1.76516	81.1264	67.181	67.3228	67.3795	71.2653
6.25	848	845	831	842	1004	12091	9864	9153	9604	10708	12061		6.25	-46.3	-49.3	-63.3	-52.3	109.7	11196.7	8969.7	8258.7	8709.7	9813.7	11166.7		6.25	-0.437744	-0.466108	-0.598471	-0.494471	1.03716	105.859	84.8042	78.0821	82.346	92.7838	105.576
3.125	833	833	822	832	1833	11621	10284	10245	10442	11369	12466		3.125	-61.3	-61.3	-72.3	-62.3	938.7	10726.7	9389.7	9350.7	9547.7	10474.7	11571.7		3.125	-0.579562	-0.579562	-0.683562	-0.589017	8.87496	101.416	88.7751	88.4064	90.2689	99.0333	109.405
1.5625	855	841	831	854	10532	10617	10323	10262	10308	10561	11138		1.5625	-39.3	-53.3	-63.3	-40.3	9637.7	9722.7	9428.7	9367.7	9413.7	9666.7	10243.7		1.5625	-0.371563	-0.503926	-0.598471	-0.381017	91.1198	91.9235	89.1438	88.5671	89.002	91.394	96.8493
0.78125	850	840	826	864	6020	10512	10380	10766	10595	10669	11080		0.78125	-44.3	-54.3	-68.3	-30.3	5125.7	9617.7	9485.7	9871.7	9700.7	9774.7	10185.7		0.78125	-0.418835	-0.513381	-0.645744	-0.286472	48.461	90.9308	89.6828	93.3322	91.7155	92.4151	96.3009
0.390625	856	839	840	863	5548	11056	11064	10928	11010	11645	12161		0.390625	-38.3	-55.3	-54.3	-31.3	4653.7	10161.7	10169.7	10033.7	10115.7	10750.7	11266.7		0.390625	-0.362108	-0.522835	-0.513381	-0.295927	43.9985	96.074	96.1496	94.8638	95.6391	101.643	106.521
0.195312	852	839	827	847	3274	10787	10723	11235	11257	11740	11908		0.195312	-42.3	-55.3	-67.3	-47.3	2379.7	9892.7	9828.7	10340.7	10362.7	10845.7	11013.7		0.195312	-0.399926	-0.522835	-0.636289	-0.447199	22.4989	93.5307	92.9257	97.7664	97.9744	102.541	104.129
0.0976562	849	844	839	836	2275	10885	11263	11150	11259	11211	12236		0.0976562	-45.3	-50.3	-55.3	-58.3	1380.7	9990.7	10368.7	10255.7	10364.7	10316.7	11341.7		0.0976562	-0.42829	-0.475562	-0.522835	-0.551199	13.0539	94.4573	98.0311	96.9627	97.9933	97.5395	107.23
0.0488281	844	827	827	833	2094	11413	11500	11906	11570	11120	11856		0.0488281	-50.3	-67.3	-67.3	-61.3	1199.7	10518.7	10605.7	11011.7	10675.7	10225.7	10961.7		0.0488281	-0.475562	-0.636289	-0.636289	-0.579562	11.3426	99.4493	100.272	104.11	100.934	96.6791	103.638
0	852	855	836	849	9437	10461	10683	10260	10514	10411	11288		0	-42.3	-39.3	-58.3	-45.3	8542.7	9566.7	9788.7	9365.7	9619.7	9516.7	10393.7		0	-0.399926	-0.371563	-0.551199	-0.42829	80.7671	90.4486	92.5475	88.5482	90.9497	89.9758	98.2675
										background	894.3												100% viable readout	10576.9
Raw data (half 384 well plate)		replicate 6	070521
(RAW)	Pyridomycin (µg/mL)												Background corrected	Pyridomycin (µg/mL)												Percentage REMA	Pyridomycin (µg/mL)
PABN (µM)	100	50	25	12.5	6.25	3.125	1.5625	0.78125	0.390625	0.195312	0		PABN (µM)	100	50	25	12.5	6.25	3.125	1.5625	0.78125	0.390625	0.195312	0		PABN (µM)	100	50	25	12.5	6.25	3.125	1.5625	0.78125	0.390625	0.195312	0
200	1022	1024	1032	1034	996	1079	1073	1150	1329	1697	11926		200	144.8	146.8	154.8	156.8	118.8	201.8	195.8	272.8	451.8	819.8	11048.8		200	1.37588	1.39488	1.4709	1.4899	1.12883	1.91749	1.86048	2.59213	4.29297	7.78968	104.985
100	833	839	843	832	842	850	873	1074	1519	2058	11617		100	-44.2	-38.2	-34.2	-45.2	-35.2	-27.2	-4.2	196.8	641.8	1180.8	10739.8		100	-0.419985	-0.362974	-0.324966	-0.429487	-0.334468	-0.258453	-0.0399081	1.86998	6.09834	11.2199	102.049
50	834	826	829	831	837	854	881	1461	2433	3989	10984		50	-43.2	-51.2	-48.2	-46.2	-40.2	-23.2	3.8	583.8	1555.8	3111.8	10106.8		50	-0.410483	-0.486499	-0.457993	-0.438989	-0.381978	-0.220445	0.0361073	5.54723	14.7831	29.5681	96.0341
25	877	841	845	836	852	885	11036	2640	10583	11582	11333		25	-0.2	-36.2	-32.2	-41.2	-25.2	7.8	10158.8	1762.8	9705.8	10704.8	10455.8		25	-0.00190039	-0.34397	-0.305962	-0.39148	-0.239449	0.0741151		16.75	92.2239	101.716	99.3503
12.5	840	836	835	839	850	882	1396	11904	11695	11396	11743		12.5	-37.2	-41.2	-42.2	-38.2	-27.2	4.8	518.8	11026.8	10817.8	10518.8	10865.8		12.5	-0.353472	-0.39148	-0.400982	-0.362974	-0.258453	0.0456093	4.9296	104.776	102.79	99.9489	103.246
6.25	871	863	859	875	3085	1380	3780	11625	11919	12012	12408		6.25	-6.2	-14.2	-18.2	-2.2	2207.8	502.8	2902.8	10747.8	11041.8	11134.8	11530.8		6.25	-0.058912	-0.134927	-0.172935	-0.0209043	20.9784	4.77757	27.5822	102.125	104.918	105.802	109.565
3.125	867	851	854	858	1001	1484	3818	9357	11345	11897	12171		3.125	-10.2	-26.2	-23.2	-19.2	123.8	606.8	2940.8	8479.8	10467.8	11019.8	11293.8		3.125	-0.0969197	-0.248951	-0.220445	-0.182437	1.17634	5.76577	27.9433	80.5745	99.4643	104.709	107.313
1.5625	896	890	887	885	910	1371	4094	7894	9488	10163	9855		1.5625	18.8	12.8	9.8	7.8	32.8	493.8	3216.8	7016.8	8610.8	9285.8	8977.8		1.5625	0.178636	0.121625	0.0931189	0.0741151	0.311663	4.69205	30.5658	66.6732	81.8192	88.233	85.3064
0.78125	892	880	871	872	907	1429	4068	7957	9387	10115	10221		0.78125	14.8	2.8	-6.2	-5.2	29.8	551.8	3190.8	7079.8	8509.8	9237.8	9343.8		0.78125	0.140629	0.0266054	-0.058912	-0.04941	0.283158	5.24317	30.3188	67.2718	80.8595	87.777	88.7842
0.390625	878	875	869	879	920	1609	4751	8479	9629	10069	10387		0.390625	0.8	-2.2	-8.2	1.8	42.8	731.8	3873.8	7601.8	8751.8	9191.8	9509.8		0.390625	0.00760155	-0.0209043	-0.0779158	0.0171035	0.406683	6.95351	36.8086	72.2318	83.159	87.3399	90.3615
0.195312	872	871	860	871	887	1370	4549	8634	9777	10590	10664		0.195312	-5.2	-6.2	-17.2	-6.2	9.8	492.8	3671.8	7756.8	8899.8	9712.8	9786.8		0.195312	-0.04941	-0.058912	-0.163433	-0.058912	0.0931189	4.68255	34.8892	73.7046	84.5653	92.2904	92.9935
0.0976562	877	867	864	875	897	3130	4083	9176	10641	11246	11437		0.0976562	-0.2	-10.2	-13.2	-2.2	19.8	2252.8	3205.8	8298.8	9763.8	10368.8	10559.8		0.0976562	-0.00190039	-0.0969197	-0.125426	-0.0209043	0.188138	21.406	30.4613	78.8546	92.775	98.5236	100.339
0.0488281	862	865	859	865	881	1347	4628	9596	11009	11689	11984		0.0488281	-15.2	-12.2	-18.2	-12.2	3.8	469.8	3750.8	8718.8	10131.8	10811.8	11106.8		0.0488281	-0.144429	-0.115924	-0.172935	-0.115924	0.0361073	4.46401	35.6398	82.8454	96.2717	102.733	105.536
0	876	868	868	868	874	1646	5779	9494	10894	11695	11906		0	-1.2	-9.2	-9.2	-9.2	-3.2	768.8	4901.8	8616.8	10016.8	10817.8	11028.8		0	-0.0114023	-0.0874178	-0.0874178	-0.0874178	-0.0304062	7.30509	46.5766	81.8763	95.179	102.79	104.795
										background	877.2												100% viable readout	10524.2
Raw data (half 384 well plate)		replicate 7	070521
(RAW)	Pyridomycin (µg/mL)												Background corrected	Pyridomycin (µg/mL)												Percentage REMA	Pyridomycin (µg/mL)
PABN (µM)	100	50	25	12.5	6.25	3.125	1.5625	0.78125	0.390625	0.195312	0		PABN (µM)	100	50	25	12.5	6.25	3.125	1.5625	0.78125	0.390625	0.195312	0		PABN (µM)	100	50	25	12.5	6.25	3.125	1.5625	0.78125	0.390625	0.195312	0
200	1000	976	979	984	973	1004	1038	1098	1582	2254	12162		200	135.1	111.1	114.1	119.1	108.1	139.1	173.1	233.1	717.1	1389.1	11297.1		200	1.11507	0.916981	0.941742	0.98301	0.89222	1.14808	1.42871	1.92393	5.91869	11.4651	93.2423
100	840	836	844	852	870	1175	1133	2131	1236	4878	10978		100	-24.9	-28.9	-20.9	-12.9	5.1	310.1	268.1	1266.1	371.1	4013.1	10113.1		100	-0.205516	-0.238531	-0.172501	-0.106472	0.0420936	2.55946	2.2128	10.4499	3.06293	33.1227	83.47
50	831	817	830	836	831	863	886	1435	2373	6377	11497		50	-33.9	-47.9	-34.9	-28.9	-33.9	-1.9	21.1	570.1	1508.1	5512.1	10632.1		50	-0.279799	-0.39535	-0.288052	-0.238531	-0.279799	-0.0156819	0.174152	4.70541	12.4473	45.495	87.7536
25	842	835	838	845	838	3465	10856	9077	9505	9404	10626		25	-22.9	-29.9	-26.9	-19.9	-26.9	2600.1	9991.1	8212.1	8640.1	8539.1	9761.1		25	-0.189009	-0.246784	-0.222023	-0.164248	-0.222023	21.4603	82.4631	67.7798	71.3124	70.4788	80.5647
12.5	840	832	836	834	965	1033	1838	11290	10051	10073	10912		12.5	-24.9	-32.9	-28.9	-30.9	100.1	168.1	973.1	10425.1	9186.1	9208.1	10047.1		12.5	-0.205516	-0.271545	-0.238531	-0.255038	0.82619	1.38744	8.03163	86.0451	75.8189	76.0004	82.9253
6.25	856	853	873	9794	871	11628	11929	11248	11614	11163	11889		6.25	-8.9	-11.9	8.1	8929.1	6.1	10763.1	11064.1	10383.1	10749.1	10298.1	11024.1		6.25	-0.0734575	-0.0982184	0.0668546		0.0503473	88.8349	91.3192	85.6985	88.7193	84.9969	90.9891
3.125	863	850	842	1051	1116	2653	6732	12264	11922	11847	12076		3.125	-1.9	-14.9	-22.9	186.1	251.1	1788.1	5867.1	11399.1	11057.1	10982.1	11211.1		3.125	-0.0156819	-0.122979	-0.189009	1.536	2.07249	14.7584	48.425	94.0842	91.2614	90.6424	92.5325
1.5625	872	859	871	892	869	8870	11901	6549	10924	9547	11854		1.5625	7.1	-5.9	6.1	27.1	4.1	8005.1	11036.1	5684.1	10059.1	8682.1	10989.1		1.5625	0.0586009	-0.0486965	0.0503473	0.223674	0.03384	66.0713	91.0881	46.9146	83.0243	71.659	90.7002
0.78125	879	863	864	869	927	2678	8903	12184	12673	12765	12995		0.78125	14.1	-1.9	-0.9	4.1	62.1	1813.1	8038.1	11319.1	11808.1	11900.1	12130.1		0.78125	0.116376	-0.0156819	-0.00742829	0.03384	0.512552	14.9647	66.3437	93.4239	97.4599	98.2193	100.118
0.390625	877	874	869	894	856	10441	11864	12289	12582	12694	12892		0.390625	12.1	9.1	4.1	29.1	-8.9	9576.1	10999.1	11424.1	11717.1	11829.1	12027.1		0.390625	0.0998692	0.0751082	0.03384	0.240181	-0.0734575	79.0378	90.7827	94.2905	96.7089	97.6333	99.2675
0.195312	869	859	850	867	915	2963	8439	12814	12791	12772	13202		0.195312	4.1	-5.9	-14.9	2.1	50.1	2098.1	7574.1	11949.1	11926.1	11907.1	12337.1		0.195312	0.03384	-0.0486965	-0.122979	0.0173327	0.413508	17.317	62.514	98.6237	98.4339	98.2771	101.826
0.0976562	867	865	873	890	863	12011	12600	12707	12642	12695	12994		0.0976562	2.1	0.1	8.1	25.1	-1.9	11146.1	11735.1	11842.1	11777.1	11830.1	12129.1		0.0976562	0.0173327	0.000825365	0.0668546	0.207167	-0.0156819	91.996	96.8574	97.7406	97.2041	97.6415	100.109
0.0488281	871	856	854	860	909	3324	9199	13091	13044	12926	13194		0.0488281	6.1	-8.9	-10.9	-4.9	44.1	2459.1	8334.1	12226.1	12179.1	12061.1	12329.1		0.0488281	0.0503473	-0.0734575	-0.0899648	-0.0404429	0.363986	20.2966	68.7868	100.91	100.522	99.5481	101.76
0	868	860	861	897	2812	11600	12845	12927	12871	12895	13168		0	3.1	-4.9	-3.9	32.1	1947.1	10735.1	11980.1	12062.1	12006.1	12030.1	12303.1		0	0.0255863	-0.0404429	-0.0321892	0.264942	16.0707	88.6038	98.8796	99.5564	99.0942	99.2922	101.545
										background	864.9												100% viable readout	12115.9
																										Average values	Pyridomycin (µg/mL)
																										PABN (µM)	100	50	25	12.5	6.25	3.125	1.5625	0.78125	0.390625	0.195312	0
																										200	1.26042	1.20762	1.2207	1.19139	1.06445	1.20498	1.76934	2.61258	5.96896	38.3851	86.588
																										100	-0.264957	-0.0726367	-0.298477	-0.286826	-0.299318	0.103721	1.67899	6.33018	10.5463	46.1028	81.9358
																										50	-0.367923	-0.322145	-0.382179	-0.332673	-0.253792	-0.219651	1.1087	17.6163	53.1524	52.8993	80.7632
																										25	-0.260107	-0.363592	-0.300415	-0.225716	-0.24429	4.29645	22.5168	74.7579	77.63	73.9191	82.0754
																										12.5	-0.326916	-0.358427	-0.316847	-0.331065	-0.0530537	0.966378	49.2585	78.6344	74.3378	72.6642	85.8122
																										6.25	-0.348307	-0.315676	-0.304379	-0.259516	5.53485	48.9394	75.5966	89.8478	91.4807	93.0216	102.043
																										3.125	-0.41426	-0.452102	-0.414497	-0.0370841	3.83602	46.9794	74.1624	87.4749	87.6097	90.1391	103.083
																										1.5625	-0.223691	-0.254932	-0.233106	-0.108628	20.9015	43.2045	72.1613	78.6586	88.6598	87.396	90.952
																										0.78125	-0.238546	-0.290539	-0.303081	-0.174678	9.38837	34.9071	81.6239	93.7527	93.6019	94.7251	95.0676
																										0.390625	-0.22693	-0.268171	-0.228398	-0.0769022	18.7225	49.0174	76.205	91.8959	94.6833	96.1685	98.7167
																										0.195312	-0.249192	-0.281811	-0.315143	-0.223316	7.63015	36.8258	85.2537	96.7266	96.1833	98.4094	99.6496
																										0.0976562	-0.103214	-0.142914	-0.145351	-0.0912341	3.30658	51.9648	56.3375	68.3895	71.9931	73.4262	76.9196
																										0.0488281	-0.142411	-0.206418	-0.224797	-0.183982	2.93567	31.0525	51.1746	71.9664	74.4318	74.7401	77.7334
																										0	-0.263155	-0.250461	-0.2452	-0.142116	22.9642	53.1148	85.7586	97.9189	100.833	102.384	101.536
																										Average values	Pyridomycin (µg/mL)
																										PABN (µM)	100	50	25	12.5	6.25	3.125	1.5625	0.78125	0.390625	0.195312	0
																										200	1.26042	1.20762	1.2207	1.19139	1.06445	1.20498	1.76934	2.61258	5.96896	38.3851	86.588
																										100	-0.264957	-0.0726367	-0.298477	-0.286826	-0.299318	0.103721	1.67899	6.33018	10.5463	46.1028	81.9358
																										50	-0.367923	-0.322145	-0.382179	-0.332673	-0.253792	-0.219651	1.1087	17.6163	53.1524	52.8993	80.7632
																										25	-0.260107	-0.363592	-0.300415	-0.225716	-0.24429	4.29645	22.5168	74.7579	77.63	73.9191	82.0754
																										12.5	-0.326916	-0.358427	-0.316847	-0.331065	-0.0530537	0.966378	49.2585	78.6344	74.3378	72.6642	85.8122
																										6.25	-0.348307	-0.315676	-0.304379	-0.259516	5.53485	48.9394	75.5966	89.8478	91.4807	93.0216	102.043
																										3.125	-0.41426	-0.452102	-0.414497	-0.0370841	3.83602	46.9794	74.1624	87.4749	87.6097	90.1391	103.083
																										1.5625	-0.223691	-0.254932	-0.233106	-0.108628	20.9015	43.2045	72.1613	78.6586	88.6598	87.396	90.952
																										0.78125	-0.238546	-0.290539	-0.303081	-0.174678	9.38837	34.9071	81.6239	93.7527	93.6019	94.7251	95.0676
																										0	-0.263155	-0.250461	-0.2452	-0.142116	22.9642	53.1148	85.7586	97.9189	100.833	102.384	101.536
