# Supplementary material for: Pyridylpiperazine-based allosteric inhibitors of RND-type multidrug efflux pumps
Source: Nat Commun. 2022 Jan 10;13:115. doi: 10.1038/s41467-021-27726-2 (PMC8749003; doi:10.1038/s41467-021-27726-2)
Supplement: Supplementary file 4 — Source Data [file 41467_2021_27726_MOESM4_ESM.zip › Source Data Fig S1.xlsx]

## Sheet: sample layout
	BDM [µM]	62.5	12.5	2.5	0.5	0.125	0	-	-	-	-	-	-
Variant		1	2	3	4	5	6	7	8	9	10	11	12
WT (clone 1)	A	A1	A2	A3	A4	A5	A6	empty	empty	empty	empty	empty	empty
D407N (clone 1)	B	B1	B2	B3	B4	B5	B6	empty	empty	empty	empty	empty	empty
A446P (clone 1)	C	C1	C2	C3	C4	C5	C6	empty	empty	empty	empty	empty	empty
S450P (clone 1)	D	D1	D2	D3	D4	D5	D6	empty	empty	empty	empty	empty	empty
WT (clone 2)	E	E1	E2	E3	E4	E5	E6	empty	empty	empty	empty	empty	empty
D407N (clone 2)	F	F1	F2	F3	F4	F5	F6	empty	empty	empty	empty	empty	empty
A446P (clone 2)	G	G1	G2	G3	G4	G5	G6	empty	empty	empty	empty	empty	empty
S450P (clone 2)	H	H1	H2	H3	H4	H5	H6	empty	empty	empty	empty	empty	empty
	all wells with 50 µM Berberin

## Sheet: #1raw
Method name: RTM Akku Assay
Application: SparkControl				V3.1
Device: Spark				Serial number: 2009011879
Firmware:				LUM:V5.2.4|ABS:V4.3.2|ABS_MEX:V5.1.1|MTP:V14.2.11|FLUOR:V5.1.4|FLUOR_BOTTOM:V5.0.2|FLUOR_MEM:V5.1.1|FLUOR_MEX:V5.1.1|INJ:V3.1.1|PODI:V1.11.2
Date:				2021-09-23
Time:				6:15 PM
System				WIN7157
User				WIN7157\Admin
Plate				[TEC96fb] - Tecan 96 Flat Black Cat. No.: 30122298
Lid lifter				No lid
Humidity Cassette				No humidity cassette
Smooth mode				Not selected
List of actions in this measurement script:
Plate
	Temperature
	Kinetic
		Fluorescence Top Reading				Label 1
Name				TEC96fb
Plate layout
Plate area				A1-H6
Start Time				2021-09-23 17:34:49
Temperature control				On
Target temperature [°C]				28
End Time				2021-09-23 17:34:49
Mode	Kinetic
Kinetic duration [hhmmss]				00:40:00
Interval time				Not defined
Mode	Fluorescence Top Reading
Name	Label 1
Excitation				Monochromator
Excitation wavelength [nm]				365
Excitation bandwidth [nm]				20
Emission				Monochromator
Emission wavelength [nm]				540
Emission bandwidth [nm]				20
Gain Manual				65
Mirror				Automatic (Dichroic 510)
Number of flashes				10
Integration time [µs]				40
Lag time [µs]				0
Settle time [ms]				0
Z-Position [μm]				20000
Z-Position mode				Manual
Part of Plate				A1-H6
Start Time				2021-09-23 17:34:54
Label 1
Cycle Nr.	Time [s]	Temp. [°C]	A1	A2	A3	A4	A5	A6	A7	A8	A9	A10	A11	A12	B1	B2	B3	B4	B5	B6	B7	B8	B9	B10	B11	B12	C1	C2	C3	C4	C5	C6	C7	C8	C9	C10	C11	C12	D1	D2	D3	D4	D5	D6	D7	D8	D9	D10	D11
1	0	27.7	1316	1753	1450	1017	885	819							1820	2066	2224	2259	2144	2316							1139	1125	1193	1190	1203	1167							1027	992	966	927	924	882
2	14.094	27.8	1893	1923	1496	1025	894	803							2165	2422	2639	2699	2592	2620							1333	1235	1236	1309	1296	1244							1143	1027	1046	957	944	916
3	27.942	27.8	2241	2336	1701	1065	910	812							2576	2815	2954	3010	2963	3072							1457	1325	1348	1360	1357	1350							1204	1057	1074	945	955	938
4	41.789	27.9	2560	2651	1845	1091	899	823							2898	3186	3317	3378	3348	3471							1574	1362	1402	1440	1441	1422							1270	1072	1085	972	990	953
5	55.631	28	2784	2869	2005	1147	921	828							3109	3499	3709	3785	3721	3805							1707	1428	1447	1466	1505	1464							1321	1082	1096	1004	1004	968
6	69.475	28.1	3072	3148	2096	1164	921	822							3439	3853	3996	4066	4074	4234							1771	1497	1479	1513	1534	1509							1317	1102	1102	1008	997	993
7	83.313	28.1	3269	3317	2217	1187	920	821							3773	4187	4372	4489	4406	4460							1839	1520	1554	1525	1575	1543							1367	1113	1095	1023	1002	1000
8	97.153	28.2	3558	3526	2275	1184	940	827							4057	4479	4822	4782	4738	4925							1890	1511	1530	1533	1587	1542							1409	1111	1064	1013	1015	974
9	110.994	28.2	3767	3695	2369	1162	921	821							4299	4722	5084	5110	5041	5151							1934	1542	1583	1602	1648	1585							1451	1116	1089	1015	1013	979
10	124.829	28.3	3967	3862	2409	1199	921	807							4517	5000	5358	5382	5382	5372							1984	1538	1577	1583	1643	1561							1452	1115	1077	1011	1014	997
11	138.66	28.3	4163	4071	2486	1194	911	796							4793	5368	5680	5636	5590	5709							2103	1570	1609	1580	1696	1573							1447	1099	1078	1024	1031	982
12	152.497	28.3	4450	4101	2469	1195	903	802							4996	5528	5892	5974	5897	5972							2091	1586	1628	1618	1692	1572							1488	1084	1060	1007	1015	988
13	166.33	28.3	4589	4380	2544	1166	909	799							5203	5811	6130	6151	6248	6272							2189	1572	1608	1591	1677	1549							1523	1103	1088	1014	1029	1010
14	180.163	28.4	4795	4448	2560	1182	899	781							5404	6065	6469	6509	6370	6517							2137	1611	1583	1621	1721	1600							1563	1073	1066	1003	1012	993
15	194.001	28.3	4925	4636	2623	1195	893	786							5705	6232	6750	6717	6680	6729							2183	1603	1617	1627	1693	1543							1557	1102	1059	985	1008	1006
16	207.839	28.3	5099	4721	2665	1182	883	786							5926	6488	6880	6971	6871	7096							2214	1619	1596	1612	1711	1536							1599	1082	1044	996	1008	997
17	221.667	28.2	5274	4885	2679	1173	875	770							6027	6641	7107	7171	7170	7308							2295	1652	1603	1583	1669	1556							1550	1078	1039	988	988	990
18	235.508	28.3	5389	5017	2724	1181	879	756							6262	7003	7323	7436	7307	7601							2306	1674	1625	1564	1670	1530							1566	1080	1036	980	988	974
19	249.329	28.2	5555	5086	2731	1171	871	762							6509	7053	7547	7625	7505	7798							2367	1629	1589	1591	1676	1523							1564	1064	1039	983	998	977
20	263.161	28.2	5634	5091	2757	1158	852	760							6706	7313	7776	7758	7625	7903							2304	1648	1613	1566	1643	1505							1557	1059	1024	968	986	964
21	276.991	28.2	5744	5203	2744	1154	868	764							6732	7518	8133	7966	7895	8331							2289	1672	1632	1587	1651	1536							1551	1060	1022	986	989	964
22	290.815	28.2	5901	5325	2798	1149	859	776							6959	7696	8115	8263	8160	8465							2292	1646	1602	1570	1627	1535							1564	1061	1024	965	985	943
23	304.636	28.2	5959	5521	2731	1153	858	759							6957	7819	8503	8444	8180	8697							2258	1671	1646	1594	1628	1515							1545	1065	1012	978	995	933
24	318.456	28.1	5982	5573	2833	1155	851	771							7187	8066	8702	8652	8424	8790							2311	1670	1623	1596	1592	1524							1542	1057	986	964	954	940
25	332.291	28.2	6190	5681	2839	1142	856	759							7254	8290	8846	8810	8632	8814							2304	1663	1627	1593	1606	1530							1543	1044	990	986	973	916
26	346.106	28.1	6271	5789	2820	1159	857	759							7452	8407	9010	9005	8768	9211							2281	1681	1631	1590	1575	1538							1505	1054	1007	965	970	901
27	359.926	28.1	6268	5892	2869	1154	847	748							7381	8561	9123	9018	8929	9122							2257	1644	1630	1611	1581	1580							1515	1042	998	958	971	907
28	373.747	28.1	6436	5967	2910	1143	857	748							7402	8733	9376	9278	9107	9381							2247	1653	1614	1605	1590	1553							1484	1037	1013	950	966	902
29	387.568	28.1	6487	5919	2895	1127	845	728							7535	8798	9369	9299	9272	9324							2226	1627	1608	1603	1571	1548							1487	1021	988	948	944	893
30	401.384	28.1	6604	5997	2888	1150	851	724							7670	8962	9678	9551	9284	9342							2250	1629	1603	1615	1606	1555							1452	1022	984	929	949	891
31	415.202	28.2	6720	6104	2919	1141	850	713							7664	9250	9907	9785	9419	9396							2221	1590	1594	1605	1593	1538							1437	1012	993	940	936	883
32	429.02	28.1	6753	6195	2909	1106	840	715							7786	9358	9994	9939	9618	9591							2254	1608	1608	1589	1627	1545							1450	1021	971	936	920	868
33	442.85	28.2	6845	6069	2879	1123	833	718							7802	9116	9963	10219	9847	9501							2250	1589	1559	1551	1596	1535							1419	999	972	900	906	870
34	456.666	28.2	6851	6217	2904	1118	812	703							7974	9166	10273	10427	9997	9756							2201	1578	1551	1553	1625	1517							1423	995	978	901	897	860
35	470.491	28.1	6981	6253	2887	1079	813	706							8003	9366	10138	10412	9935	9852							2239	1586	1557	1543	1592	1512							1412	978	958	900	898	846
36	484.315	28.2	7180	6313	2864	1086	819	701							8020	9519	10461	10643	10244	10049							2140	1560	1582	1533	1598	1522							1407	996	963	898	880	860
37	498.139	28.2	7075	6335	2857	1079	804	704							8036	9643	10426	10552	10436	10125							2134	1569	1549	1546	1586	1473							1405	962	948	888	868	850
38	511.963	28.2	7230	6473	2800	1041	796	698							8116	9581	10706	10632	10360	10134							2116	1545	1517	1517	1566	1455							1372	964	949	871	881	831
39	525.787	28.1	7254	6490	2825	1051	781	702							8258	9978	10598	10877	10353	10250							2131	1538	1510	1502	1564	1455							1370	941	939	862	859	821
40	539.611	28.1	7357	6445	2812	1042	787	690							8357	9686	10665	10703	10471	10385							2133	1511	1528	1520	1546	1481							1361	950	926	847	852	813
41	553.424	28.1	7394	6502	2772	1038	771	688							8398	9669	10899	10779	10518	10541							2077	1534	1553	1497	1547	1459							1342	916	911	850	840	822
42	567.25	28.1	7554	6466	2759	1028	771	688							8533	9921	10954	10873	10478	10525							2154	1525	1522	1517	1530	1474							1384	948	915	840	827	830
43	581.076	28.1	7678	6462	2758	1009	765	683							8652	10070	10715	10852	10328	10689							2092	1549	1502	1480	1525	1452							1346	916	913	825	822	814
44	594.906	28.1	7718	6448	2762	1004	755	683							8629	9871	10994	10902	10620	10699							2056	1516	1473	1480	1511	1451							1341	927	883	836	835	808
45	608.737	28.1	7661	6449	2737	1015	773	686							8614	10084	10743	10891	10502	10702							2080	1517	1475	1463	1497	1437							1351	916	900	825	814	811
46	622.568	28.1	7710	6548	2714	1000	775	674							8661	10088	11057	10945	10543	10832							2074	1494	1465	1437	1497	1438							1324	900	888	820	819	806
47	636.383	28.1	7565	6526	2707	985	754	675							8704	10063	11115	11141	10482	10638							2075	1496	1485	1450	1466	1430							1335	881	864	822	831	799
48	650.215	28.1	7522	6645	2694	987	756	671							8653	10041	10945	10866	10544	10998							2052	1499	1462	1439	1486	1421							1310	903	870	815	812	790
49	664.039	28.1	7554	6588	2636	978	751	670							8712	10208	11164	11029	10472	11001							2015	1505	1443	1449	1479	1416							1303	884	850	812	811	803
50	677.857	28.1	7525	6545	2611	975	755	670							8819	10304	11019	11122	10723	10873							1995	1469	1457	1437	1469	1408							1315	900	873	807	811	767
51	691.689	28.1	7581	6594	2670	967	749	659							8813	10228	11233	10958	10827	11006							1980	1470	1439	1424	1468	1399							1276	891	859	818	798	786
52	705.513	28.1	7458	6467	2644	966	744	668							8991	10355	11170	11115	10864	11036							1994	1439	1451	1410	1458	1388							1290	868	859	797	805	754
53	719.346	28.1	7627	6557	2645	959	753	675							8888	10458	11284	10909	10770	11031							1976	1483	1406	1415	1448	1394							1277	862	847	810	797	766
54	733.167	28.1	7575	6516	2572	967	752	663							8940	10471	11238	11109	10838	11041							2041	1495	1423	1421	1458	1393							1291	868	854	798	799	748
55	746.994	28.1	7636	6461	2610	962	750	653							9130	10429	11138	11060	10852	11157							2014	1464	1415	1407	1443	1399							1266	868	832	805	804	742
56	760.805	28.1	7639	6595	2605	952	746	659							9027	10731	11165	11320	10843	11313							1994	1465	1395	1383	1436	1358							1251	856	821	794	779	735
57	774.624	28.1	7643	6494	2628	966	731	656							9162	10589	11141	11196	10907	11297							2006	1432	1404	1360	1407	1368							1264	857	833	788	790	731
58	788.437	28.1	7569	6455	2610	949	731	648							9316	10683	11304	11230	10948	11277							2003	1446	1390	1421	1427	1376							1247	849	820	785	776	731
59	802.27	28.1	7638	6501	2621	971	740	649							9308	10753	11270	11312	11014	11139							2081	1455	1408	1358	1404	1347							1264	846	826	783	771	730
60	816.101	28.2	7821	6516	2584	939	724	640							9382	10735	11384	11599	11185	11175							2056	1415	1385	1386	1413	1354							1250	858	826	784	767	713
61	829.939	28.2	7712	6490	2512	950	724	639							9499	10646	11509	11406	11255	11121							2060	1436	1381	1366	1410	1358							1256	849	815	785	769	718
62	843.758	28.2	7789	6503	2539	937	720	635							9442	10742	11532	11481	11354	11002							2067	1395	1375	1335	1380	1331							1274	840	833	782	781	708
63	857.593	28.2	7837	6630	2525	924	707	630							9504	10783	11414	11525	11188	11212							2081	1407	1394	1328	1383	1326							1254	848	813	772	779	705
64	871.43	28.3	7839	6650	2516	921	705	637							9262	10945	11424	11374	11351	11461							2065	1396	1344	1334	1375	1330							1228	838	828	776	763	709
65	885.265	28.2	7880	6711	2487	910	707	631							9693	10762	11600	11434	11436	11213							2014	1372	1373	1313	1363	1326							1229	837	807	766	772	711
66	899.108	28.3	7972	6633	2469	898	703	632							9784	11001	11662	11611	11579	11043							2059	1373	1391	1327	1337	1289							1286	827	793	770	760	709
67	912.936	28.2	7850	6640	2511	907	702	633							9866	10881	11503	11545	11578	10969							2102	1362	1382	1307	1342	1296							1226	822	799	767	756	705
68	926.758	28.3	7918	6592	2456	900	704	627							9773	11070	11613	11583	11521	11012							2029	1345	1334	1297	1327	1293							1229	823	797	768	765	701
69	940.606	28.2	8148	6577	2464	901	702	628							9731	10981	11486	11556	11528	10810							2054	1386	1325	1302	1320	1280							1245	816	799	746	752	705
70	954.449	28.2	7960	6601	2493	920	699	625							9940	11023	11689	11616	11611	10857							2091	1353	1339	1280	1307	1258							1253	806	804	764	759	713
71	968.287	28.2	8097	6627	2430	900	718	631							10044	10930	11731	11573	11517	10926							2069	1334	1294	1260	1283	1237							1239	812	785	760	741	707
72	982.114	28.1	8162	6617	2472	907	703	625							9893	10794	11650	11560	11674	10923							2058	1318	1330	1287	1293	1248							1247	808	788	753	730	684
73	995.947	28.1	8122	6625	2499	908	703	635							10069	10910	11758	11807	11652	11005							2087	1329	1319	1286	1298	1258							1238	823	789	766	743	684
74	1009.78	28	8252	6637	2476	903	697	632							10187	10857	11555	11782	11409	10986							2039	1334	1293	1259	1313	1265							1248	816	787	754	726	695
75	1023.61	28	8096	6668	2503	914	695	638							10017	10961	11748	11893	11795	11079							2065	1351	1325	1280	1291	1253							1276	807	797	744	717	687
76	1037.44	28	8201	6741	2469	894	703	635							10008	11051	11854	11984	11659	11322							2021	1313	1291	1266	1298	1240							1243	799	801	753	725	685
77	1051.27	28	8195	6657	2477	904	694	637							10131	10788	11804	11930	11638	11175							2067	1332	1283	1268	1300	1263							1242	801	775	744	727	695
78	1065.1	28	8366	6649	2455	887	704	643							10161	10858	11932	11849	11480	10995							2091	1326	1294	1270	1275	1238							1253	809	792	735	736	676
79	1078.92	28	8346	6682	2450	894	688	638							10197	10896	11934	11769	11546	11039							2091	1332	1278	1269	1261	1235							1255	804	775	751	738	673
80	1092.75	28	8406	6561	2440	894	702	633							10332	10948	12074	11801	11649	11130							2095	1358	1279	1246	1260	1233							1248	792	788	727	746	680
81	1106.57	28	8261	6568	2458	888	688	642							10397	10944	11965	11823	11628	11117							2090	1337	1310	1253	1266	1234							1242	796	777	747	732	695
82	1120.4	28	8414	6513	2423	895	693	641							10293	11006	12073	11915	11736	11083							2091	1343	1296	1234	1246	1235							1248	805	774	750	728	694
83	1134.23	28	8254	6568	2432	893	706	645							10324	11117	11848	12103	11456	11077							2104	1341	1286	1226	1284	1245							1258	794	770	745	733	699
84	1148.06	28.1	8452	6427	2427	877	694	642							10409	11056	11960	11908	11596	11165							2079	1294	1298	1270	1292	1227							1225	797	780	741	728	704
85	1161.88	28.1	8399	6427	2412	887	700	652							10410	11027	12134	11989	11872	10910							2088	1319	1292	1258	1284	1258							1247	806	775	736	725	713
86	1175.72	28.1	8382	6413	2458	924	710	644							10492	11125	11960	12107	11579	11319							2083	1302	1279	1247	1275	1253							1241	798	758	726	729	709
87	1189.55	28	8301	6392	2443	917	702	646							10438	10885	12003	12064	11743	11210							2090	1294	1283	1272	1293	1229							1249	795	765	736	725	694
88	1203.38	28.1	8530	6316	2439	908	722	639							10757	11197	12028	12023	11689	11053							2083	1322	1281	1263	1273	1235							1267	799	773	729	714	698
89	1217.2	28	8381	6240	2457	905	713	636							10455	10882	12027	11829	11698	11390							2034	1313	1285	1268	1275	1234							1261	791	768	736	720	695
90	1231.03	28.1	8387	6246	2466	899	718	649							10618	11231	12015	12113	11722	11172							2051	1296	1282	1270	1302	1231							1241	798	764	730	723	703
91	1244.87	28.1	8495	6225	2448	902	711	649							10673	11189	12139	12046	11766	11278							2048	1314	1268	1254	1276	1233							1284	793	771	729	724	705
92	1258.7	28.1	8522	6206	2478	898	709	646							10569	11160	12138	12190	11678	11241							2068	1272	1278	1252	1280	1257							1253	805	764	738	722	698
93	1272.54	28.1	8597	6217	2479	911	698	658							10735	11267	11988	11954	11802	11388							2085	1279	1261	1238	1286	1254							1249	790	781	725	721	700
94	1286.38	28.1	8511	6221	2469	891	710	645							10707	11507	12176	12103	11881	11552							2060	1294	1247	1225	1290	1258							1261	798	773	728	719	698
95	1300.22	28.1	8521	6284	2434	881	715	626							10819	11400	12061	11839	11741	11509							2069	1274	1256	1230	1249	1252							1238	791	777	723	710	700
96	1314.04	28.1	8616	6180	2431	885	691	643							10699	11361	12091	12086	11704	11696							2091	1286	1270	1217	1256	1262							1237	792	765	726	706	691
97	1327.88	28.1	8573	6215	2403	891	725	659							10833	11289	12119	12136	11677	11526							2018	1258	1235	1212	1253	1250							1231	804	762	721	713	691
98	1341.7	28	8573	6191	2384	881	708	641							10723	11556	12175	12182	11847	11669							2067	1276	1247	1201	1252	1273							1256	792	771	711	711	696
99	1355.54	28.1	8730	6277	2407	898	719	635							10715	11476	12302	12259	11772	11470							2066	1265	1224	1212	1248	1268							1263	798	776	732	709	694
100	1369.38	28	8653	6297	2404	889	706	637							10552	11460	12061	11967	11732	11630							2061	1250	1249	1219	1260	1245							1247	796	768	725	715	696
101	1383.23	28.1	8551	6322	2391	880	707	631							10827	11518	12151	12116	11667	11750							2080	1272	1236	1203	1235	1277							1227	801	770	720	706	705
102	1397.07	28	8653	6312	2375	881	709	642							10657	11643	12101	12042	11691	11540							2064	1270	1232	1220	1227	1229							1235	797	757	718	712	690
103	1410.93	28.1	8553	6346	2404	883	703	640							10724	11529	12070	11894	11627	11589							2119	1241	1226	1221	1245	1235							1251	798	774	739	713	709
104	1424.76	28.1	8760	6292	2379	880	694	638							10736	11581	12209	11964	11848	11567							2059	1226	1243	1224	1255	1251							1227	794	760	711	708	707
105	1438.6	28.1	8664	6340	2351	888	709	636							10974	11776	12040	12073	11843	11526							2114	1212	1229	1212	1234	1242							1263	794	775	723	713	698
106	1452.45	28.1	8673	6325	2371	878	694	640							10870	11633	12185	11839	11860	11652							2095	1229	1239	1220	1235	1252							1237	808	761	718	707	694
107	1466.29	28.1	8645	6315	2350	894	697	630							10807	11663	12194	11797	11881	11582							2028	1234	1229	1208	1215	1244							1242	790	774	721	701	693
108	1480.14	28.1	8668	6274	2374	885	707	635							10977	11679	12071	12090	11665	11574							2048	1232	1218	1219	1230	1241							1243	792	766	731	714	694
109	1493.99	28.1	8673	6325	2392	880	700	648							10925	11787	11873	11874	11904	11580							2092	1244	1204	1196	1233	1232							1228	796	764	718	698	686
110	1507.83	28.1	8705	6361	2359	895	695	641							10897	11616	11940	12147	11857	11553							2070	1227	1224	1196	1236	1245							1249	807	763	735	703	698
111	1521.68	28.1	8529	6268	2348	896	700	643							10728	11631	12034	11926	11768	11573							2068	1217	1205	1199	1243	1234							1234	785	773	731	706	695
112	1535.52	28.1	8677	6329	2390	885	695	633							10767	11873	11914	11893	11767	11542							2030	1242	1213	1165	1234	1221							1241	792	766	725	701	705
113	1549.37	28	8693	6269	2358	882	692	640							10933	11889	12079	11759	11843	11598							2027	1198	1201	1186	1214	1228							1211	789	768	733	691	695
114	1563.2	28.1	8683	6195	2401	900	699	649							10962	11874	12101	12196	11953	11639							2081	1247	1204	1188	1227	1209							1246	781	768	740	701	697
115	1577.04	28	8687	6238	2361	890	699	638							10922	11924	11995	11817	12027	11587							2112	1239	1197	1203	1212	1224							1237	789	763	718	707	690
116	1590.88	28.1	8703	6268	2391	886	704	666							10918	11792	12039	11910	11819	11745							2087	1248	1212	1186	1228	1220							1242	794	756	732	697	695
117	1604.72	28.1	8707	6350	2371	900	700	653							11120	11795	11912	12191	11869	11577							2091	1225	1222	1184	1219	1228							1234	781	759	720	684	706
118	1618.57	28.1	8871	6340	2379	889	700	648							10988	11797	12021	12228	11883	11831							2109	1242	1221	1197	1206	1225							1244	783	763	724	694	688
119	1632.42	28.1	8682	6269	2367	904	693	656							11109	11721	11797	11775	11811	11771							2066	1237	1209	1187	1199	1203							1234	796	768	736	699	691
120	1646.27	28	8788	6282	2343	893	695	650							10964	11696	11867	12265	11468	11645							2034	1230	1210	1183	1222	1224							1245	793	756	730	691	690
121	1660.12	28.1	8668	6219	2410	904	717	664							10965	11550	12127	12169	11558	11578							2112	1205	1205	1187	1198	1216							1223	789	762	724	700	697
122	1673.96	28	8767	6229	2362	906	694	653							11117	11884	11882	12248	11608	11710							2139	1229	1205	1177	1225	1216							1225	791	756	727	692	683
123	1687.8	28	8869	6256	2377	902	725	669							11239	11953	12409	12190	11923	11657							2056	1237	1202	1181	1221	1240							1255	787	760	732	697	695
124	1701.63	28	8792	6196	2380	900	714	658							11106	11687	12067	12165	11200	11692							2111	1218	1201	1170	1214	1213							1231	793	759	722	687	686
125	1715.48	28.1	8799	6226	2423	922	712	654							11232	11633	12100	12196	11306	11807							2129	1240	1195	1180	1189	1203							1219	786	764	734	689	701
126	1729.32	28	8715	6194	2415	910	718	664							11214	11808	12126	12239	11325	11729							2111	1233	1196	1179	1212	1233							1251	789	750	719	682	705
127	1743.16	28.1	8782	6301	2376	905	716	665							11219	11790	12306	12574	11556	11666							2144	1208	1193	1180	1187	1181							1239	775	768	721	687	695
128	1756.99	28	8778	6300	2432	912	723	668							11324	11753	12330	12245	11555	11651							2128	1219	1180	1185	1185	1223							1236	799	760	725	688	704
129	1770.84	28.1	8882	6273	2427	915	721	671							11286	11596	12256	12427	11486	11544							2077	1239	1196	1164	1214	1241							1260	798	761	714	682	691
130	1784.69	28	8895	6173	2389	917	723	671							11228	11912	12210	12288	11337	11644							2129	1216	1188	1198	1233	1227							1247	799	766	725	684	696
131	1798.54	28.1	8919	6252	2401	923	730	675							11314	11572	12206	12290	11470	11677							2128	1220	1177	1184	1180	1191							1243	804	758	735	690	685
132	1812.39	28.1	8844	6138	2402	910	715	675							11400	11659	12176	12434	11563	11554							2121	1248	1209	1183	1207	1259							1240	796	770	707	679	697
133	1826.22	28	8886	6252	2443	929	737	683							11307	12026	12290	12151	11627	11564							2137	1229	1174	1191	1200	1217							1252	799	772	725	699	699
134	1840.06	28.1	8958	6221	2413	920	723	681							11429	11619	12316	12197	11565	11507							2154	1210	1179	1181	1226	1235							1262	806	765	722	684	697
135	1853.9	28	8803	6146	2415	929	738	682							11270	11729	12150	12338	11503	11620							2110	1237	1180	1179	1225	1235							1246	805	765	717	694	697
136	1867.74	28.1	8724	6179	2431	921	734	686							11346	11721	12307	12263	11377	11615							2125	1244	1180	1188	1231	1239							1262	801	767	722	682	683
137	1881.58	28	8821	6130	2435	913	736	677							11322	11743	12099	12427	11317	11666							2153	1212	1178	1186	1236	1228							1260	780	771	715	694	684
138	1895.42	28.1	8830	6164	2445	913	725	669							11182	11595	12425	12398	11473	11564							2106	1204	1181	1190	1192	1219							1260	793	764	705	688	691
139	1909.27	28.1	8788	6193	2408	931	729	690							11299	11670	12324	12226	11175	11704							2133	1240	1183	1184	1215	1247							1258	800	763	714	680	708
140	1923.12	28.1	8623	6120	2410	919	726	680							11114	11712	12291	12157	11365	11545							2107	1212	1167	1184	1213	1224							1255	798	777	705	678	697
141	1936.97	28	8875	6175	2434	917	725	684							11476	11807	12346	12351	11325	11576							2129	1232	1209	1202	1227	1250							1262	806	764	700	682	706
142	1950.8	28.1	8732	6157	2457	940	737	686							11458	11720	12163	12346	11296	11701							2129	1252	1168	1209	1218	1249							1266	793	766	698	682	699
143	1964.64	28.1	8695	6192	2437	929	741	685							11440	11741	12301	12297	11608	11616							2142	1205	1183	1172	1224	1247							1261	796	765	709	686	708
144	1978.47	28.1	8711	6162	2451	936	726	693							11447	11751	12264	12223	11210	11450							2155	1237	1187	1179	1234	1258							1282	802	767	718	675	699
145	1992.31	28.1	8865	6141	2426	936	730	670							11610	11772	12102	12326	11333	11496							2150	1239	1200	1188	1231	1250							1269	801	758	710	688	692
146	2006.14	28	8905	6193	2449	931	746	689							11359	11770	12292	12291	11283	11640							2120	1244	1177	1160	1199	1245							1265	794	762	718	683	693
147	2019.99	28.1	8644	6205	2441	939	737	681							11487	11582	12226	12398	11335	11624							2168	1221	1186	1184	1232	1263							1256	799	770	695	679	702
148	2033.83	28.1	8825	6187	2384	945	735	680							11482	11823	12246	12333	11418	11519							2151	1223	1202	1188	1244	1271							1270	793	765	694	672	707
149	2047.68	28.1	8746	6127	2447	942	734	689							11378	11725	12408	12239	11372	11677							2134	1264	1193	1193	1262	1270							1281	792	765	705	691	705
150	2061.52	28.1	8725	6144	2423	938	752	697							11389	11808	12380	12392	11600	11670							2163	1223	1200	1189	1239	1254							1273	810	765	691	686	689
151	2075.35	28.1	8737	6151	2454	942	736	683							11272	11977	12286	12112	11523	11671							2184	1235	1221	1218	1257	1270							1268	800	763	698	676	700
152	2089.18	28.1	8864	6226	2441	938	739	691							11481	11720	12367	12480	11381	11569							2162	1237	1201	1204	1250	1258							1294	804	764	693	692	706
153	2103.01	28.1	8884	6227	2443	940	743	682							11372	11859	12325	12444	11514	11553							2207	1240	1199	1189	1247	1260							1288	796	766	702	684	693
154	2116.84	28.1	8800	6215	2481	937	742	688							11434	11848	12309	12352	11537	11632							2185	1245	1202	1194	1240	1260							1284	807	763	709	682	711
155	2130.67	28.1	8732	6193	2475	947	750	688							11538	11826	12574	12480	11273	11466							2129	1229	1206	1199	1256	1262							1273	814	762	687	686	702
156	2144.5	28.1	8918	6164	2445	953	749	691							11549	11818	12231	12319	11431	11672							2170	1266	1247	1231	1247	1270							1312	803	776	702	696	705
157	2158.33	28.1	8802	6195	2443	959	743	697							11541	11880	12495	12284	11502	11626							2191	1251	1212	1204	1262	1263							1283	805	769	704	693	703
158	2172.16	28.1	8902	6170	2477	944	750	692							11576	11791	12582	12486	11394	11669							2179	1243	1216	1200	1234	1275							1277	795	769	707	693	699
159	2185.99	28.1	8916	6128	2463	944	755	692							11223	11686	12357	12081	11490	11479							2157	1255	1211	1211	1239	1292							1305	792	767	705	694	717
160	2199.81	28.2	8754	6090	2413	948	756	688							11580	11930	12625	12322	11529	11575							2161	1236	1214	1204	1251	1263							1287	805	762	717	683	699
161	2213.62	28.2	8722	6203	2453	958	748	692							11392	11787	12339	12205	11391	11572							2145	1252	1206	1222	1243	1286							1277	815	776	690	691	704
162	2227.45	28.2	8860	6148	2465	961	761	684							11614	11825	12463	12194	11547	11528							2168	1245	1209	1210	1240	1268							1295	805	773	692	680	707
163	2241.28	28.3	8815	6118	2421	939	753	695							11236	11755	12224	12198	11276	11548							2174	1247	1210	1210	1256	1272							1296	807	771	690	697	719
164	2255.1	28.3	8808	6219	2466	966	763	692							11460	11833	12493	12202	11416	11733							2202	1263	1222	1201	1254	1268							1298	806	771	700	686	698
165	2268.92	28.3	8873	6143	2422	934	742	688							11506	11842	12446	12393	11480	11552							2158	1265	1231	1208	1259	1263							1300	820	777	693	696	705
166	2282.75	28.3	8790	6127	2430	957	755	691							11430	11901	12529	12155	11529	11593							2189	1256	1219	1219	1266	1295							1290	822	781	695	693	720
167	2296.57	28.3	8787	6085	2429	952	748	697							11543	11882	12591	12334	11286	11790							2151	1302	1212	1217	1271	1273							1265	824	778	702	698	711
168	2310.41	28.3	8803	6068	2461	958	763	696							11537	11992	12541	12306	11428	11482							2199	1294	1240	1227	1260	1273							1315	816	772	698	693	706
169	2324.24	28.3	8832	6241	2446	946	748	686							11145	11603	11991	11740	11555	11751							2155	1256	1206	1201	1242	1281							1287	819	787	699	687	716
170	2338.07	28.3	8791	6213	2411	936	761	701							11181	11701	12295	12142	11576	11648							2146	1286	1218	1189	1247	1283							1307	816	779	700	696	705
171	2351.9	28.3	8698	6197	2452	963	744	692							11137	11786	12012	11869	11783	11629							2187	1267	1214	1211	1261	1292							1301	827	786	698	689	716
172	2365.72	28.3	8733	6168	2433	947	756	706							11259	11791	12145	11998	11529	11761							2141	1264	1208	1207	1256	1264							1313	819	771	699	699	705
173	2379.55	28.3	8834	6142	2456	967	756	705							11508	11970	12531	12116	11501	11527							2163	1282	1221	1210	1254	1288							1293	828	788	698	698	704
174	2393.38	28.3	8770	6178	2439	960	744	697							11141	11911	11991	11829	11681	11728							2150	1260	1213	1212	1266	1287							1294	823	776	696	694	711
End Time				2021-09-23 18:15:01
[truncated: 49 more columns]

## Sheet: #2raw
Method name: RTM Akku Assay
Application: SparkControl				V3.1
Device: Spark				Serial number: 2009011879
Firmware:				LUM:V5.2.4|ABS:V4.3.2|ABS_MEX:V5.1.1|MTP:V14.2.11|FLUOR:V5.1.4|FLUOR_BOTTOM:V5.0.2|FLUOR_MEM:V5.1.1|FLUOR_MEX:V5.1.1|INJ:V3.1.1|PODI:V1.11.2
Date:				2021-09-24
Time:				4:27 PM
System				WIN7157
User				WIN7157\Admin
Plate				[TEC96fb] - Tecan 96 Flat Black Cat. No.: 30122298
Lid lifter				No lid
Humidity Cassette				No humidity cassette
Smooth mode				Not selected
List of actions in this measurement script:
Plate
	Temperature
	Kinetic
		Fluorescence Top Reading				Label 1
Name				TEC96fb
Plate layout
Plate area				A1-H6
Start Time				2021-09-24 15:46:47
Temperature control				On
Target temperature [°C]				28
End Time				2021-09-24 15:46:47
Mode	Kinetic
Kinetic duration [hhmmss]				00:40:00
Interval time				Not defined
Mode	Fluorescence Top Reading
Name	Label 1
Excitation				Monochromator
Excitation wavelength [nm]				365
Excitation bandwidth [nm]				20
Emission				Monochromator
Emission wavelength [nm]				540
Emission bandwidth [nm]				20
Gain Manual				65
Mirror				Automatic (Dichroic 510)
Number of flashes				10
Integration time [µs]				40
Lag time [µs]				0
Settle time [ms]				0
Z-Position [μm]				20000
Z-Position mode				Manual
Part of Plate				A1-H6
Start Time				2021-09-24 15:46:51
Label 1
Cycle Nr.	Time [s]	Temp. [°C]	A1	A2	A3	A4	A5	A6	A7	A8	A9	A10	A11	A12	B1	B2	B3	B4	B5	B6	B7	B8	B9	B10	B11	B12	C1	C2	C3	C4	C5	C6	C7	C8	C9	C10	C11	C12	D1	D2	D3	D4	D5	D6	D7	D8	D9	D10	D11
1	0	25.3	1692	1802	1816	1341	1047	1044							2033	2451	3019	3062	3217	3097							1140	1189	1208	1375	1260	1236							1151	1085	1095	1097	1152	1177
2	14.073	25.4	2310	2545	2062	1337	1150	1048							2569	3070	3411	3537	3629	3952							1359	1390	1386	1430	1355	1455							1269	1182	1161	1168	1188	1209
3	27.906	25.4	2722	2883	2225	1363	1175	1079							2965	3705	3963	4090	4084	4263							1529	1480	1467	1479	1418	1524							1400	1222	1190	1225	1238	1258
4	41.752	25.5	3194	3258	2465	1467	1169	1119							3397	4186	4485	4540	4548	4680							1642	1546	1506	1475	1451	1576							1498	1285	1251	1259	1282	1271
5	55.582	25.6	3532	3595	2674	1545	1188	1120							3742	4602	4940	5020	5038	5277							1708	1621	1583	1547	1534	1590							1523	1319	1251	1265	1310	1272
6	69.417	25.7	3836	3861	2750	1588	1189	1107							4045	5037	5342	5492	5530	5734							1834	1672	1637	1604	1583	1601							1609	1335	1288	1293	1314	1268
7	83.254	25.8	4216	4170	2939	1636	1192	1124							4413	5449	5783	5917	6016	6317							1888	1743	1665	1643	1612	1639							1631	1347	1302	1323	1356	1326
8	97.098	26	4472	4373	3045	1679	1195	1120							4667	5832	6254	6301	6492	6670							1973	1772	1693	1684	1633	1647							1680	1363	1295	1310	1331	1314
9	110.945	26.1	4734	4711	3115	1686	1205	1145							5054	6136	6556	6640	6795	6860							2035	1811	1736	1690	1676	1679							1760	1370	1305	1339	1359	1342
10	124.785	26.2	5036	4955	3237	1661	1220	1129							5314	6521	6946	7039	7245	7481							2131	1819	1775	1727	1679	1673							1755	1345	1307	1328	1342	1307
11	138.611	26.5	5214	5142	3281	1685	1212	1128							5589	6820	7406	7382	7637	7807							2187	1800	1766	1749	1704	1658							1808	1348	1296	1333	1339	1284
12	152.454	26.6	5459	5232	3258	1668	1272	1123							5868	7119	7609	7651	7937	8109							2263	1822	1766	1752	1695	1704							1814	1352	1293	1333	1350	1367
13	166.28	26.8	5776	5441	3354	1683	1196	1139							6097	7500	8082	7949	8270	8458							2199	1860	1744	1771	1687	1682							1845	1356	1277	1345	1360	1382
14	180.133	26.9	5833	5721	3451	1672	1218	1112							6377	7578	8364	8151	8593	8874							2326	1851	1757	1780	1713	1700							1882	1350	1300	1320	1374	1350
15	193.981	27.2	6130	5998	3495	1669	1196	1104							6607	7948	8672	8481	8983	9178							2351	1844	1794	1759	1709	1697							1876	1356	1300	1334	1350	1347
16	207.822	27.3	6173	6190	3580	1660	1221	1104							6727	8298	8912	8789	9112	9234							2408	1854	1768	1764	1697	1694							1932	1355	1293	1308	1355	1323
17	221.672	27.6	6340	6347	3619	1709	1217	1143							6966	8267	8999	9027	9302	9943							2472	1863	1776	1791	1708	1731							1912	1364	1306	1325	1347	1323
18	235.519	27.7	6462	6439	3654	1680	1224	1131							7078	8712	9355	9387	9584	9994							2444	1846	1779	1766	1740	1707							1940	1347	1281	1326	1370	1285
19	249.362	27.9	6623	6533	3733	1728	1240	1124							7227	8575	9614	9490	10020	9932							2442	1886	1746	1770	1713	1716							1913	1342	1281	1315	1340	1258
20	263.204	27.9	6683	6679	3744	1699	1206	1111							7241	8831	9876	9757	10135	10316							2449	1858	1779	1772	1719	1716							1870	1320	1253	1310	1333	1258
21	277.046	28	6807	6561	3755	1723	1236	1115							7488	8922	9909	9833	10354	10077							2382	1835	1746	1784	1730	1712							1836	1291	1223	1262	1331	1245
22	290.887	28.2	6857	6734	3687	1659	1171	1093							7492	9082	9958	9604	10409	10488							2437	1885	1739	1760	1730	1720							1834	1251	1204	1265	1313	1251
23	304.723	28.3	7062	6790	3688	1660	1146	1078							7560	9292	9817	9656	10811	10647							2385	1860	1754	1785	1741	1750							1819	1262	1209	1232	1264	1236
24	318.56	28.3	7144	6742	3630	1617	1147	1061							7666	9172	9843	9765	10585	10891							2369	1858	1763	1767	1739	1710							1800	1256	1175	1223	1241	1236
25	332.405	28.3	7341	6737	3607	1585	1117	1050							7707	9202	9852	9725	10512	10898							2359	1844	1737	1734	1724	1695							1808	1200	1153	1171	1213	1178
26	346.247	28.2	7314	6918	3638	1561	1125	1039							7943	9490	10050	10003	10439	11014							2316	1839	1708	1752	1730	1674							1798	1229	1162	1172	1195	1207
27	360.087	28.3	7466	6825	3566	1544	1116	1014							8069	9625	10296	10062	10638	10913							2380	1802	1713	1746	1703	1663							1779	1190	1135	1142	1178	1162
28	373.926	28.2	7574	6942	3526	1549	1107	1014							8134	9550	10101	10122	10649	11197							2304	1786	1699	1696	1683	1654							1794	1179	1144	1147	1168	1176
29	387.762	28.2	7673	6913	3500	1540	1075	1000							8259	9740	10301	10084	10633	11371							2293	1801	1679	1709	1649	1619							1736	1171	1122	1118	1176	1149
30	401.606	28.1	7676	6968	3542	1490	1060	984							8383	9711	10589	10403	10654	11391							2288	1716	1680	1690	1628	1610							1739	1129	1110	1134	1148	1126
31	415.433	28.1	7791	7110	3557	1514	1075	993							8373	9978	10575	10465	10832	11364							2321	1751	1685	1658	1595	1585							1722	1149	1097	1118	1133	1117
32	429.268	28.1	7974	7134	3459	1476	1054	975							8524	10136	10663	10506	11047	11370							2331	1709	1655	1648	1611	1590							1718	1127	1097	1099	1136	1097
33	443.099	28.1	7919	7237	3507	1519	1061	973							8611	10212	10741	10618	10982	11492							2243	1678	1657	1614	1607	1560							1696	1133	1109	1106	1142	1095
34	456.947	28.1	8038	7306	3443	1471	1048	964							8509	10318	10767	10776	11152	11861							2268	1682	1642	1626	1598	1555							1698	1109	1079	1107	1115	1063
35	470.785	28.1	8123	7375	3454	1431	1028	952							8667	10336	11046	10660	11452	11646							2222	1677	1599	1590	1574	1528							1656	1120	1066	1084	1093	1066
36	484.623	28.1	8128	7308	3460	1429	1006	930							8714	10573	11124	10793	11426	11935							2239	1657	1580	1565	1551	1514							1638	1093	1050	1053	1089	1067
37	498.478	28.1	8341	7480	3467	1422	1008	921							8770	10507	11123	10860	11529	11869							2240	1619	1557	1562	1548	1500							1636	1101	1055	1064	1082	1031
38	512.308	28.1	8326	7480	3427	1411	999	929							8987	10563	11363	11047	11693	11752							2169	1628	1570	1549	1527	1477							1628	1077	1048	1057	1086	1015
39	526.162	28.1	8300	7346	3436	1407	1000	923							9040	10597	11337	11071	11364	11870							2122	1608	1553	1553	1523	1441							1587	1084	1044	1038	1064	998
40	540.012	28.1	8251	7388	3419	1412	980	923							9036	10633	11561	11261	11855	11744							2141	1615	1538	1517	1507	1477							1587	1065	1051	1032	1067	992
41	553.849	28.1	8245	7462	3370	1388	989	923							9023	10627	11308	11191	12032	11629							2142	1574	1504	1508	1498	1470							1573	1045	1019	1029	1046	990
42	567.68	28	8209	7596	3349	1359	985	914							8894	10688	11648	11155	11827	11885							2096	1575	1487	1486	1492	1448							1588	1038	1004	1042	1033	992
43	581.517	28.1	8365	7578	3316	1346	975	906							9134	10830	11551	11349	11762	12056							2085	1561	1456	1477	1485	1439							1572	1040	1012	1021	1037	967
44	595.354	28.1	8427	7733	3319	1354	964	902							9107	10910	11635	11541	11836	12001							2005	1542	1475	1478	1461	1406							1531	1025	991	1038	1025	974
45	609.193	28.1	8396	7552	3338	1352	973	881							9508	11067	11613	11631	12042	12004							2028	1556	1468	1460	1463	1433							1505	1022	1005	1007	1023	962
46	623.035	28.1	8525	7450	3327	1323	966	891							9329	11082	11731	11443	12043	12182							2013	1560	1476	1451	1445	1407							1499	1006	1001	1002	1017	972
47	636.87	28.1	8326	7349	3336	1341	963	883							9624	11007	11740	11431	12103	11813							1993	1506	1446	1432	1434	1419							1480	1006	985	999	1014	945
48	650.711	28.1	8538	7471	3296	1327	941	883							9666	11253	11971	11748	12393	11972							1996	1481	1430	1429	1434	1392							1482	1002	986	995	1025	948
49	664.547	28.1	8614	7448	3306	1361	967	887							9543	11156	11805	11653	12330	11983							1997	1514	1431	1420	1438	1360							1469	1006	995	979	1014	932
50	678.382	28.1	8633	7477	3312	1363	974	885							9592	11129	11762	11579	12302	12039							1930	1460	1433	1413	1426	1404							1478	987	968	985	993	932
51	692.215	28.1	8655	7398	3311	1345	973	877							9688	11093	11772	11513	12391	12005							1962	1493	1430	1419	1414	1352							1491	980	979	985	1007	954
52	706.049	28.1	8640	7308	3306	1356	953	882							9817	11343	11845	11609	12225	12201							1920	1455	1412	1398	1407	1349							1463	971	947	964	981	933
53	719.893	28	8624	7484	3294	1338	953	876							9787	11430	11992	11618	12450	12164							1926	1430	1402	1378	1362	1348							1451	966	955	966	1003	926
54	733.726	28	8713	7338	3219	1312	953	894							9985	11388	11969	11746	12657	12182							1918	1439	1392	1375	1352	1319							1475	967	956	970	985	917
55	747.563	28	8707	7530	3266	1332	949	886							9960	11634	12040	11789	12448	11919							1865	1435	1380	1378	1364	1311							1473	943	940	959	979	919
56	761.391	28	8963	7483	3252	1289	951	866							9903	11595	12087	11983	12806	12166							1905	1450	1391	1390	1378	1335							1447	942	915	954	968	910
57	775.23	28	8861	7479	3211	1308	950	873							10040	11716	12023	11785	12468	12306							1917	1445	1379	1358	1348	1304							1460	961	934	962	978	911
58	789.07	28	8928	7433	3194	1299	955	884							10040	11688	12131	12199	12705	12244							1866	1406	1351	1345	1321	1287							1449	956	910	942	981	908
59	802.896	28	8950	7511	3215	1294	950	871							9995	11829	12185	11872	12175	12288							1851	1442	1351	1377	1328	1291							1464	941	912	937	971	899
60	816.734	28.1	9025	7415	3172	1304	942	874							10211	11665	12401	12211	12750	12232							1860	1392	1338	1349	1341	1282							1456	945	924	943	961	895
61	830.561	28.1	8999	7470	3156	1297	933	881							10092	11705	12107	12300	12636	12196							1859	1408	1320	1334	1323	1282							1437	936	933	935	971	894
62	844.396	28.1	9184	7333	3109	1279	931	873							10246	11743	12341	12108	12685	12170							1817	1378	1319	1303	1295	1259							1450	938	922	932	953	876
63	858.232	28.1	9222	7469	3110	1302	908	898							10231	11735	12139	12399	12459	12297							1848	1378	1329	1328	1300	1268							1443	917	906	925	963	889
64	872.071	28	9237	7451	3083	1266	925	879							10317	12144	12311	12439	12456	12265							1871	1385	1305	1329	1300	1277							1434	918	882	939	941	903
65	885.903	28.1	9059	7426	3129	1263	923	875							10256	12050	12219	12440	12837	12188							1861	1374	1348	1326	1306	1271							1435	934	904	938	965	889
66	899.742	28	9149	7434	3129	1277	922	871							10411	12144	12530	12372	12756	12484							1829	1377	1299	1285	1320	1265							1453	922	899	921	940	894
67	913.565	28.1	9298	7515	3122	1243	915	877							10193	12219	12511	12311	12411	12347							1813	1354	1331	1295	1278	1258							1439	925	894	936	956	888
68	927.403	28.1	9389	7430	3049	1243	904	868							10242	12186	12310	12491	12681	12469							1832	1353	1291	1302	1288	1241							1452	914	874	934	937	890
69	941.228	28	9316	7402	3075	1240	918	862							10172	12206	12437	12487	12774	12474							1837	1386	1339	1294	1299	1259							1455	925	871	927	932	896
70	955.054	28.1	9271	7528	3044	1252	917	872							10220	12284	12424	12555	12793	12445							1815	1350	1342	1299	1312	1266							1442	928	891	909	941	892
71	968.879	28.1	9385	7443	3051	1224	920	876							10358	12165	12412	12470	12716	12435							1841	1347	1322	1305	1301	1246							1476	930	892	908	918	869
72	982.703	28	9262	7396	3058	1225	901	850							10416	12263	12579	12530	12891	12406							1812	1380	1336	1277	1282	1245							1453	923	872	922	926	893
73	996.521	28	9516	7470	3032	1227	909	885							10367	12393	12538	12403	12777	12505							1790	1347	1329	1299	1282	1260							1450	935	890	913	918	885
74	1010.35	28	9601	7401	3077	1245	917	884							10436	12364	12793	12631	12972	12531							1833	1336	1323	1296	1293	1239							1469	929	881	920	919	894
75	1024.16	28	9343	7379	3068	1240	892	884							10345	12338	12628	12688	12851	12289							1785	1327	1326	1304	1273	1265							1454	931	875	915	913	879
76	1037.97	28	9381	7535	2990	1231	924	898							10524	12210	12745	12475	12946	12523							1781	1370	1305	1298	1296	1247							1461	925	877	916	916	883
77	1051.79	28.1	9582	7497	3081	1227	896	852							10357	12163	12595	12559	12529	12533							1825	1351	1278	1296	1294	1246							1477	939	884	912	925	889
78	1065.61	28	9436	7443	3026	1229	900	837							10267	12137	12668	12749	12668	12746							1833	1346	1283	1286	1276	1241							1431	907	864	911	917	885
79	1079.44	28	9431	7480	3029	1232	906	848							10440	12257	12793	12680	12906	12808							1811	1345	1287	1277	1277	1243							1431	938	876	914	901	890
80	1093.26	28	9441	7437	3011	1226	914	872							10304	12171	12726	12566	12623	12638							1819	1330	1286	1266	1267	1243							1447	937	890	899	894	879
81	1107.08	28	9449	7627	3013	1216	910	857							10465	12409	12900	12707	12965	12436							1818	1330	1264	1289	1290	1216							1463	941	882	916	895	884
82	1120.91	28	9584	7469	3029	1243	890	863							10362	12262	12783	12720	12868	12491							1835	1327	1288	1285	1247	1232							1440	923	883	912	905	877
83	1134.74	28	9725	7424	3045	1238	908	850							10455	12344	12964	12586	12638	12450							1809	1322	1275	1268	1258	1219							1435	916	871	901	909	901
84	1148.55	28	9554	7380	2970	1211	884	843							10416	12488	12847	12529	12587	12559							1780	1327	1294	1289	1251	1231							1417	931	883	919	898	889
85	1162.38	28	9745	7312	2993	1210	898	848							10380	12197	12906	12507	12757	12725							1792	1312	1275	1268	1238	1240							1444	927	891	904	889	882
86	1176.21	28	9543	7429	3004	1204	880	841							10417	12254	12805	12408	12669	12540							1788	1294	1276	1287	1253	1245							1451	940	894	887	899	875
87	1190.04	28	9667	7380	3020	1214	898	857							10500	12367	12766	12704	12700	12577							1793	1328	1286	1277	1249	1258							1469	928	900	921	904	875
88	1203.85	28	9501	7437	3015	1220	891	841							10354	12187	12811	12452	12548	12599							1785	1301	1250	1266	1247	1233							1439	927	892	910	884	878
89	1217.66	28.1	9715	7297	2994	1219	901	860							10474	12338	12755	12560	12799	12786							1798	1299	1256	1276	1247	1245							1443	930	896	890	903	884
90	1231.5	28	9503	7417	2965	1213	891	844							10586	12229	12807	12503	12915	12618							1802	1314	1267	1247	1233	1248							1442	900	870	895	904	887
91	1245.33	28	9651	7497	2988	1218	888	855							10517	12423	12604	12648	12768	12907							1790	1310	1256	1252	1238	1212							1438	929	888	899	893	891
92	1259.15	28.1	9480	7328	3053	1222	884	848							10536	12394	12934	12629	12701	12608							1821	1265	1257	1256	1247	1227							1444	921	875	889	894	871
93	1273	28.1	9617	7481	2974	1231	895	851							10631	12231	12978	12379	12854	12460							1808	1301	1240	1249	1235	1227							1435	899	878	885	888	879
94	1286.84	28.1	9687	7291	2987	1230	897	849							10576	12358	12792	12581	12608	12765							1807	1315	1240	1245	1268	1245							1441	920	896	888	897	857
95	1300.67	28.1	9794	7467	2998	1194	910	843							10741	12034	12984	12324	12599	12542							1824	1273	1253	1266	1231	1207							1448	929	879	900	888	863
96	1314.51	28.1	9668	7378	3007	1214	897	854							10584	12351	12894	12517	12644	12669							1805	1281	1248	1252	1218	1218							1451	940	887	886	876	892
97	1328.35	28.1	9603	7377	3073	1214	896	849							10742	11994	12743	12326	12486	12541							1831	1287	1257	1252	1236	1211							1457	934	886	893	892	876
98	1342.19	28.1	9492	7344	3032	1222	896	832							10552	12133	12778	12281	12532	12661							1787	1279	1255	1232	1218	1227							1457	897	873	879	887	868
99	1356.01	28.1	9658	7276	3062	1244	916	850							10501	12094	12406	12453	12423	12661							1829	1258	1230	1227	1221	1221							1425	930	873	892	882	877
100	1369.84	28.1	9604	7315	3013	1232	911	855							10660	12369	12678	12630	12579	12805							1800	1256	1249	1229	1233	1221							1443	932	903	899	883	875
101	1383.66	28.1	9632	7212	2988	1227	904	850							10708	12170	12620	12217	12582	12656							1793	1285	1238	1234	1216	1239							1442	920	884	905	893	875
102	1397.48	28.1	9791	7269	3030	1239	893	844							10784	12158	12542	12301	12528	12555							1820	1244	1246	1240	1233	1226							1451	927	871	889	894	892
103	1411.31	28.1	9617	7390	2994	1235	897	836							10571	12323	12985	12623	12590	12510							1798	1247	1243	1235	1213	1216							1436	920	880	888	882	873
104	1425.13	28.1	9770	7280	2990	1211	918	841							10576	12262	12808	12554	12654	12647							1807	1243	1238	1242	1236	1248							1451	926	888	893	918	883
105	1438.95	28.1	9687	7299	3006	1239	932	847							10713	12036	12358	12114	12354	12765							1780	1234	1246	1228	1233	1222							1441	920	860	868	892	869
106	1452.77	28.1	9643	7298	2969	1223	911	849							10773	11873	12415	12317	12387	12622							1828	1272	1247	1212	1245	1194							1445	924	877	903	882	868
107	1466.6	28	9802	7358	3005	1244	912	863							10638	12200	12741	12572	12772	12664							1809	1243	1227	1232	1214	1208							1459	908	859	898	863	871
108	1480.42	28	9595	7194	2977	1227	911	853							10654	12338	12799	12466	12526	12691							1802	1242	1242	1221	1227	1196							1437	922	866	912	876	877
109	1494.24	28	9637	7307	3016	1240	909	848							10733	12119	12421	12091	12296	12499							1821	1253	1217	1224	1186	1221							1452	914	875	900	881	883
110	1508.07	28	9578	7249	2957	1236	922	864							10647	12032	12570	12270	12508	12702							1804	1247	1234	1231	1189	1207							1437	922	876	908	870	864
111	1521.9	28	9634	7210	2981	1243	914	852							10785	12170	12597	12174	12479	12457							1796	1232	1248	1237	1219	1210							1456	928	889	905	895	873
112	1535.72	28	9722	7294	2995	1224	902	868							10705	12376	12819	12402	12565	12642							1763	1241	1246	1237	1235	1206							1456	918	881	908	891	862
113	1549.55	28	9721	7128	2946	1251	916	849							10706	12114	12574	12093	12187	12668							1773	1233	1239	1205	1216	1202							1468	912	864	914	881	870
114	1563.38	28	9825	7221	2988	1228	929	886							10701	12201	12264	11842	12042	12438							1805	1259	1235	1224	1225	1221							1481	934	870	902	883	880
115	1577.19	28	9637	7188	2940	1233	942	881							10605	11966	12202	11975	12323	12627							1788	1256	1222	1247	1211	1200							1465	920	862	901	874	864
116	1591.02	28	9700	7256	2941	1221	917	868							10694	12328	12572	12159	12460	12586							1764	1239	1234	1218	1215	1187							1468	887	845	894	855	865
117	1604.85	28.1	9749	7118	2962	1213	922	870							10848	12153	12382	12025	12182	12561							1787	1246	1233	1225	1225	1212							1469	926	864	899	897	869
118	1618.68	28.1	9758	7219	2963	1241	926	859							10719	12047	12546	11780	12061	12569							1736	1223	1221	1215	1207	1169							1468	897	846	910	859	870
119	1632.5	28.1	9675	7221	2950	1236	918	866							10868	11813	12085	11842	12001	12399							1775	1244	1213	1218	1202	1184							1473	901	853	922	869	873
120	1646.33	28.1	9744	7054	2897	1234	929	861							10782	12144	12741	12239	12335	12451							1793	1253	1205	1223	1207	1194							1452	921	891	908	872	862
121	1660.15	28.1	9497	7240	2895	1220	930	880							10745	12014	12304	11705	11966	12629							1778	1273	1214	1248	1225	1203							1439	890	836	895	852	877
122	1673.97	28	9751	7080	2896	1211	907	884							10468	12259	12640	12529	12598	12529							1750	1248	1227	1232	1218	1179							1473	911	861	908	868	866
123	1687.79	28	9654	7102	2941	1222	919	882							10891	12113	12475	12031	12218	12452							1739	1239	1194	1210	1218	1201							1484	891	840	912	860	872
124	1701.61	28	9678	7053	2927	1233	919	853							10657	12369	12592	12580	12597	12689							1765	1253	1220	1231	1217	1182							1497	918	864	888	865	878
125	1715.43	28	9691	7162	2859	1213	898	884							10820	12179	12578	12042	12114	12116							1763	1262	1186	1224	1194	1208							1497	908	842	892	873	870
126	1729.27	28	9730	7094	2931	1238	905	874							10627	12263	12258	11826	12273	12340							1794	1246	1215	1231	1185	1196							1471	892	847	905	881	872
127	1743.1	28	9445	7118	2899	1234	926	871							10672	12409	12833	12252	12525	12405							1768	1256	1209	1222	1225	1211							1470	908	860	899	855	876
128	1756.93	28	9724	7086	2887	1224	920	898							10728	12095	12589	11904	12298	12392							1749	1267	1199	1217	1211	1206							1498	913	856	916	855	875
129	1770.77	28.1	9687	7106	2897	1236	925	886							10817	12231	12489	11974	12495	12234							1748	1283	1216	1211	1206	1206							1482	895	841	899	854	874
130	1784.59	28.1	9721	7113	2911	1230	906	892							10417	12140	12263	11674	11951	12498							1675	1230	1173	1202	1178	1216							1460	902	847	904	851	889
131	1798.41	28.1	9660	7122	2884	1220	913	875							10648	12098	12348	11910	12126	12463							1734	1189	1213	1208	1194	1210							1499	895	853	892	858	851
132	1812.22	28.1	9632	7175	2918	1231	914	879							10508	12299	12183	11760	12038	12375							1720	1243	1184	1223	1197	1210							1479	899	857	896	855	876
133	1826.06	28.1	9621	6974	2870	1220	914	880							10647	12092	12475	11910	12180	12195							1748	1246	1201	1216	1216	1227							1474	914	839	899	837	878
134	1839.88	28.1	9555	7144	2900	1222	923	870							10731	12313	12574	12035	12131	12333							1757	1231	1189	1220	1188	1217							1498	920	867	905	871	881
135	1853.72	28.1	9715	7071	2860	1212	906	877							10413	12208	12198	11734	11935	12437							1771	1232	1188	1216	1203	1228							1474	914	857	897	862	867
136	1867.56	28	9682	7112	2865	1214	911	872							10719	12295	12563	12085	12383	12335							1769	1239	1200	1193	1200	1204							1455	909	847	899	858	881
137	1881.38	28.1	9739	7076	2865	1224	917	877							10760	12151	12370	11922	12028	12128							1740	1257	1206	1218	1196	1204							1477	914	852	922	866	855
138	1895.21	28	9579	7064	2861	1218	911	891							10789	12205	12353	11966	12135	12293							1758	1230	1186	1209	1201	1197							1465	894	851	898	839	877
139	1909.03	28	9658	7064	2838	1221	909	882							10632	12151	12221	11787	11931	12300							1751	1227	1190	1206	1189	1201							1465	903	848	902	857	884
140	1922.86	28.1	9541	7011	2846	1207	903	894							10396	12184	12153	11853	12050	12296							1718	1219	1193	1208	1187	1211							1487	916	886	901	877	871
141	1936.68	28.1	9736	7142	2895	1238	918	882							10608	12005	12131	11916	11956	12217							1726	1236	1188	1212	1201	1205							1468	916	842	903	858	872
142	1950.52	28.1	9676	7016	2879	1235	930	881							10462	12367	12144	11873	12005	12162							1750	1260	1179	1216	1199	1205							1480	907	864	910	878	880
143	1964.34	28.1	9695	7040	2848	1213	908	886							10623	12200	12266	11856	12291	12216							1739	1225	1202	1202	1171	1221							1439	916	843	892	854	868
144	1978.17	28.1	9574	6921	2845	1214	925	888							10475	12277	12108	11876	12083	12313							1734	1219	1213	1223	1210	1201							1489	917	858	907	864	884
145	1991.99	28.1	9600	7009	2867	1209	920	872							10450	12278	12272	11875	11900	12097							1724	1232	1191	1216	1204	1209							1477	919	857	901	857	885
146	2005.82	28.1	9543	7078	2803	1235	912	905							10365	12256	12356	11825	12018	12117							1755	1212	1191	1214	1191	1212							1488	919	841	896	850	880
147	2019.64	28.1	9574	6967	2851	1235	921	869							10346	12214	12183	11709	12129	12151							1745	1225	1191	1187	1184	1210							1477	902	867	892	856	872
148	2033.48	28.1	9562	7000	2845	1222	912	886							10729	12262	12311	11900	11915	12303							1731	1222	1214	1211	1190	1198							1502	909	855	903	861	875
149	2047.31	28	9646	6889	2880	1224	925	886							10391	12255	12052	11771	11944	12123							1729	1216	1213	1199	1223	1207							1486	910	848	907	861	873
150	2061.13	28	9530	7080	2825	1221	923	889							10579	12135	12177	11982	12119	12220							1731	1240	1203	1207	1200	1202							1494	918	846	906	864	879
151	2074.96	28	9513	7158	2819	1228	922	894							10459	12118	12309	11840	12049	12245							1735	1213	1194	1185	1187	1213							1465	904	864	896	859	866
152	2088.78	28	9429	7018	2859	1248	916	884							10280	12214	12357	11910	12104	11978							1722	1256	1187	1191	1194	1213							1481	915	850	879	853	869
153	2102.59	28.1	9707	7082	2846	1238	923	880							10415	12262	12104	11895	11981	12013							1739	1228	1215	1201	1196	1208							1495	923	857	889	872	858
154	2116.42	28.1	9571	6891	2868	1244	929	883							10218	11942	12213	11816	11928	12061							1691	1229	1196	1195	1201	1208							1478	931	851	900	866	885
155	2130.24	28.1	9571	6942	2839	1244	929	868							10348	12026	12175	11623	11975	12068							1699	1221	1201	1205	1211	1200							1462	927	852	911	854	883
156	2144.06	28.1	9712	7081	2867	1228	930	887							10352	12241	12031	11884	11748	11999							1725	1225	1204	1182	1211	1207							1486	924	861	896	875	878
157	2157.89	28	9599	7065	2833	1226	935	896							10424	12114	12106	11725	11918	12161							1737	1218	1195	1193	1208	1219							1487	936	865	889	870	883
158	2171.72	28	9673	7076	2832	1247	932	895							10498	12381	11956	11669	11822	11910							1712	1250	1221	1199	1202	1214							1477	931	860	912	866	884
159	2185.55	28	9519	7067	2806	1237	926	904							10406	12158	11997	11781	11958	12029							1728	1234	1195	1199	1181	1204							1485	931	865	900	874	884
160	2199.36	28	9602	7108	2849	1232	941	875							10289	12092	11959	11823	11900	12048							1738	1222	1212	1200	1191	1215							1482	929	867	883	867	894
161	2213.19	28	9717	7045	2873	1236	936	888							10455	12232	12130	11831	12046	12064							1706	1237	1202	1191	1180	1195							1484	930	886	891	869	878
162	2227.01	28.1	9535	7089	2807	1243	939	901							10485	11898	12121	11861	11939	12048							1716	1243	1198	1202	1207	1197							1481	939	861	895	868	887
163	2240.83	28.1	9590	7007	2866	1241	934	891							10506	12188	12257	11629	12065	12052							1740	1225	1207	1206	1211	1204							1479	941	888	889	872	883
164	2254.66	28.1	9603	7064	2846	1248	931	901							10544	12088	11882	11710	11893	11895							1733	1227	1202	1180	1201	1207							1511	935	886	883	871	884
165	2268.48	28.1	9609	7022	2844	1255	936	891							10426	12234	12111	11804	11789	12124							1734	1235	1208	1196	1202	1198							1508	930	884	893	877	886
166	2282.3	28	9575	7062	2835	1220	935	898							10396	12186	12077	11798	11938	12151							1748	1236	1186	1192	1198	1216							1474	941	876	891	856	887
167	2296.13	28	9576	7050	2825	1248	931	891							10523	12048	12102	11735	12149	12097							1751	1259	1203	1205	1202	1221							1471	925	874	881	855	877
168	2309.95	28.1	9530	7027	2843	1234	931	894							10588	11899	12089	11751	12070	11917							1739	1252	1217	1201	1192	1201							1508	951	898	878	862	886
169	2323.76	28.1	9517	7066	2893	1272	949	910							10245	11824	12001	11771	12035	11943							1731	1228	1192	1174	1187	1205							1487	941	878	876	883	889
170	2337.59	28.1	9495	6991	2830	1244	950	900							10302	11990	12002	11912	11887	12129							1714	1224	1210	1191	1200	1202							1489	944	869	869	870	888
171	2351.42	28	9519	7047	2829	1242	945	897							10430	12182	12145	11903	12054	12046							1726	1236	1236	1184	1206	1214							1514	939	886	873	870	907
172	2365.23	28	9612	7110	2839	1258	945	903							10287	12127	12035	11916	11948	11863							1733	1252	1203	1197	1194	1229							1497	950	893	909	870	884
173	2379.06	28	9463	7164	2874	1248	946	917							10408	12099	12090	11754	11885	11986							1713	1235	1216	1223	1227	1212							1499	949	883	885	873	898
174	2392.9	28	9532	7130	2859	1271	933	905							10304	12133	12180	11857	12070	12030							1747	1245	1200	1198	1216	1199							1509	944	899	887	891	907
End Time				2021-09-24 16:26:58
[truncated: 49 more columns]

## Sheet: #3raw
Method name: RTM Akku Assay
Application: SparkControl				V3.1
Device: Spark				Serial number: 2009011879
Firmware:				LUM:V5.2.4|ABS:V4.3.2|ABS_MEX:V5.1.1|MTP:V14.2.11|FLUOR:V5.1.4|FLUOR_BOTTOM:V5.0.2|FLUOR_MEM:V5.1.1|FLUOR_MEX:V5.1.1|INJ:V3.1.1|PODI:V1.11.2
Date:				2021-10-01
Time:				4:27 PM
System				WIN7157
User				WIN7157\Admin
Plate				[TEC96fb] - Tecan 96 Flat Black Cat. No.: 30122298
Lid lifter				No lid
Humidity Cassette				No humidity cassette
Smooth mode				Not selected
List of actions in this measurement script:
Plate
	Temperature
	Kinetic
		Fluorescence Top Reading				Label 1
Name				TEC96fb
Plate layout
Plate area				A1-H6
Start Time				2021-10-01 15:46:49
Temperature control				On
Target temperature [°C]				28
End Time				2021-10-01 15:46:49
Mode	Kinetic
Kinetic duration [hhmmss]				00:40:00
Interval time				Not defined
Mode	Fluorescence Top Reading
Name	Label 1
Excitation				Monochromator
Excitation wavelength [nm]				365
Excitation bandwidth [nm]				20
Emission				Monochromator
Emission wavelength [nm]				540
Emission bandwidth [nm]				20
Gain Manual				65
Mirror				Automatic (Dichroic 510)
Number of flashes				10
Integration time [µs]				40
Lag time [µs]				0
Settle time [ms]				0
Z-Position [μm]				20000
Z-Position mode				Manual
Part of Plate				A1-H6
Start Time				2021-10-01 15:46:54
Label 1
Cycle Nr.	Time [s]	Temp. [°C]	A1	A2	A3	A4	A5	A6	A7	A8	A9	A10	A11	A12	B1	B2	B3	B4	B5	B6	B7	B8	B9	B10	B11	B12	C1	C2	C3	C4	C5	C6	C7	C8	C9	C10	C11	C12	D1	D2	D3	D4	D5	D6	D7	D8	D9	D10	D11
1	0	24.1	1684	1934	1768	1382	1285	1158							1895	2107	2454	2426	2499	2398							1202	1190	1415	1582	1715	1560							1154	1150	1189	1200	1219	1188
2	14.085	24.2	2196	2201	2005	1451	1278	1269							2362	2805	2889	3058	2975	3091							1490	1515	1538	1578	1698	1722							1344	1289	1283	1335	1285	1274
3	27.934	24.3	2614	2694	2292	1562	1307	1307							2799	3315	3270	3521	3385	3593							1641	1697	1690	1699	1779	1803							1438	1389	1325	1302	1329	1306
4	41.775	24.4	2992	3103	2486	1638	1337	1319							3211	3636	3802	3912	3798	3879							1795	1778	1809	1811	1934	1838							1542	1456	1389	1369	1355	1343
5	55.629	24.5	3306	3432	2700	1746	1388	1350							3587	4032	4155	4393	4223	4400							1908	1870	1896	1919	1985	1986							1611	1531	1412	1405	1387	1414
6	69.477	24.6	3646	3795	2876	1805	1423	1332							3912	4477	4644	4732	4645	4871							2016	1935	1993	2040	2113	2037							1685	1544	1443	1423	1411	1460
7	83.348	24.7	3973	4110	3121	1863	1440	1359							4201	4858	5040	5174	5010	5299							2132	1992	2027	2081	2145	2057							1725	1562	1452	1427	1433	1467
8	97.187	24.9	4216	4449	3240	1903	1504	1367							4546	5200	5425	5463	5360	5655							2192	2033	2040	2146	2247	2180							1789	1587	1492	1459	1474	1512
9	111.035	25.1	4576	4663	3380	1933	1471	1402							4817	5559	5814	5771	5800	5994							2275	2070	2112	2185	2286	2133							1846	1607	1504	1466	1483	1486
10	124.88	25.2	4853	5046	3480	1951	1479	1345							5119	5756	6086	6170	6111	6409							2419	2103	2075	2203	2310	2148							1859	1623	1511	1485	1489	1505
11	138.722	25.4	5143	5272	3562	1959	1491	1351							5522	6164	6366	6477	6476	6700							2517	2153	2121	2202	2367	2117							1898	1618	1543	1503	1497	1499
12	152.571	25.6	5444	5486	3760	1977	1500	1347							5666	6317	6759	6867	6869	7178							2555	2183	2168	2293	2390	2195							1925	1613	1521	1503	1513	1533
13	166.419	25.7	5558	5585	3761	2020	1492	1361							5879	6670	7071	7186	7151	7421							2562	2264	2218	2307	2387	2157							1958	1634	1550	1519	1535	1532
14	180.268	26	5883	5880	3801	2036	1497	1335							6281	7023	7261	7424	7467	7650							2630	2285	2208	2325	2384	2211							2002	1598	1546	1503	1513	1538
15	194.115	26	6000	6076	3948	1977	1496	1347							6402	7337	7697	7744	7584	8084							2646	2308	2269	2303	2363	2235							2065	1639	1551	1496	1521	1503
16	207.96	26.3	6270	6295	4087	2030	1505	1368							6633	7553	7963	8019	7993	8392							2633	2280	2314	2270	2319	2252							2048	1616	1529	1483	1542	1562
17	221.803	26.5	6462	6428	4028	2011	1497	1322							7019	7631	8049	8172	8170	8712							2694	2307	2290	2356	2389	2293							2033	1608	1539	1476	1534	1549
18	235.646	26.7	6547	6545	4119	2025	1485	1331							7035	8004	8424	8483	8423	8954							2679	2277	2303	2405	2412	2310							2069	1579	1510	1476	1525	1508
19	249.489	26.8	6690	6754	4146	2031	1467	1313							7334	8255	8691	8803	8857	9318							2743	2310	2252	2384	2406	2308							2075	1587	1516	1465	1522	1524
20	263.335	27.1	6910	6981	4255	2051	1475	1331							7451	8500	9020	9041	8932	9597							2725	2272	2314	2444	2430	2329							2092	1565	1479	1460	1504	1528
21	277.179	27.2	7070	7220	4376	2063	1464	1312							7740	8691	9258	9151	9198	9868							2755	2265	2294	2450	2477	2327							2091	1562	1485	1444	1508	1490
22	291.036	27.4	7322	7373	4388	2064	1450	1301							7672	9029	9420	9418	9482	9887							2695	2320	2261	2408	2480	2303							2084	1542	1483	1465	1486	1469
23	304.89	27.5	7318	7639	4435	2046	1433	1302							7882	9217	9693	9659	9485	10241							2706	2293	2199	2372	2450	2295							2048	1548	1463	1447	1471	1471
24	318.741	27.7	7572	7653	4491	2020	1445	1276							7888	9149	9920	9878	9792	10296							2752	2277	2191	2364	2419	2279							2020	1546	1462	1463	1475	1454
25	332.581	27.9	7721	8002	4557	2047	1439	1280							8182	9538	10189	10185	10143	10179							2708	2289	2182	2273	2356	2276							1985	1557	1455	1454	1461	1419
26	346.425	28	7878	8006	4420	2002	1430	1274							8179	9555	10367	10321	10204	10438							2703	2317	2196	2299	2309	2250							1994	1600	1449	1442	1460	1408
27	360.273	28.1	7871	8077	4573	2012	1436	1246							8332	9823	10600	10617	10527	10529							2694	2273	2188	2303	2302	2213							1981	1504	1425	1420	1442	1366
28	374.125	28.2	8073	8044	4470	1990	1404	1217							8353	9754	10533	10878	10687	10705							2597	2245	2154	2256	2320	2221							1976	1489	1425	1406	1423	1349
29	387.97	28.3	8120	8094	4484	1958	1396	1218							8461	9831	10739	11000	10714	10952							2637	2225	2154	2272	2295	2205							1935	1499	1421	1384	1412	1365
30	401.814	28.2	8188	8238	4534	1922	1350	1195							8576	9984	10659	11068	10825	10975							2607	2195	2123	2235	2273	2147							1903	1495	1394	1371	1397	1354
31	415.673	28.2	8343	8268	4489	1872	1363	1162							8696	10076	10784	11070	10696	11115							2629	2208	2134	2222	2299	2172							1893	1448	1369	1356	1369	1323
32	429.52	28.2	8460	8132	4495	1860	1330	1132							8808	10275	10854	11385	10675	11376							2588	2109	2080	2206	2245	2089							1874	1437	1384	1318	1369	1290
33	443.357	28.2	8604	8314	4470	1858	1311	1119							8993	10280	10922	11396	10653	11431							2631	2127	2114	2138	2191	2101							1834	1378	1335	1293	1353	1290
34	457.187	28.2	8646	8357	4375	1787	1299	1109							8871	10252	10988	11486	10576	11509							2621	2098	2106	2162	2225	2054							1808	1404	1361	1281	1330	1297
35	471.03	28.1	8673	8508	4389	1807	1284	1095							9177	10572	11039	11336	10666	11545							2596	2099	2078	2118	2157	2058							1827	1406	1337	1232	1312	1254
36	484.874	28.1	8786	8286	4394	1761	1241	1075							9285	10488	10996	11374	10816	11752							2592	2045	2073	2128	2135	2035							1767	1361	1307	1244	1305	1249
37	498.72	28.1	8989	8577	4373	1785	1232	1071							9327	10614	11129	11557	11049	11692							2599	2025	2026	2077	2150	2046							1753	1345	1296	1223	1273	1239
38	512.556	28.1	8887	8558	4277	1716	1219	1055							9446	10804	11097	11510	11083	11660							2602	2041	2014	2089	2081	2024							1747	1346	1287	1187	1267	1235
39	526.397	28.1	8948	8393	4291	1713	1214	1050							9293	10636	11296	11264	11086	11923							2534	2021	2028	2044	2073	1988							1701	1311	1271	1177	1253	1222
40	540.235	28.1	8987	8423	4257	1703	1180	1033							9301	10710	11391	11631	11360	12053							2491	1950	2000	2039	2051	1956							1686	1285	1275	1173	1220	1187
41	554.079	28.1	9082	8465	4180	1683	1187	1029							9499	10718	11498	11462	11319	12044							2450	1944	2008	2047	2070	1943							1668	1285	1245	1162	1195	1208
42	567.919	28.1	9051	8548	4239	1687	1169	1060							9638	11052	11552	11417	11303	12275							2472	1901	1945	1974	2019	1889							1635	1270	1224	1158	1187	1174
43	581.762	28.1	8937	8626	4292	1674	1166	1015							9696	11083	11642	11637	11515	12181							2412	1961	1967	1966	1987	1916							1629	1249	1211	1150	1171	1154
44	595.599	28.1	9077	8631	4216	1640	1157	1011							9681	11102	11818	11843	11552	12359							2433	1900	1976	1938	1979	1848							1603	1244	1189	1126	1169	1156
45	609.432	28.1	8976	8606	4208	1639	1142	1009							9762	11110	11934	11722	11608	12401							2355	1888	1927	1949	1952	1837							1567	1224	1174	1120	1150	1136
46	623.271	28	9079	8528	4158	1625	1129	1005							9575	11215	11716	11791	11785	12169							2383	1913	1899	1945	1946	1865							1561	1213	1165	1121	1146	1129
47	637.11	28	9123	8625	4170	1619	1120	994							9862	11319	11923	11806	11795	12364							2375	1891	1939	1909	1965	1813							1545	1189	1171	1107	1126	1142
48	650.948	28	9122	8713	4150	1605	1104	996							9916	11538	12000	11823	12085	12374							2299	1853	1879	1928	1899	1814							1557	1180	1153	1109	1116	1123
49	664.791	28	9047	8748	4108	1594	1095	988							10061	11303	12039	11940	12099	12717							2280	1853	1845	1877	1886	1815							1532	1147	1126	1076	1100	1106
50	678.628	28	9293	8809	4155	1603	1108	979							10289	11805	12020	12273	11917	12562							2279	1846	1851	1893	1889	1795							1537	1165	1133	1076	1101	1099
51	692.454	28	9219	8667	4058	1607	1098	984							10007	11615	12176	12243	12279	12596							2279	1796	1834	1841	1853	1737							1508	1125	1120	1083	1090	1092
52	706.298	28	9242	8808	3958	1541	1082	969							10140	11564	12101	12176	12281	12626							2230	1820	1830	1860	1887	1741							1485	1124	1117	1066	1079	1068
53	720.126	28	9299	8788	4001	1554	1080	984							10166	11717	12468	12196	12240	12300							2259	1778	1763	1833	1850	1757							1497	1117	1102	1048	1083	1093
54	733.958	28	9301	8934	4031	1542	1071	967							10154	11759	12426	12319	12236	12805							2243	1734	1775	1807	1841	1747							1475	1100	1098	1068	1085	1079
55	747.79	28	9261	8931	3996	1516	1044	942							10513	12033	12256	12513	12080	12591							2234	1759	1817	1817	1841	1741							1453	1095	1078	1054	1073	1076
56	761.642	28	9212	8859	3957	1502	1077	957							10565	11923	12382	12452	12389	12662							2213	1734	1770	1830	1788	1751							1455	1102	1090	1046	1071	1073
57	775.494	28	9312	9002	3987	1508	1068	948							10811	11919	12315	12418	12277	12742							2181	1722	1784	1819	1849	1784							1408	1092	1055	1044	1051	1053
58	789.33	28	9318	8901	3952	1498	1051	921							10475	12061	12429	12454	12438	12578							2220	1741	1742	1810	1805	1729							1440	1106	1080	1029	1043	1043
59	803.176	28	9410	8787	3974	1482	1061	930							10693	12133	12472	12534	12447	12610							2196	1691	1767	1778	1857	1732							1439	1088	1049	1037	1040	1043
60	817.039	28	9630	8776	3962	1494	1037	919							10681	12144	12378	12565	12508	12672							2182	1696	1720	1799	1766	1720							1423	1101	1078	1036	1040	1029
61	830.862	28	9588	8878	3976	1509	1040	922							10746	11943	12631	12483	12612	12740							2170	1713	1724	1797	1814	1728							1421	1083	1064	1013	1026	1012
62	844.687	28	9709	8877	3973	1470	1021	926							10763	11815	12677	12688	12745	12725							2181	1689	1728	1773	1806	1720							1421	1086	1049	1023	1024	1019
63	858.526	28	9663	8854	3902	1481	1026	933							10929	12028	12539	12757	12759	12866							2226	1708	1719	1751	1744	1678							1388	1119	1056	1027	1019	1038
64	872.37	28	9634	8986	3957	1488	1008	928							10738	11854	12687	12679	12478	12852							2182	1645	1714	1783	1816	1735							1407	1067	1045	1011	1034	1035
65	886.195	28	9778	8937	3899	1467	1007	930							10980	11851	12884	12827	12763	12707							2196	1660	1696	1778	1796	1719							1392	1083	1047	1022	1021	1009
66	900.035	28	9758	8952	3939	1472	1015	931							11163	12245	12767	12635	12770	12693							2169	1718	1661	1778	1777	1705							1437	1058	1034	1007	1015	1005
67	913.874	28	9862	9102	3892	1469	1017	912							11019	12107	12760	12894	12753	12889							2138	1655	1720	1794	1765	1717							1402	1076	1039	1002	1008	998
68	927.706	28	10016	9134	3861	1456	1042	905							11042	12079	12998	12944	12860	12783							2146	1631	1660	1767	1784	1735							1445	1064	1043	1009	1004	1005
69	941.542	28	9932	9068	3876	1469	1011	913							10956	12160	12754	12775	12858	12790							2197	1632	1654	1766	1762	1707							1428	1069	1051	1010	1007	1001
70	955.381	28	9999	9040	3890	1438	1016	904							11172	12088	13059	12984	12955	12878							2179	1616	1677	1748	1773	1705							1460	1049	1028	997	1002	992
71	969.208	28	10177	9033	3848	1446	1010	916							11123	12072	13076	13002	12911	13004							2207	1643	1676	1774	1775	1711							1430	1075	1036	1004	1005	992
72	983.046	28	10222	8825	3946	1444	1007	908							11305	12308	12949	12945	13193	12836							2159	1596	1636	1752	1744	1703							1426	1060	1030	996	998	981
73	996.885	28	10121	8769	3933	1432	1023	928							11102	12032	12997	13161	12779	12597							2212	1588	1640	1743	1745	1690							1436	1048	1036	986	1006	979
74	1010.72	28	10141	8869	3890	1412	994	912							11048	12310	13157	12993	12968	12864							2183	1586	1591	1714	1724	1685							1430	1039	1007	994	1016	996
75	1024.55	28	10377	8628	3894	1410	1002	918							11303	12444	13074	13010	13043	12971							2203	1642	1641	1719	1746	1658							1460	1062	1017	990	996	997
76	1038.39	28	10396	8714	3910	1437	999	922							11379	12514	12846	13161	13211	12665							2244	1631	1627	1724	1712	1662							1454	1049	1015	1007	999	968
77	1052.22	28	10177	8577	3890	1427	993	926							11492	12560	12872	12990	13165	12750							2216	1574	1616	1721	1703	1710							1457	1049	1012	998	992	965
78	1066.04	28	10301	8440	3831	1444	992	929							11437	12251	13075	13131	12908	12941							2213	1590	1608	1703	1673	1664							1479	1050	1019	976	1002	968
79	1079.87	28.1	10438	8486	3872	1468	1003	932							11327	12394	13062	13250	12898	12739							2184	1613	1604	1732	1738	1701							1454	1044	1006	989	992	998
80	1093.71	28	10551	8587	3879	1466	1004	922							11175	12383	12881	13083	13162	12784							2260	1660	1615	1689	1671	1688							1491	1054	1014	998	987	950
81	1107.54	28.1	10534	8540	3772	1432	1002	941							11424	12253	12968	13268	13092	12880							2221	1658	1588	1686	1649	1630							1470	1059	1022	971	984	952
82	1121.38	28	10524	8574	3834	1440	996	927							11495	12408	12952	13248	13217	12621							2218	1605	1563	1714	1709	1644							1483	1087	1015	994	986	947
83	1135.22	28	10439	8586	3805	1410	990	906							11453	12463	12797	13270	13218	12698							2278	1621	1595	1711	1703	1656							1491	1055	995	990	989	970
84	1149.05	28	10496	8648	3781	1399	1016	940							11447	12523	12927	13252	13021	12835							2282	1644	1589	1684	1671	1629							1489	1049	1014	985	993	974
85	1162.87	28.1	10616	8610	3787	1405	1026	955							11617	12450	12876	13199	12753	12623							2271	1629	1573	1675	1681	1653							1514	1059	1021	1005	994	967
86	1176.7	28	10764	8592	3741	1413	1025	947							11375	12543	12790	13462	13048	13009							2281	1602	1583	1676	1653	1651							1505	1067	1010	985	978	967
87	1190.54	28	10583	8710	3781	1421	1021	950							11484	12634	13028	13138	12982	12734							2305	1607	1617	1696	1656	1657							1516	1052	1007	968	987	952
88	1204.4	28	10616	8578	3723	1397	1016	939							11595	12579	12728	13221	12958	13001							2324	1590	1573	1681	1643	1644							1520	1051	1003	968	985	947
89	1218.23	28	10807	8540	3737	1392	1015	938							11594	12763	12950	13076	12900	12829							2339	1636	1566	1703	1673	1640							1519	1071	1015	979	992	952
90	1232.07	28.1	10761	8652	3723	1413	1010	915							11502	12889	13110	13239	13117	13073							2298	1637	1612	1659	1637	1632							1492	1074	1018	983	977	948
91	1245.9	28	10727	8579	3785	1409	1007	920							11513	12555	12664	13212	13062	13183							2339	1593	1586	1647	1661	1645							1513	1049	1001	976	961	958
92	1259.72	28.1	10795	8657	3728	1398	1039	960							11527	12516	12650	13354	12851	12920							2262	1591	1568	1646	1627	1608							1509	1064	1006	992	985	960
93	1273.55	28.1	10796	8648	3740	1393	993	944							11551	12718	13284	13383	12938	13025							2351	1602	1569	1664	1662	1630							1549	1065	1018	981	980	973
94	1287.37	28	10792	8555	3719	1407	1008	928							11670	12677	13211	13507	13284	12967							2342	1640	1565	1656	1637	1649							1537	1076	1020	975	997	965
95	1301.19	28	10898	8632	3726	1370	1000	942							11823	12777	12925	13262	12923	12936							2339	1608	1568	1642	1637	1611							1538	1082	1022	988	988	946
96	1315.01	28.1	10897	8774	3759	1384	995	917							11793	12774	13314	13149	13108	13112							2367	1606	1597	1656	1644	1607							1533	1079	1026	994	990	962
97	1328.84	28	10814	8555	3666	1402	1010	930							11826	13091	13074	13182	13472	13208							2354	1613	1570	1625	1615	1607							1553	1073	1009	980	987	955
98	1342.66	28	10986	8613	3740	1399	1004	915							11735	12798	12902	12993	12912	13264							2357	1596	1576	1630	1602	1594							1568	1064	1020	971	984	969
99	1356.48	28	10944	8491	3774	1389	995	932							11708	12963	12996	13081	13256	12916							2363	1608	1554	1673	1656	1629							1574	1057	1010	991	986	964
100	1370.31	28	11028	8483	3775	1391	988	935							11720	12806	12991	12930	13049	13296							2368	1610	1546	1674	1609	1602							1577	1081	1023	977	977	955
101	1384.13	28	10880	8738	3710	1403	978	932							11719	12898	13057	13062	13046	13107							2397	1588	1535	1631	1625	1600							1579	1072	1032	997	989	956
102	1397.95	28	11005	8629	3762	1415	992	920							12022	12922	12980	13047	12834	13099							2365	1594	1586	1662	1628	1595							1568	1079	1027	984	986	966
103	1411.78	28.1	10936	8592	3765	1405	988	933							11905	12840	13143	12841	12802	13021							2379	1609	1540	1668	1645	1653							1571	1112	1032	968	995	975
104	1425.61	28	10988	8607	3793	1421	991	925							11802	12954	13463	13551	13088	13403							2425	1638	1579	1689	1664	1639							1598	1082	1042	994	1007	971
105	1439.43	28.1	10966	8617	3751	1394	991	951							12062	13092	12995	13072	12991	13089							2392	1594	1554	1651	1607	1557							1587	1089	1033	991	1004	958
106	1453.26	28	10898	8572	3769	1419	988	940							11850	13138	13251	13382	13111	13103							2408	1605	1549	1628	1591	1588							1586	1072	1038	956	992	974
107	1467.09	28.1	11017	8760	3777	1425	998	936							12030	12925	13112	13050	12851	13151							2389	1617	1609	1606	1604	1575							1584	1083	1036	979	989	971
108	1480.91	28	10988	8506	3740	1425	988	932							12067	13014	13349	13391	12756	13270							2435	1606	1569	1674	1636	1612							1591	1087	1033	1000	1010	992
109	1494.73	28	11242	8535	3756	1410	1006	943							12182	12974	13329	13311	12746	13004							2421	1555	1555	1645	1590	1621							1580	1096	1039	978	989	974
110	1508.55	28	11049	8553	3774	1450	1002	944							12001	12864	12909	13089	12816	13235							2401	1607	1575	1661	1637	1626							1575	1092	1035	969	951	989
111	1522.38	28	11162	8578	3735	1427	1003	952							12240	12883	13254	13270	12846	13183							2447	1604	1569	1652	1648	1653							1602	1085	1050	991	1001	971
112	1536.21	28	11155	8628	3784	1430	1002	938							12184	12898	13193	13357	12770	13215							2395	1603	1556	1636	1620	1602							1599	1080	1029	993	983	973
113	1550.03	28	11155	8518	3745	1441	1011	948							12197	12709	13058	13017	12542	13233							2405	1610	1565	1632	1616	1586							1587	1090	1034	960	996	994
114	1563.86	28	11090	8625	3777	1424	1005	946							12161	12506	13122	13280	12528	13270							2431	1620	1583	1639	1608	1581							1600	1087	1022	994	993	988
115	1577.68	28	11223	8556	3765	1431	1012	950							12203	12672	13177	13354	12421	13203							2422	1610	1581	1610	1612	1630							1614	1081	1025	994	984	982
116	1591.52	28.1	11211	8628	3760	1423	996	940							12062	12748	12947	13103	12837	13156							2474	1633	1584	1624	1622	1597							1651	1115	1036	996	983	986
117	1605.33	28	11030	8566	3799	1432	1020	964							12223	12800	13237	13309	12702	12899							2489	1623	1580	1595	1620	1611							1599	1093	1039	997	982	993
118	1619.16	28.1	11110	8604	3806	1437	1022	951							11797	12358	13176	13133	12463	13302							2395	1616	1556	1628	1625	1621							1604	1093	1030	1001	983	996
119	1632.98	28	11197	8615	3764	1427	1029	965							12241	12886	13362	13268	12743	13002							2487	1627	1572	1625	1615	1644							1625	1101	1049	977	991	1003
120	1646.78	28.1	11164	8636	3737	1449	1032	974							12107	12285	13343	13240	12504	13126							2427	1639	1586	1626	1630	1649							1650	1100	1029	995	968	993
121	1660.59	28.1	11044	8483	3793	1427	1027	967							12377	12754	13534	13463	12452	13073							2504	1625	1596	1619	1611	1617							1658	1111	1034	993	989	1005
122	1674.4	28	10925	8436	3689	1432	1032	967							12359	12673	13191	13502	12490	13059							2491	1631	1576	1604	1617	1649							1590	1092	1036	976	982	1014
123	1688.22	28.1	11125	8574	3790	1443	1042	978							12262	13004	13371	13422	12677	13154							2549	1656	1576	1666	1607	1661							1647	1102	1025	995	988	996
124	1702.04	28	11152	8532	3791	1448	1044	979							12413	12735	13440	13267	12347	13347							2483	1615	1575	1620	1606	1675							1606	1106	1045	997	976	987
125	1715.86	28	11335	8452	3772	1452	1048	984							12137	13016	13083	13259	12668	13273							2506	1625	1570	1626	1633	1649							1622	1106	1051	999	993	1003
126	1729.68	28.1	11124	8568	3770	1416	1055	987							12028	12572	13216	13255	12428	13357							2469	1628	1588	1589	1597	1618							1628	1111	1041	997	991	997
127	1743.49	28	11240	8506	3773	1449	1031	971							12518	12980	13572	13678	12568	13028							2518	1613	1579	1628	1618	1663							1642	1119	1020	980	987	1015
128	1757.3	28	11039	8509	3743	1445	1048	988							12550	12608	13274	13144	12421	13315							2473	1637	1573	1621	1613	1638							1628	1094	1020	1004	989	1017
129	1771.13	28	11234	8636	3795	1432	1048	982							12432	12709	13375	13641	12461	13220							2510	1655	1618	1630	1615	1653							1651	1096	1036	975	983	1007
130	1784.96	28	11201	8543	3763	1448	1028	988							12473	12617	13511	13251	12438	13095							2475	1644	1603	1592	1625	1653							1659	1117	1042	995	995	991
131	1798.77	28.1	11120	8624	3779	1467	1048	1002							12045	12631	13176	13221	12425	13251							2509	1632	1584	1607	1611	1674							1655	1118	1047	980	998	999
132	1812.59	28.1	11239	8526	3803	1443	1050	994							12346	12876	13057	13185	12596	13080							2533	1637	1592	1636	1648	1677							1657	1102	1022	990	982	1015
133	1826.41	28	11162	8545	3803	1440	1028	972							12123	12712	13099	13229	12856	12761							2506	1676	1617	1638	1608	1678							1689	1106	1060	1007	999	997
134	1840.23	28	11212	8553	3767	1448	1046	975							12267	12900	13406	13173	12254	13016							2538	1677	1610	1653	1624	1646							1686	1113	1051	989	986	1008
135	1854.05	28	11333	8415	3850	1465	1063	1005							12284	12746	13337	13428	12527	13253							2552	1642	1578	1613	1653	1665							1667	1117	1038	1010	1002	1013
136	1867.86	28	11276	8494	3794	1455	1059	992							12287	12720	13000	13186	12460	12965							2549	1687	1611	1654	1629	1644							1692	1131	1058	989	990	1011
137	1881.69	28	11224	8634	3772	1453	1054	992							12325	12843	13071	13187	12351	13023							2529	1638	1572	1615	1611	1650							1649	1101	1053	1010	990	1002
138	1895.51	28	11178	8451	3785	1448	1071	1000							12434	12935	13072	13056	12497	13162							2546	1666	1610	1625	1652	1656							1681	1109	1014	976	981	993
139	1909.33	28	11126	8563	3859	1476	1054	988							12480	13024	13259	13568	12335	13134							2556	1641	1596	1614	1641	1665							1704	1104	1060	1003	974	1011
140	1923.16	28	11136	8537	3805	1454	1045	994							12405	12867	13333	13287	12384	12928							2523	1660	1595	1642	1602	1673							1712	1108	1047	1000	975	1023
141	1936.98	28.1	11264	8520	3881	1456	1065	994							12299	12669	13142	13205	12291	13020							2563	1661	1603	1626	1619	1667							1707	1123	1066	997	989	1004
142	1950.8	28.1	11276	8523	3830	1449	1057	989							12408	12701	13387	13219	12549	13025							2577	1676	1572	1647	1651	1646							1696	1121	1045	1000	975	1013
143	1964.63	28	11149	8385	3830	1465	1050	991							12501	12858	13447	13514	12384	12783							2581	1697	1590	1631	1611	1660							1677	1102	1063	1001	973	1005
144	1978.44	28	11235	8501	3860	1463	1050	990							12218	12680	13167	13215	12430	12805							2537	1696	1596	1617	1610	1682							1733	1115	1056	987	988	1033
145	1992.26	28	11157	8597	3823	1491	1052	1005							11879	12657	12829	12858	12450	12806							2596	1692	1593	1615	1648	1674							1751	1112	1056	990	985	1040
146	2006.08	28	11394	8396	3868	1497	1080	1009							12308	12841	13320	13338	12229	13040							2619	1653	1614	1608	1631	1655							1728	1117	1054	1014	983	1020
147	2019.91	28	11118	8509	3875	1462	1069	1019							12347	12890	13288	13193	12456	12996							2604	1692	1622	1639	1669	1674							1737	1145	1066	992	960	1047
148	2033.72	28.1	11326	8541	3892	1472	1077	997							12364	12764	13300	13305	12310	12896							2627	1669	1634	1628	1633	1704							1758	1116	1067	997	987	1031
149	2047.54	28	11159	8665	3872	1470	1072	1009							12021	12643	12929	12684	12470	13197							2606	1657	1617	1636	1631	1684							1737	1123	1079	984	980	1022
150	2061.36	28.1	11254	8595	3855	1503	1068	1016							12150	12792	13204	13212	12550	13013							2618	1690	1595	1624	1656	1656							1770	1125	1069	1025	991	1032
151	2075.19	28.1	11257	8676	3830	1483	1079	1010							12013	12639	13017	13111	12208	12825							2615	1692	1634	1644	1630	1679							1757	1130	1062	991	990	1038
152	2089	28.1	11329	8521	3817	1475	1070	1014							12317	12909	13367	13624	12440	12995							2626	1704	1618	1647	1631	1681							1769	1160	1067	995	994	1031
153	2102.83	28.1	11181	8654	3904	1486	1075	1015							12340	12552	12884	13270	12428	12825							2669	1705	1631	1634	1658	1684							1798	1140	1064	978	985	1029
154	2116.65	28	11200	8492	3872	1500	1076	1007							12215	12848	13061	12955	12342	13168							2621	1683	1590	1638	1619	1677							1771	1139	1088	996	986	1046
155	2130.46	28	11173	8589	3870	1494	1068	1023							12313	12793	13157	13146	12511	12883							2664	1725	1625	1638	1660	1720							1798	1152	1084	988	979	1054
156	2144.29	28.1	11126	8538	3928	1507	1108	1006							12070	12740	12768	12705	12459	13136							2633	1710	1651	1673	1650	1728							1758	1162	1068	976	994	1036
157	2158.12	28.1	11300	8630	3881	1476	1089	1010							12300	12798	12638	12834	12655	13141							2698	1729	1641	1656	1663	1692							1775	1153	1073	981	979	1025
158	2171.94	28.1	11119	8463	3858	1503	1082	1027							12370	13018	13361	13282	12711	13097							2686	1713	1639	1669	1674	1696							1781	1159	1070	1003	992	1028
159	2185.76	28.1	11230	8527	3893	1512	1081	1019							12084	12712	13084	13090	12154	13151							2728	1694	1617	1681	1673	1707							1795	1154	1079	989	998	1058
160	2199.58	28.1	11082	8639	3884	1511	1079	1006							12215	12920	13430	13153	12369	12961							2684	1734	1631	1659	1654	1716							1796	1174	1069	988	993	1041
161	2213.4	28.1	11264	8678	3961	1513	1091	1021							12437	12769	13216	13196	12341	12838							2657	1714	1633	1671	1683	1686							1815	1160	1079	1000	1002	1041
162	2227.22	28.1	11078	8601	3865	1512	1085	1005							12164	12748	13008	13044	12543	12852							2709	1750	1647	1673	1687	1701							1812	1173	1070	992	996	1040
163	2241.04	28.1	11239	8696	3895	1528	1098	1032							12129	12848	13121	13067	12337	12797							2727	1706	1648	1666	1693	1704							1845	1171	1105	986	991	1064
164	2254.86	28.1	11260	8589	3921	1519	1092	1013							11993	12861	12999	12809	12379	12609							2660	1757	1640	1664	1687	1698							1804	1162	1094	992	988	1051
165	2268.68	28.1	11108	8563	3901	1523	1087	1030							11899	12928	12882	13045	12408	12724							2684	1721	1656	1655	1675	1714							1842	1158	1102	987	1003	1047
166	2282.5	28	11002	8658	3912	1534	1093	1037							12124	12808	12815	12865	12437	12935							2737	1743	1660	1653	1702	1699							1800	1196	1106	993	991	1065
167	2296.32	28.1	11291	8688	3923	1542	1095	1038							12089	13005	12999	13306	12569	12855							2749	1771	1663	1678	1692	1709							1802	1190	1091	987	999	1024
168	2310.14	28.1	11172	8653	3922	1536	1103	1023							12142	12941	13131	13027	12640	12716							2719	1759	1668	1672	1660	1714							1844	1186	1093	1003	1006	1051
169	2323.96	28.1	11182	8626	3882	1510	1083	1005							12070	12939	12987	13232	12387	12915							2712	1758	1673	1668	1696	1736							1833	1190	1087	994	998	1047
170	2337.78	28.1	11200	8650	3977	1514	1087	1005							12031	13052	13234	13304	12451	12735							2729	1738	1683	1656	1683	1726							1825	1168	1083	1016	1005	1043
171	2351.62	28.1	11194	8558	3869	1509	1084	1011							12184	12886	12957	13207	12276	12653							2731	1755	1658	1673	1719	1700							1861	1183	1113	993	992	1023
172	2365.44	28.1	11249	8525	3921	1529	1102	1035							12108	12859	12988	12755	12507	12867							2743	1774	1689	1690	1670	1721							1839	1179	1098	1004	999	1031
173	2379.27	28	11094	8782	3968	1564	1102	1015							12282	12903	13188	13127	12553	12770							2745	1744	1630	1706	1693	1733							1862	1164	1072	994	1013	1038
174	2393.08	28	11227	8470	3966	1535	1095	1011							12185	12809	12950	12843	12847	13021							2744	1749	1661	1704	1700	1720							1847	1179	1083	1003	1005	1036
End Time				2021-10-01 16:27:01
[truncated: 49 more columns]

## Sheet: #1cal
Cycle Nr.	1	2	3	4	5	6	7	8	9	10	11	12	13	14	15	16	17	18	19	20	21	22	23	24	25	26	27	28	29	30	31	32	33	34	35	36	37	38	39	40	41	42	43	44	45	46	47	48	49
Time [s]	0	14.094	27.942	41.789	55.631	69.475	83.313	97.153	110.994	124.829	138.66	152.497	166.33	180.163	194.001	207.839	221.667	235.508	249.329	263.161	276.991	290.815	304.636	318.456	332.291	346.106	359.926	373.747	387.568	401.384	415.202	429.02	442.85	456.666	470.491	484.315	498.139	511.963	525.787	539.611	553.424	567.25	581.076	594.906	608.737	622.568	636.383	650.215	664.039
Temp. [°C]	27.7	27.8	27.8	27.9	28	28.1	28.1	28.2	28.2	28.3	28.3	28.3	28.3	28.4	28.3	28.3	28.2	28.3	28.2	28.2	28.2	28.2	28.2	28.1	28.2	28.1	28.1	28.1	28.1	28.1	28.2	28.1	28.2	28.2	28.1	28.2	28.2	28.2	28.1	28.1	28.1	28.1	28.1	28.1	28.1	28.1	28.1	28.1	28.1
WT(1) BDM 62.5	1316	1893	2241	2560	2784	3072	3269	3558	3767	3967	4163	4450	4589	4795	4925	5099	5274	5389	5555	5634	5744	5901	5959	5982	6190	6271	6268	6436	6487	6604	6720	6753	6845	6851	6981	7180	7075	7230	7254	7357	7394	7554	7678	7718	7661	7710	7565	7522	7554
WT(1) BDM 12,.5	1753	1923	2336	2651	2869	3148	3317	3526	3695	3862	4071	4101	4380	4448	4636	4721	4885	5017	5086	5091	5203	5325	5521	5573	5681	5789	5892	5967	5919	5997	6104	6195	6069	6217	6253	6313	6335	6473	6490	6445	6502	6466	6462	6448	6449	6548	6526	6645	6588
WT(1) BDM 2.5	1450	1496	1701	1845	2005	2096	2217	2275	2369	2409	2486	2469	2544	2560	2623	2665	2679	2724	2731	2757	2744	2798	2731	2833	2839	2820	2869	2910	2895	2888	2919	2909	2879	2904	2887	2864	2857	2800	2825	2812	2772	2759	2758	2762	2737	2714	2707	2694	2636
WT(1) BDM 0.5	1017	1025	1065	1091	1147	1164	1187	1184	1162	1199	1194	1195	1166	1182	1195	1182	1173	1181	1171	1158	1154	1149	1153	1155	1142	1159	1154	1143	1127	1150	1141	1106	1123	1118	1079	1086	1079	1041	1051	1042	1038	1028	1009	1004	1015	1000	985	987	978
WT(1) BDM 0.125	885	894	910	899	921	921	920	940	921	921	911	903	909	899	893	883	875	879	871	852	868	859	858	851	856	857	847	857	845	851	850	840	833	812	813	819	804	796	781	787	771	771	765	755	773	775	754	756	751
WT(1) BDM 0	819	803	812	823	828	822	821	827	821	807	796	802	799	781	786	786	770	756	762	760	764	776	759	771	759	759	748	748	728	724	713	715	718	703	706	701	704	698	702	690	688	688	683	683	686	674	675	671	670
D407N(1) BDM 62.5	1820	2165	2576	2898	3109	3439	3773	4057	4299	4517	4793	4996	5203	5404	5705	5926	6027	6262	6509	6706	6732	6959	6957	7187	7254	7452	7381	7402	7535	7670	7664	7786	7802	7974	8003	8020	8036	8116	8258	8357	8398	8533	8652	8629	8614	8661	8704	8653	8712
D407N(1) BDM 12,.5	2066	2422	2815	3186	3499	3853	4187	4479	4722	5000	5368	5528	5811	6065	6232	6488	6641	7003	7053	7313	7518	7696	7819	8066	8290	8407	8561	8733	8798	8962	9250	9358	9116	9166	9366	9519	9643	9581	9978	9686	9669	9921	10070	9871	10084	10088	10063	10041	10208
D407N(1) BDM 2.5	2224	2639	2954	3317	3709	3996	4372	4822	5084	5358	5680	5892	6130	6469	6750	6880	7107	7323	7547	7776	8133	8115	8503	8702	8846	9010	9123	9376	9369	9678	9907	9994	9963	10273	10138	10461	10426	10706	10598	10665	10899	10954	10715	10994	10743	11057	11115	10945	11164
D407N(1) BDM 0.5	2259	2699	3010	3378	3785	4066	4489	4782	5110	5382	5636	5974	6151	6509	6717	6971	7171	7436	7625	7758	7966	8263	8444	8652	8810	9005	9018	9278	9299	9551	9785	9939	10219	10427	10412	10643	10552	10632	10877	10703	10779	10873	10852	10902	10891	10945	11141	10866	11029
D407N(1) BDM 0.125	2144	2592	2963	3348	3721	4074	4406	4738	5041	5382	5590	5897	6248	6370	6680	6871	7170	7307	7505	7625	7895	8160	8180	8424	8632	8768	8929	9107	9272	9284	9419	9618	9847	9997	9935	10244	10436	10360	10353	10471	10518	10478	10328	10620	10502	10543	10482	10544	10472
D407N(1) BDM 0	2316	2620	3072	3471	3805	4234	4460	4925	5151	5372	5709	5972	6272	6517	6729	7096	7308	7601	7798	7903	8331	8465	8697	8790	8814	9211	9122	9381	9324	9342	9396	9591	9501	9756	9852	10049	10125	10134	10250	10385	10541	10525	10689	10699	10702	10832	10638	10998	11001
A446P(1) BDM 62.5	1139	1333	1457	1574	1707	1771	1839	1890	1934	1984	2103	2091	2189	2137	2183	2214	2295	2306	2367	2304	2289	2292	2258	2311	2304	2281	2257	2247	2226	2250	2221	2254	2250	2201	2239	2140	2134	2116	2131	2133	2077	2154	2092	2056	2080	2074	2075	2052	2015
A446P(1) BDM 12,.5	1125	1235	1325	1362	1428	1497	1520	1511	1542	1538	1570	1586	1572	1611	1603	1619	1652	1674	1629	1648	1672	1646	1671	1670	1663	1681	1644	1653	1627	1629	1590	1608	1589	1578	1586	1560	1569	1545	1538	1511	1534	1525	1549	1516	1517	1494	1496	1499	1505
A446P(1) BDM 2.5	1193	1236	1348	1402	1447	1479	1554	1530	1583	1577	1609	1628	1608	1583	1617	1596	1603	1625	1589	1613	1632	1602	1646	1623	1627	1631	1630	1614	1608	1603	1594	1608	1559	1551	1557	1582	1549	1517	1510	1528	1553	1522	1502	1473	1475	1465	1485	1462	1443
A446P(1) BDM 0.5	1190	1309	1360	1440	1466	1513	1525	1533	1602	1583	1580	1618	1591	1621	1627	1612	1583	1564	1591	1566	1587	1570	1594	1596	1593	1590	1611	1605	1603	1615	1605	1589	1551	1553	1543	1533	1546	1517	1502	1520	1497	1517	1480	1480	1463	1437	1450	1439	1449
A446P(1) BDM 0.125	1203	1296	1357	1441	1505	1534	1575	1587	1648	1643	1696	1692	1677	1721	1693	1711	1669	1670	1676	1643	1651	1627	1628	1592	1606	1575	1581	1590	1571	1606	1593	1627	1596	1625	1592	1598	1586	1566	1564	1546	1547	1530	1525	1511	1497	1497	1466	1486	1479
A446P(1) BDM 0	1167	1244	1350	1422	1464	1509	1543	1542	1585	1561	1573	1572	1549	1600	1543	1536	1556	1530	1523	1505	1536	1535	1515	1524	1530	1538	1580	1553	1548	1555	1538	1545	1535	1517	1512	1522	1473	1455	1455	1481	1459	1474	1452	1451	1437	1438	1430	1421	1416
S450P(1) BDM 62.5	1027	1143	1204	1270	1321	1317	1367	1409	1451	1452	1447	1488	1523	1563	1557	1599	1550	1566	1564	1557	1551	1564	1545	1542	1543	1505	1515	1484	1487	1452	1437	1450	1419	1423	1412	1407	1405	1372	1370	1361	1342	1384	1346	1341	1351	1324	1335	1310	1303
S450P(1) BDM 12,.5	992	1027	1057	1072	1082	1102	1113	1111	1116	1115	1099	1084	1103	1073	1102	1082	1078	1080	1064	1059	1060	1061	1065	1057	1044	1054	1042	1037	1021	1022	1012	1021	999	995	978	996	962	964	941	950	916	948	916	927	916	900	881	903	884
S450P(1) BDM 2.5	966	1046	1074	1085	1096	1102	1095	1064	1089	1077	1078	1060	1088	1066	1059	1044	1039	1036	1039	1024	1022	1024	1012	986	990	1007	998	1013	988	984	993	971	972	978	958	963	948	949	939	926	911	915	913	883	900	888	864	870	850
S450P(1) BDM 0.5	927	957	945	972	1004	1008	1023	1013	1015	1011	1024	1007	1014	1003	985	996	988	980	983	968	986	965	978	964	986	965	958	950	948	929	940	936	900	901	900	898	888	871	862	847	850	840	825	836	825	820	822	815	812
S450P(1) BDM 0.125	924	944	955	990	1004	997	1002	1015	1013	1014	1031	1015	1029	1012	1008	1008	988	988	998	986	989	985	995	954	973	970	971	966	944	949	936	920	906	897	898	880	868	881	859	852	840	827	822	835	814	819	831	812	811
S450P(1) BDM 0	882	916	938	953	968	993	1000	974	979	997	982	988	1010	993	1006	997	990	974	977	964	964	943	933	940	916	901	907	902	893	891	883	868	870	860	846	860	850	831	821	813	822	830	814	808	811	806	799	790	803
WT(2) BDM 62.5	1643	1988	2294	2586	2904	3104	3414	3584	3835	4023	4140	4502	4729	4973	5225	5219	5579	5777	5829	6030	6039	6005	6110	6196	6367	6546	6490	6502	6715	6850	6731	7003	6890	7130	7073	7158	7161	7409	7322	7479	7284	7578	7718	7795	7791	7881	7750	7806	7830
WT(2) BDM 12,.5	1848	2297	2612	2916	3180	3489	3642	3908	4079	4342	4461	4538	4716	4956	5034	5223	5291	5528	5532	5599	5731	5891	6019	6119	6177	6370	6428	6519	6561	6685	6794	6735	6728	6687	6843	6985	6979	6891	6936	6959	6987	7023	7193	7273	7127	7154	7235	7244	7239
WT(2) BDM 2.5	1541	1770	1912	2061	2250	2380	2479	2609	2684	2721	2779	2847	2968	2994	3047	3081	3086	3101	3111	3123	3169	3162	3153	3182	3146	3171	3199	3173	3186	3166	3195	3221	3229	3187	3248	3178	3249	3293	3282	3273	3222	3248	3260	3248	3219	3182	3276	3197	3200
WT(2) BDM 0.5	1013	1131	1196	1253	1297	1303	1336	1338	1344	1365	1345	1352	1348	1343	1340	1331	1302	1298	1276	1261	1271	1268	1278	1257	1267	1260	1265	1278	1272	1260	1246	1251	1230	1217	1209	1199	1175	1178	1163	1142	1147	1129	1105	1106	1115	1101	1108	1081	1097
WT(2) BDM 0.125	894	945	962	979	982	1006	1001	1001	1005	985	996	982	997	974	976	973	957	949	917	915	903	902	904	890	905	894	894	875	885	882	875	879	874	869	873	861	860	856	859	838	825	834	821	817	809	805	807	798	785
WT(2) BDM 0	846	864	881	894	912	913	901	916	900	906	903	906	905	894	868	880	861	850	847	833	817	814	806	801	788	785	785	774	786	773	779	773	786	775	771	770	765	756	762	753	756	750	716	740	723	727	720	723	713
D407N(2) BDM 62.5	1923	2274	2611	2913	3171	3442	3694	3963	4210	4388	4612	4864	5068	5248	5422	5716	5912	6017	6145	6343	6506	6596	6834	6696	6804	6921	7063	7095	7131	7148	7425	7420	7508	7587	7684	7907	7744	7703	7877	7977	7966	8049	8236	8152	8286	8259	8342	8325	8456
D407N(2) BDM 12,.5	2202	2665	3029	3384	3781	4087	4467	4690	4992	5254	5455	5581	5883	5995	6152	6471	6729	7016	7200	7361	7576	7755	7892	8012	8030	8136	8302	8467	8572	8657	8678	8878	8859	9073	9053	9210	9254	9326	9266	9394	9540	9543	9615	9734	9654	9926	9876	9982	10013
D407N(2) BDM 2.5	2264	2749	3080	3448	3890	4174	4571	4827	5144	5418	5671	5892	6109	6222	6486	6710	6876	7096	7216	7555	7771	7918	8161	8244	8349	8712	8662	8862	9009	9017	9168	9184	9263	9529	9454	9569	9596	9539	9619	9692	9755	9875	9963	9994	10040	10140	10190	10239	10373
D407N(2) BDM 0.5	2460	2915	3332	3740	4071	4507	4861	5223	5382	5632	5934	6102	6387	6400	6641	6926	7165	7344	7457	7739	7972	8147	8345	8739	8865	8897	9132	9195	9311	9484	9652	9529	9798	9680	9794	9910	9981	9911	10128	10073	10060	10288	10243	10538	10331	10444	10364	10651	10526
D407N(2) BDM 0.125	2446	2972	3410	3820	4206	4535	4886	5168	5562	5801	6023	6251	6551	6803	6902	7244	7382	7614	7868	8036	8297	8518	8751	8811	8801	9312	9482	9489	9619	9629	9820	9979	9994	10023	10244	10164	10227	10332	10232	10391	10711	10375	10534	10524	10691	10856	10822	10637	10918
D407N(2) BDM 0	2464	2887	3245	3655	3903	4432	4743	5038	5348	5565	5954	6276	6361	6635	7043	7073	7336	7543	7933	7963	8244	8208	8518	8641	8758	8874	9048	9064	9175	9259	9391	9523	9513	9690	9656	9841	9783	9991	10098	10109	10224	10224	10324	10485	10369	10516	10427	10360	10420
A446P(2) BDM 62.5	1132	1239	1353	1428	1494	1546	1601	1693	1760	1784	1838	1811	1850	1981	1892	1913	1910	1890	1932	1923	1885	1875	1868	1870	1848	1845	1807	1806	1779	1817	1786	1818	1812	1781	1787	1777	1758	1762	1745	1703	1725	1752	1687	1725	1738	1716	1737	1717	1741
A446P(2) BDM 12,.5	1107	1251	1285	1318	1342	1373	1411	1424	1482	1452	1477	1501	1487	1488	1461	1457	1457	1478	1479	1494	1467	1476	1470	1465	1452	1465	1433	1416	1400	1400	1383	1387	1368	1367	1356	1330	1348	1360	1325	1297	1309	1303	1302	1272	1262	1243	1242	1256	1244
A446P(2) BDM 2.5	1116	1153	1216	1260	1277	1314	1353	1373	1385	1398	1417	1421	1455	1451	1456	1444	1428	1425	1412	1407	1371	1375	1366	1375	1361	1360	1358	1361	1358	1354	1331	1335	1334	1321	1316	1289	1305	1274	1262	1241	1234	1228	1207	1210	1202	1215	1183	1186	1164
A446P(2) BDM 0.5	1084	1153	1180	1214	1261	1282	1308	1316	1347	1375	1363	1376	1416	1403	1398	1401	1400	1367	1355	1360	1325	1329	1339	1331	1294	1330	1340	1327	1325	1311	1324	1307	1302	1269	1291	1264	1261	1267	1222	1219	1236	1211	1192	1191	1179	1168	1154	1148	1143
A446P(2) BDM 0.125	1082	1148	1230	1259	1292	1312	1342	1352	1354	1368	1381	1392	1395	1394	1364	1342	1346	1310	1346	1330	1343	1331	1339	1328	1318	1305	1318	1293	1306	1297	1303	1272	1272	1269	1273	1259	1257	1221	1212	1230	1208	1180	1188	1170	1169	1137	1148	1125	1120
A446P(2) BDM 0	1054	1103	1172	1222	1248	1281	1325	1311	1324	1365	1348	1356	1367	1349	1339	1339	1335	1341	1310	1312	1322	1297	1272	1290	1274	1259	1245	1252	1234	1229	1207	1233	1217	1217	1223	1225	1217	1199	1186	1182	1171	1186	1162	1171	1170	1162	1137	1133	1109
S450P(2) BDM 62.5	1011	1114	1235	1288	1343	1363	1412	1417	1436	1450	1468	1500	1514	1554	1518	1550	1536	1531	1559	1512	1530	1534	1527	1494	1509	1498	1479	1476	1494	1480	1445	1432	1428	1446	1440	1435	1449	1434	1410	1429	1428	1392	1368	1360	1385	1354	1327	1317	1327
S450P(2) BDM 12,.5	898	946	977	1006	1032	1043	1041	1058	1053	1049	1051	1036	990	1007	984	979	980	976	972	968	969	966	961	925	945	937	932	932	937	914	904	905	892	892	871	884	870	867	864	862	875	858	852	847	833	850	832	859	840
S450P(2) BDM 2.5	866	905	931	958	982	974	990	982	992	975	963	935	926	917	916	936	924	931	923	928	909	912	912	893	877	877	876	864	860	846	854	844	829	823	818	805	822	819	811	804	810	798	810	800	800	792	788	790	802
S450P(2) BDM 0.5	927	967	997	1020	1005	1017	1024	1001	1005	1002	994	979	966	948	960	940	971	958	959	959	909	929	930	922	911	911	911	903	888	878	870	859	858	856	863	835	844	837	842	825	835	823	820	817	816	821	817	796	805
S450P(2) BDM 0.125	906	962	1000	1015	1028	1017	1014	1021	1010	992	986	980	980	971	975	950	949	954	948	954	935	903	923	906	915	893	899	862	888	871	851	856	837	843	847	829	835	830	824	826	822	819	794	814	807	813	802	795	792
S450P(2) BDM 0	903	943	961	961	988	987	1001	1001	997	991	976	980	951	965	974	941	950	926	929	932	925	903	901	896	883	880	866	867	863	831	845	847	827	830	818	801	798	792	806	791	791	768	767	785	767	769	760	762	750
Normierung (X-D407N)/(WT-D407N)
Cycle Nr.	1	2	3	4	5	6	7	8	9	10	11	12	13	14	15	16	17	18	19	20	21	22	23	24	25	26	27	28	29	30	31	32	33	34	35	36	37	38	39	40	41	42	43	44	45	46	47	48	49
Time [s]	0	14.094	27.942	41.789	55.631	69.475	83.313	97.153	110.994	124.829	138.66	152.497	166.33	180.163	194.001	207.839	221.667	235.508	249.329	263.161	276.991	290.815	304.636	318.456	332.291	346.106	359.926	373.747	387.568	401.384	415.202	429.02	442.85	456.666	470.491	484.315	498.139	511.963	525.787	539.611	553.424	567.25	581.076	594.906	608.737	622.568	636.383	650.215	664.039
WT(1) BDM 62.5	0.668003	0.40011	0.367699	0.344033	0.342963	0.340563	0.327288	0.333577	0.31963	0.307777	0.314675	0.294391	0.30751	0.300209	0.30355	0.316482	0.311104	0.323156	0.318789	0.317654	0.341879	0.333463	0.344923	0.350168	0.32576	0.347847	0.340817	0.341133	0.330037	0.317707	0.308188	0.319739	0.302402	0.320888	0.313908	0.306911	0.323745	0.307758	0.313783	0.312326	0.319395	0.302023	0.300919	0.297624	0.303614	0.307344	0.308441	0.336593	0.333656
WT(1) BDM 12,.5	0.376086	0.383599	0.325664	0.309668	0.31441	0.318288	0.314097	0.341386	0.336259	0.330778	0.333401	0.361896	0.345697	0.360704	0.352179	0.376387	0.370603	0.377502	0.385446	0.393672	0.413374	0.408376	0.400101	0.401172	0.388951	0.404875	0.385718	0.395459	0.396114	0.388141	0.379132	0.382605	0.390755	0.39092	0.393505	0.399658	0.402293	0.387982	0.3938	0.406395	0.409926	0.412626	0.422447	0.424421	0.424621	0.421737	0.412727	0.421516	0.427161
WT(1) BDM 2.5	0.57849	0.618602	0.606637	0.614048	0.604636	0.626612	0.616378	0.646657	0.642494	0.649069	0.656015	0.677563	0.681162	0.689854	0.690897	0.702219	0.708015	0.712491	0.720153	0.720426	0.738338	0.737027	0.751575	0.742861	0.741775	0.756152	0.746716	0.749566	0.747906	0.748898	0.74594	0.752817	0.753957	0.756876	0.761535	0.768614	0.771468	0.777236	0.77765	0.781124	0.788491	0.789468	0.792624	0.792432	0.795228	0.799173	0.796045	0.804106	0.809699
WT(1) BDM 0.5	0.867735	0.877821	0.888053	0.898792	0.892845	0.899766	0.899423	0.912884	0.921247	0.914129	0.91899	0.923985	0.932944	0.930091	0.93118	0.937242	0.93836	0.937911	0.94187	0.944281	0.94846	0.951489	0.950365	0.952114	0.952452	0.952674	0.951517	0.954245	0.953583	0.950569	0.950708	0.955949	0.953888	0.954159	0.959217	0.958815	0.960195	0.96365	0.963448	0.963693	0.964478	0.965437	0.96742	0.967951	0.967153	0.967907	0.968885	0.969401	0.970187
WT(1) BDM 0.125	0.955912	0.949917	0.956637	0.971299	0.96876	0.970985	0.972795	0.972426	0.976905	0.975027	0.976593	0.980464	0.979901	0.979428	0.981996	0.984628	0.98394	0.982031	0.984508	0.98712	0.986256	0.989205	0.987528	0.990024	0.987958	0.988405	0.988178	0.987374	0.986389	0.985263	0.984222	0.985917	0.986907	0.98796	0.988301	0.987377	0.989385	0.989614	0.991726	0.989995	0.991576	0.991562	0.991805	0.992812	0.991314	0.990057	0.992071	0.991769	0.99216
WT(1) BDM 0	1	1	1	1	1	1	1	1	1	1	1	1	1	1	1	1	1	1	1	1	1	1	1	1	1	1	1	1	1	1	1	1	1	1	1	1	1	1	1	1	1	1	1	1	1	1	1	1	1
D407N(1) BDM 62.5	0.331329	0.250413	0.219469	0.21639	0.233792	0.233001	0.188788	0.211811	0.196767	0.187295	0.186444	0.188781	0.195322	0.194038	0.172304	0.18542	0.195931	0.195617	0.183201	0.167577	0.211312	0.195864	0.219199	0.1999	0.193669	0.208116	0.207905	0.229237	0.20812	0.194013	0.19947	0.203357	0.193442	0.196841	0.202165	0.217052	0.221739	0.213862	0.20863	0.20918	0.217497	0.202501	0.203578	0.206669	0.208466	0.213723	0.194118	0.227075	0.221566
D407N(1) BDM 12,.5	0.167001	0.108971	0.113717	0.107628	0.102788	0.111665	0.0750206	0.108834	0.0990762	0.0814896	0.0694077	0.0858801	0.0842317	0.0788006	0.0836278	0.096355	0.102019	0.087363	0.105884	0.0825983	0.10744	0.100013	0.110607	0.0902856	0.0650528	0.0951254	0.0669931	0.0750608	0.0611913	0.0440938	0.0168145	0.0262506	0.0438347	0.0651718	0.053138	0.0566966	0.0511623	0.0586053	0.0284876	0.072099	0.088501	0.0614008	0.0618629	0.0826677	0.0617013	0.0732428	0.0577135	0.0926697	0.0767593
D407N(1) BDM 2.5	0.0614562	-0.0104568	0.0522124	0.0581571	0.0322472	0.0697538	0.0241825	0.0251342	0.0154734	0.00306681	0.00590271	0.0154739	0.0259456	0.0083682	-0.00353357	0.0342314	0.0307433	0.0406136	0.0356737	0.0177796	0.0261662	0.0455196	0.0244394	0.0109739	-0.00397269	0.0237814	-0.000119417	0.000579173	-0.00523499	-0.0389882	-0.0588506	-0.0454033	-0.0526016	-0.0571081	-0.0312705	-0.0440736	-0.0319499	-0.0606189	-0.0364474	-0.0288809	-0.0363341	-0.0436109	-0.00259844	-0.0294529	-0.00409345	-0.02215	-0.0478771	0.00513218	-0.0157778
D407N(1) BDM 0.5	0.0380762	-0.0434783	0.0274336	0.0351208	0.00671817	0.049238	-0.00796922	0.0348951	0.00946882	-0.00219058	0.0148585	-0.000386847	0.0221085	0.0013947	0.00201918	0.0198098	0.0209544	0.0241052	0.0245878	0.0202996	0.0482358	0.0262713	0.031872	0.0172091	0.000496586	0.0243729	0.0124194	0.011931	0.00290833	-0.0242516	-0.0448002	-0.0392068	-0.0817488	-0.0741191	-0.061229	-0.063543	-0.0453243	-0.0527766	-0.0656682	-0.0328004	-0.0241551	-0.0353766	-0.0162902	-0.0202676	-0.0188698	-0.0111242	-0.0504868	0.012782	-0.00271029
D407N(1) BDM 0.125	0.114896	0.01541	0.0482301	0.0464502	0.0282163	0.0468933	0.0148392	0.045632	0.0254042	-0.00219058	0.0242215	0.0145068	0.00438516	0.0256276	0.00824499	0.0356577	0.0211074	0.0429511	0.041643	0.0389192	0.0576186	0.0396671	0.0651298	0.0456416	0.0225947	0.0524136	0.0230475	0.0317387	0.00604933	0.0067301	-0.00264885	-0.00304191	-0.0393943	-0.026621	-0.00907501	-0.0208601	-0.0330114	-0.0239508	-0.0107876	-0.00887055	0.00233431	0.00477788	0.0360784	0.00788738	0.0199681	0.0284505	0.0156579	0.0439624	0.0512051
D407N(1) BDM 0	0	0	0	0	0	0	0	0	0	0	0	0	0	0	0	0	0	0	0	0	0	0	0	0	0	0	0	0	0	0	0	0	0	0	0	0	0	0	0	0	0	0	0	0	0	0	0	0	0
A446P(1) BDM 62.5	0.786239	0.70831	0.714602	0.71639	0.704736	0.721864	0.720253	0.740605	0.742956	0.742169	0.733971	0.750677	0.746026	0.763598	0.764934	0.773693	0.766748	0.773557	0.771887	0.783844	0.798467	0.802835	0.811162	0.807956	0.808194	0.819924	0.819799	0.826364	0.825733	0.822929	0.826327	0.826611	0.825572	0.83453	0.832386	0.846063	0.848211	0.849724	0.850335	0.85116	0.859028	0.850971	0.859184	0.862919	0.860823	0.862178	0.85948	0.866273	0.869809
A446P(1) BDM 12,.5	0.795591	0.762245	0.773009	0.79645	0.798455	0.802169	0.807914	0.833089	0.833487	0.839869	0.842459	0.848356	0.858761	0.8553	0.862527	0.867987	0.865096	0.865888	0.876777	0.875682	0.880005	0.886851	0.88511	0.887891	0.887772	0.890913	0.893002	0.89517	0.895416	0.894987	0.898998	0.899392	0.900831	0.903347	0.903783	0.908109	0.908184	0.910237	0.912442	0.915317	0.914138	0.914913	0.913452	0.916833	0.917033	0.919275	0.917595	0.919822	0.919175
A446P(1) BDM 2.5	0.750167	0.761695	0.762832	0.781344	0.792073	0.807444	0.798571	0.828453	0.824018	0.831325	0.834521	0.840232	0.852183	0.860181	0.860172	0.871632	0.872591	0.873046	0.882462	0.880582	0.885291	0.892574	0.888259	0.893752	0.892241	0.896829	0.894674	0.899687	0.897627	0.898004	0.898537	0.899392	0.904247	0.906329	0.906954	0.905755	0.910307	0.913205	0.915375	0.913564	0.912209	0.915218	0.918149	0.921126	0.921226	0.92213	0.918699	0.923405	0.925177
A446P(1) BDM 0.5	0.752171	0.721519	0.757522	0.766994	0.78569	0.797479	0.80654	0.827721	0.81963	0.830011	0.840423	0.842166	0.85529	0.853556	0.858489	0.869097	0.87565	0.881958	0.882177	0.887162	0.891238	0.896736	0.89481	0.897119	0.896462	0.90168	0.896943	0.90073	0.898208	0.896612	0.897271	0.901532	0.905158	0.906108	0.908485	0.910997	0.910625	0.913205	0.916213	0.914389	0.917893	0.915726	0.920348	0.920427	0.922424	0.924887	0.922212	0.925632	0.924596
A446P(1) BDM 0.125	0.743487	0.728674	0.75885	0.766616	0.77259	0.791325	0.7928	0.814544	0.809007	0.816867	0.816813	0.827853	0.839576	0.836123	0.847383	0.853407	0.862496	0.866472	0.870097	0.876382	0.88278	0.889322	0.890527	0.897618	0.894848	0.903455	0.900525	0.902467	0.901931	0.897656	0.898653	0.897251	0.900034	0.898155	0.903127	0.904044	0.906379	0.908012	0.909719	0.911707	0.912818	0.914405	0.91585	0.917332	0.91903	0.91898	0.920606	0.921081	0.921692
A446P(1) BDM 0	0.767535	0.757292	0.761947	0.773792	0.786362	0.798652	0.801594	0.825525	0.823557	0.83483	0.841848	0.851064	0.862964	0.857218	0.872623	0.881141	0.87978	0.886925	0.891842	0.895702	0.897978	0.901288	0.904762	0.906098	0.904283	0.907832	0.900645	0.906753	0.904607	0.903574	0.904987	0.906489	0.906979	0.910085	0.911874	0.912174	0.918374	0.919775	0.921135	0.918412	0.92175	0.920098	0.923146	0.923323	0.92502	0.924788	0.92422	0.927375	0.92779
S450P(1) BDM 62.5	0.861055	0.812878	0.826549	0.831193	0.834397	0.854924	0.849959	0.85798	0.854503	0.858708	0.867494	0.867311	0.867714	0.863668	0.870268	0.871157	0.880697	0.881665	0.886015	0.888422	0.895996	0.897516	0.900983	0.903853	0.902669	0.911737	0.908407	0.914746	0.911703	0.915526	0.916619	0.917192	0.920187	0.920468	0.922808	0.924476	0.925592	0.928571	0.930038	0.930789	0.933624	0.929247	0.93374	0.934305	0.933606	0.936011	0.933755	0.938123	0.938728
S450P(1) BDM 12,.5	0.884436	0.87672	0.891593	0.905967	0.914679	0.917937	0.919758	0.930698	0.931871	0.93253	0.938327	0.945455	0.944455	0.949093	0.946828	0.95309	0.952891	0.952666	0.957078	0.958141	0.960883	0.962934	0.961451	0.964335	0.964618	0.965097	0.964891	0.966524	0.965914	0.965421	0.965565	0.965525	0.968006	0.967745	0.97026	0.968442	0.972614	0.97181	0.974969	0.973182	0.97686	0.973569	0.976714	0.975639	0.977037	0.977752	0.979323	0.977535	0.979286
S450P(1) BDM 2.5	0.901804	0.866263	0.884071	0.901057	0.909976	0.917937	0.924705	0.942167	0.938106	0.940854	0.942601	0.950097	0.947195	0.950314	0.954064	0.959113	0.958856	0.959094	0.960631	0.963041	0.965905	0.967746	0.968128	0.973189	0.971322	0.970658	0.970146	0.969304	0.969753	0.969831	0.967753	0.971158	0.97108	0.969623	0.972447	0.971973	0.9741	0.9734	0.975178	0.975658	0.977367	0.976924	0.977014	0.980032	0.978634	0.978933	0.98103	0.98073	0.982577
S450P(1) BDM 0.5	0.927856	0.915245	0.94115	0.943731	0.94088	0.945487	0.94449	0.954612	0.955196	0.955312	0.953593	0.960348	0.960716	0.961297	0.966515	0.966719	0.966656	0.967275	0.96859	0.970881	0.970662	0.975419	0.972411	0.975932	0.971819	0.975627	0.974922	0.976601	0.974407	0.976213	0.973857	0.975101	0.979278	0.978129	0.978789	0.978926	0.980469	0.981666	0.983243	0.983806	0.983558	0.984548	0.985809	0.984724	0.986122	0.985627	0.985245	0.986056	0.986255
S450P(1) BDM 0.125	0.92986	0.9224	0.936726	0.936934	0.94088	0.94871	0.950261	0.954124	0.955658	0.954655	0.952168	0.958801	0.957976	0.959728	0.962645	0.964818	0.966656	0.966107	0.966458	0.968361	0.970266	0.972818	0.97027	0.977179	0.973433	0.975035	0.97337	0.974748	0.974872	0.973892	0.974318	0.976904	0.978595	0.978571	0.979007	0.980852	0.982592	0.980606	0.983557	0.98329	0.984573	0.98587	0.986108	0.984824	0.98722	0.985726	0.984342	0.986346	0.986352
S450P(1) BDM 0	0.957916	0.93781	0.944248	0.950906	0.952973	0.949883	0.950811	0.964129	0.96351	0.958379	0.962141	0.964023	0.961447	0.96304	0.962982	0.966561	0.966351	0.968152	0.969443	0.971441	0.973569	0.978281	0.97808	0.978925	0.980509	0.983199	0.981013	0.982161	0.980805	0.980622	0.980422	0.982763	0.982694	0.982658	0.984693	0.982991	0.984503	0.985905	0.987537	0.987313	0.9864	0.985565	0.986908	0.98752	0.98752	0.987005	0.987554	0.988477	0.987126
WT(2) BDM 62.5	0.507417	0.44439	0.402284	0.387179	0.334002	0.37738	0.345914	0.352741	0.340153	0.330972	0.359137	0.330354	0.29912	0.289497	0.294413	0.29937	0.271351	0.263858	0.296924	0.271108	0.29689	0.297944	0.312241	0.311862	0.3	0.287798	0.309573	0.309047	0.293241	0.283879	0.308871	0.288	0.300561	0.287156	0.290715	0.295778	0.290752	0.279589	0.297344	0.281103	0.31052	0.279291	0.271232	0.276039	0.267261	0.26918	0.27578	0.26502	0.266818
WT(2) BDM 12,.5	0.380717	0.291646	0.267766	0.267657	0.241725	0.267974	0.286569	0.274139	0.285297	0.262503	0.295585	0.32365	0.301503	0.292458	0.325344	0.298724	0.31583	0.301061	0.338837	0.331557	0.33836	0.313362	0.32404	0.321684	0.323839	0.309556	0.317076	0.306996	0.311599	0.303323	0.301556	0.318629	0.319125	0.336848	0.316601	0.31485	0.310934	0.335679	0.338689	0.336682	0.341888	0.337872	0.325874	0.329605	0.336098	0.343447	0.328835	0.323337	0.327702
WT(2) BDM 2.5	0.570457	0.55215	0.563875	0.577327	0.552658	0.58312	0.589276	0.589277	0.598921	0.610431	0.628588	0.638547	0.621884	0.63421	0.647126	0.644599	0.656371	0.663678	0.680497	0.678822	0.683318	0.682445	0.695669	0.696301	0.704141	0.705032	0.707854	0.710615	0.713911	0.718006	0.719461	0.720229	0.720064	0.729445	0.721216	0.734539	0.724551	0.725284	0.730077	0.730654	0.739544	0.736331	0.735221	0.742637	0.74124	0.749208	0.736685	0.743281	0.743793
WT(2) BDM 0.5	0.896786	0.868018	0.866751	0.869975	0.871281	0.889173	0.886778	0.897623	0.90018	0.901481	0.912493	0.916946	0.918805	0.921791	0.923563	0.927176	0.931892	0.933064	0.939458	0.939972	0.938872	0.938599	0.938797	0.941837	0.9399	0.941278	0.94191	0.939204	0.942067	0.942611	0.945773	0.945371	0.949123	0.950421	0.950703	0.952706	0.954535	0.954304	0.957048	0.958422	0.958703	0.959996	0.959513	0.962442	0.959361	0.961794	0.960029	0.962852	0.960441
WT(2) BDM 0.125	0.970334	0.95996	0.965736	0.969214	0.976596	0.973572	0.973972	0.979379	0.976394	0.983044	0.981588	0.985847	0.983138	0.986065	0.98251	0.984983	0.985174	0.985208	0.990121	0.988499	0.988421	0.988098	0.987293	0.988648	0.98532	0.986525	0.986809	0.987817	0.988199	0.987155	0.988853	0.987886	0.989916	0.989456	0.98852	0.989968	0.989466	0.989172	0.98961	0.990915	0.992712	0.991134	0.989072	0.992099	0.991084	0.992032	0.991037	0.992217	0.992583
WT(2) BDM 0	1	1	1	1	1	1	1	1	1	1	1	1	1	1	1	1	1	1	1	1	1	1	1	1	1	1	1	1	1	1	1	1	1	1	1	1	1	1	1	1	1	1	1	1	1	1	1	1	1
D407N(2) BDM 62.5	0.334363	0.303015	0.26819	0.268743	0.244734	0.28133	0.273035	0.260796	0.255845	0.252629	0.26569	0.262942	0.236987	0.241596	0.26251	0.219118	0.219923	0.227999	0.252329	0.227209	0.234011	0.218015	0.218361	0.248087	0.245169	0.241439	0.240228	0.237515	0.243652	0.248763	0.228286	0.240343	0.229747	0.235895	0.221947	0.213207	0.226103	0.247753	0.237896	0.227875	0.238488	0.229576	0.217319	0.239405	0.215944	0.230565	0.214793	0.211165	0.202328
D407N(2) BDM 12,.5	0.161928	0.109738	0.0913706	0.0981528	0.040789	0.0980392	0.0718376	0.084425	0.080036	0.0667525	0.0987923	0.129423	0.08761	0.111479	0.144291	0.0972065	0.0937452	0.078739	0.103443	0.084432	0.0899421	0.0612659	0.0811722	0.0802296	0.0913425	0.091235	0.090282	0.0720145	0.0718798	0.0709404	0.0827915	0.0737143	0.0749398	0.0692092	0.0678672	0.0695623	0.0586605	0.0720087	0.0891174	0.0764215	0.0722433	0.0718809	0.0737927	0.0770652	0.074124	0.0602717	0.0567632	0.0392238	0.0419285
D407N(2) BDM 2.5	0.123609	0.0682155	0.069797	0.0749728	0.00434637	0.0733163	0.0447683	0.0511887	0.0458633	0.0315518	0.0560285	0.0715084	0.0461877	0.0719387	0.0902024	0.0586146	0.0710425	0.0667862	0.101185	0.057223	0.0636865	0.039221	0.0462915	0.0506378	0.0513174	0.0200272	0.0467143	0.0243667	0.0197878	0.0285176	0.0258941	0.0387429	0.0286467	0.0180595	0.0227349	0.0299857	0.0207363	0.0489442	0.0513068	0.0445703	0.0495353	0.0368377	0.0375729	0.0503848	0.0341074	0.0384105	0.0244154	0.0125558	0.00484187
D407N(2) BDM 0.5	0.00247219	-0.0138408	-0.036802	-0.0307859	-0.0561685	-0.0213129	-0.0307132	-0.0448811	-0.00764388	-0.0143808	0.00395961	0.0324022	-0.0047654	0.0409336	0.0651012	0.0237365	0.0264093	0.0297326	0.0671747	0.0314165	0.0366231	0.00824993	0.0224326	-0.0125	-0.0134253	-0.00284337	-0.0101658	-0.0158022	-0.0162117	-0.0265143	-0.0303065	-0.000685714	-0.0326573	0.0011217	-0.0155318	-0.00760666	-0.0219561	0.0086627	-0.00321337	0.0038478	0.0173215	-0.00675533	0.00843047	-0.00543869	0.00393946	0.00735519	0.00649016	-0.0301961	-0.01092
D407N(2) BDM 0.125	0.0111248	-0.0420168	-0.069797	-0.059761	-0.101304	-0.0292697	-0.0372202	-0.0315381	-0.0481115	-0.0506546	-0.0136607	0.00465549	-0.034824	-0.0292632	0.022834	-0.0276118	-0.00710425	-0.0106081	0.00917302	-0.0102384	-0.00713612	-0.0419259	-0.0302127	-0.0216837	-0.00539523	-0.0541476	-0.0525233	-0.0512666	-0.0529265	-0.0436012	-0.0498142	-0.0521143	-0.0551163	-0.0373528	-0.066179	-0.035608	-0.0492349	-0.0369247	-0.014353	-0.0301411	-0.0514364	-0.0159384	-0.0218568	-0.00400205	-0.0333817	-0.0347329	-0.0406923	-0.0287434	-0.0513032
D407N(2) BDM 0	0	0	0	0	0	0	0	0	0	0	0	0	0	0	0	0	0	0	0	0	0	0	0	0	0	0	0	0	0	0	0	0	0	0	0	0	0	0	0	0	0	0	0	0	0	0	0	0	0
A446P(2) BDM 62.5	0.823239	0.814632	0.800338	0.806592	0.805416	0.820119	0.817803	0.811499	0.806655	0.811548	0.814888	0.831471	0.826796	0.81066	0.83417	0.833199	0.837992	0.844614	0.846881	0.847125	0.8562	0.856505	0.862293	0.863648	0.867001	0.868958	0.876316	0.875513	0.881631	0.876974	0.88307	0.880571	0.882434	0.887156	0.88565	0.888987	0.889887	0.891067	0.894709	0.898461	0.897655	0.894237	0.898938	0.898923	0.894775	0.898968	0.89523	0.896856	0.894097
A446P(2) BDM 12,.5	0.83869	0.8087	0.829103	0.846432	0.856235	0.869281	0.867257	0.876759	0.869155	0.882807	0.886359	0.889199	0.893328	0.896534	0.903968	0.90683	0.907954	0.906171	0.91081	0.907293	0.912481	0.910468	0.9139	0.915306	0.916688	0.915935	0.921578	0.922557	0.926809	0.926114	0.929865	0.929829	0.93331	0.933595	0.934159	0.938265	0.935352	0.934597	0.939696	0.941855	0.941593	0.94163	0.939009	0.945408	0.944122	0.947288	0.946224	0.944692	0.945297
A446P(2) BDM 2.5	0.833127	0.857143	0.858291	0.867439	0.877967	0.886047	0.882353	0.889131	0.890962	0.894398	0.898238	0.904097	0.899194	0.902979	0.904777	0.908929	0.912432	0.914089	0.920265	0.919495	0.925407	0.924128	0.927386	0.926786	0.928105	0.928916	0.930655	0.929192	0.931815	0.931534	0.935903	0.935771	0.937206	0.938755	0.938661	0.942785	0.94012	0.943909	0.946444	0.947841	0.949514	0.949546	0.948897	0.95177	0.950342	0.950148	0.952302	0.951956	0.953539
A446P(2) BDM 0.5	0.852905	0.857143	0.873519	0.8841	0.883317	0.895141	0.894066	0.90296	0.899505	0.899335	0.908929	0.912477	0.906342	0.911339	0.91417	0.915873	0.916757	0.922755	0.928309	0.926087	0.931601	0.930349	0.930887	0.932398	0.936512	0.932625	0.932833	0.933293	0.935749	0.936601	0.936716	0.938971	0.940873	0.944588	0.941474	0.945541	0.944999	0.944667	0.950728	0.950192	0.949303	0.951341	0.950458	0.95372	0.952727	0.954949	0.95529	0.955899	0.955702
A446P(2) BDM 0.125	0.854141	0.859614	0.852369	0.867802	0.872952	0.886616	0.885216	0.894226	0.897932	0.900837	0.905365	0.909497	0.910191	0.912907	0.919676	0.9254	0.925097	0.931271	0.929579	0.930295	0.929177	0.930078	0.930887	0.932781	0.933501	0.935715	0.935496	0.937394	0.938014	0.938251	0.939155	0.942971	0.944311	0.944588	0.9435	0.946092	0.945442	0.949648	0.951799	0.949017	0.95226	0.954613	0.950874	0.955875	0.953763	0.958116	0.955908	0.958286	0.958071
A446P(2) BDM 0	0.871446	0.881859	0.876904	0.881202	0.887663	0.895425	0.889641	0.904173	0.904676	0.901481	0.911899	0.916201	0.915323	0.920746	0.923725	0.925884	0.926795	0.92664	0.93466	0.932819	0.932005	0.934677	0.939575	0.937628	0.939021	0.941402	0.94433	0.94234	0.946597	0.946264	0.950302	0.947429	0.950613	0.950421	0.949128	0.94984	0.949878	0.95203	0.954584	0.954147	0.956168	0.953979	0.95358	0.955772	0.95366	0.955562	0.957041	0.957456	0.959205
S450P(2) BDM 62.5	0.898022	0.876421	0.850254	0.857298	0.855901	0.872123	0.866996	0.878457	0.879496	0.883237	0.888141	0.889385	0.88838	0.885037	0.894737	0.891813	0.895753	0.898252	0.89952	0.904769	0.903999	0.902624	0.906509	0.911607	0.909536	0.911856	0.916011	0.91532	0.915604	0.916686	0.922666	0.924686	0.926435	0.924734	0.924705	0.926689	0.924152	0.926584	0.930591	0.927747	0.929024	0.932236	0.93214	0.936378	0.931371	0.935949	0.937468	0.938363	0.936747
S450P(2) BDM 12,.5	0.967862	0.959466	0.959391	0.959435	0.95988	0.963058	0.963561	0.965551	0.965603	0.969307	0.970699	0.975791	0.984421	0.980317	0.981215	0.984014	0.981622	0.981174	0.98236	0.981066	0.979534	0.979443	0.979901	0.984184	0.980301	0.981209	0.98221	0.980941	0.982	0.983384	0.985485	0.984914	0.987854	0.986876	0.988745	0.987432	0.988357	0.987981	0.989075	0.98835	0.987431	0.9886	0.985845	0.98902	0.988596	0.987435	0.988462	0.985888	0.986917
S450P(2) BDM 2.5	0.987639	0.979733	0.978849	0.97682	0.976596	0.982666	0.976835	0.983988	0.979317	0.98519	0.988121	0.9946	0.996151	0.995994	0.992227	0.990958	0.99027	0.987898	0.989275	0.986676	0.987613	0.986746	0.986255	0.988265	0.988833	0.988627	0.988987	0.989144	0.991179	0.991398	0.991291	0.991886	0.995073	0.994616	0.99471	0.996142	0.993679	0.993178	0.994751	0.994549	0.994297	0.994934	0.990216	0.993843	0.992017	0.99336	0.992995	0.993048	0.990831
S450P(2) BDM 0.5	0.949938	0.949086	0.950931	0.954364	0.968907	0.970446	0.967985	0.979379	0.976394	0.979395	0.981984	0.986406	0.98882	0.990594	0.985101	0.990312	0.983012	0.983864	0.984194	0.982328	0.987613	0.984447	0.983921	0.984566	0.984567	0.984423	0.984751	0.984439	0.987841	0.987627	0.989433	0.990171	0.99175	0.990914	0.989645	0.992834	0.99124	0.991229	0.991431	0.992304	0.991656	0.992295	0.989176	0.992099	0.990359	0.990397	0.990007	0.992425	0.990522
S450P(2) BDM 0.125	0.962917	0.951557	0.949662	0.956175	0.961217	0.970446	0.970588	0.974527	0.97527	0.981541	0.983568	0.98622	0.986254	0.986588	0.982672	0.988697	0.986409	0.984461	0.985747	0.983029	0.984112	0.987963	0.984829	0.986607	0.984065	0.986649	0.986204	0.989385	0.987841	0.988452	0.99164	0.990514	0.994156	0.992372	0.991446	0.993496	0.992238	0.991987	0.993359	0.992198	0.993029	0.992717	0.991882	0.992406	0.991292	0.991215	0.991552	0.992529	0.991862
S450P(2) BDM 0	0.964771	0.960949	0.966159	0.975733	0.97459	0.978971	0.973972	0.979379	0.978192	0.981756	0.985547	0.98622	0.991569	0.987633	0.982834	0.99015	0.986255	0.988645	0.988428	0.986115	0.985458	0.987963	0.987682	0.987883	0.98808	0.988256	0.990197	0.988782	0.990821	0.993165	0.992336	0.991543	0.995302	0.993831	0.99471	0.996583	0.996341	0.996102	0.995287	0.995938	0.996303	0.9981	0.994692	0.995382	0.995439	0.995709	0.995879	0.995953	0.996188
Mittelung 1600-1800s
Cycle Nr.	Average	Stan. dev.
WT(1) BDM 62.5	0.261759	0.00884309
WT(1) BDM 12,.5	0.492041	0.00620585
WT(1) BDM 2.5	0.843069	0.00241032
WT(1) BDM 0.5	0.977715	0.000643203
WT(1) BDM 0.125	0.995389	0.000539897
WT(1) BDM 0	1	0
D407N(1) BDM 62.5	0.0468533	0.0137242
D407N(1) BDM 12,.5	-0.00589812	0.0123221
D407N(1) BDM 2.5	-0.039051	0.0203948
D407N(1) BDM 0.5	-0.0503898	0.0193191
D407N(1) BDM 0.125	0.0109905	0.0216327
D407N(1) BDM 0	0	0
A446P(1) BDM 62.5	0.869024	0.0027544
A446P(1) BDM 12,.5	0.948697	0.00133147
A446P(1) BDM 2.5	0.951103	0.00175971
A446P(1) BDM 0.5	0.952701	0.00101923
A446P(1) BDM 0.125	0.95047	0.0018411
A446P(1) BDM 0	0.949501	0.00178869
S450P(1) BDM 62.5	0.947553	0.00103955
S450P(1) BDM 12,.5	0.988238	0.000736635
S450P(1) BDM 2.5	0.990981	0.000839915
S450P(1) BDM 0.5	0.994141	0.000993613
S450P(1) BDM 0.125	0.99742	0.00102938
S450P(1) BDM 0	0.997013	0.000972856
	Average	Stan. dev.
WT(2) BDM 62.5	0.210764	0.00946657
WT(2) BDM 12,.5	0.412372	0.0126025
WT(2) BDM 2.5	0.821026	0.00369135
WT(2) BDM 0.5	0.977556	0.00107531
WT(2) BDM 0.125	0.995408	0.00084026
WT(2) BDM 0	1	0
D407N(2) BDM 62.5	0.0869154	0.013835
D407N(2) BDM 12,.5	-0.0118582	0.0195027
D407N(2) BDM 2.5	-0.0161781	0.0152861
D407N(2) BDM 0.5	-0.0338507	0.0163039
D407N(2) BDM 0.125	-0.073786	0.0139671
D407N(2) BDM 0	0	0
A446P(2) BDM 62.5	0.915927	0.00178459
A446P(2) BDM 12,.5	0.965795	0.00133957
A446P(2) BDM 2.5	0.967085	0.00101943
A446P(2) BDM 0.5	0.97022	0.00164753
A446P(2) BDM 0.125	0.971268	0.000935246
A446P(2) BDM 0	0.97314	0.00125846
S450P(2) BDM 62.5	0.930088	0.00167563
S450P(2) BDM 12,.5	0.987572	0.00110271
S450P(2) BDM 2.5	0.996189	0.000974431
S450P(2) BDM 0.5	0.995477	0.00101412
S450P(2) BDM 0.125	0.997072	0.00107201
S450P(2) BDM 0	0.996645	0.000777725
[truncated: 125 more columns]

## Sheet: #2cal
Cycle Nr.	1	2	3	4	5	6	7	8	9	10	11	12	13	14	15	16	17	18	19	20	21	22	23	24	25	26	27	28	29	30	31	32	33	34	35	36	37	38	39	40	41	42	43	44	45	46	47	48	49
Time [s]	0	14.073	27.906	41.752	55.582	69.417	83.254	97.098	110.945	124.785	138.611	152.454	166.28	180.133	193.981	207.822	221.672	235.519	249.362	263.204	277.046	290.887	304.723	318.56	332.405	346.247	360.087	373.926	387.762	401.606	415.433	429.268	443.099	456.947	470.785	484.623	498.478	512.308	526.162	540.012	553.849	567.68	581.517	595.354	609.193	623.035	636.87	650.711	664.547
Temp. [°C]	25.3	25.4	25.4	25.5	25.6	25.7	25.8	26	26.1	26.2	26.5	26.6	26.8	26.9	27.2	27.3	27.6	27.7	27.9	27.9	28	28.2	28.3	28.3	28.3	28.2	28.3	28.2	28.2	28.1	28.1	28.1	28.1	28.1	28.1	28.1	28.1	28.1	28.1	28.1	28.1	28	28.1	28.1	28.1	28.1	28.1	28.1	28.1
WT(1) BDM 62.5	1692	2310	2722	3194	3532	3836	4216	4472	4734	5036	5214	5459	5776	5833	6130	6173	6340	6462	6623	6683	6807	6857	7062	7144	7341	7314	7466	7574	7673	7676	7791	7974	7919	8038	8123	8128	8341	8326	8300	8251	8245	8209	8365	8427	8396	8525	8326	8538	8614
WT(1) BDM 12,.5	1802	2545	2883	3258	3595	3861	4170	4373	4711	4955	5142	5232	5441	5721	5998	6190	6347	6439	6533	6679	6561	6734	6790	6742	6737	6918	6825	6942	6913	6968	7110	7134	7237	7306	7375	7308	7480	7480	7346	7388	7462	7596	7578	7733	7552	7450	7349	7471	7448
WT(1) BDM 2.5	1816	2062	2225	2465	2674	2750	2939	3045	3115	3237	3281	3258	3354	3451	3495	3580	3619	3654	3733	3744	3755	3687	3688	3630	3607	3638	3566	3526	3500	3542	3557	3459	3507	3443	3454	3460	3467	3427	3436	3419	3370	3349	3316	3319	3338	3327	3336	3296	3306
WT(1) BDM 0.5	1341	1337	1363	1467	1545	1588	1636	1679	1686	1661	1685	1668	1683	1672	1669	1660	1709	1680	1728	1699	1723	1659	1660	1617	1585	1561	1544	1549	1540	1490	1514	1476	1519	1471	1431	1429	1422	1411	1407	1412	1388	1359	1346	1354	1352	1323	1341	1327	1361
WT(1) BDM 0.125	1047	1150	1175	1169	1188	1189	1192	1195	1205	1220	1212	1272	1196	1218	1196	1221	1217	1224	1240	1206	1236	1171	1146	1147	1117	1125	1116	1107	1075	1060	1075	1054	1061	1048	1028	1006	1008	999	1000	980	989	985	975	964	973	966	963	941	967
WT(1) BDM 0	1044	1048	1079	1119	1120	1107	1124	1120	1145	1129	1128	1123	1139	1112	1104	1104	1143	1131	1124	1111	1115	1093	1078	1061	1050	1039	1014	1014	1000	984	993	975	973	964	952	930	921	929	923	923	923	914	906	902	881	891	883	883	887
D407N(1) BDM 62.5	2033	2569	2965	3397	3742	4045	4413	4667	5054	5314	5589	5868	6097	6377	6607	6727	6966	7078	7227	7241	7488	7492	7560	7666	7707	7943	8069	8134	8259	8383	8373	8524	8611	8509	8667	8714	8770	8987	9040	9036	9023	8894	9134	9107	9508	9329	9624	9666	9543
D407N(1) BDM 12,.5	2451	3070	3705	4186	4602	5037	5449	5832	6136	6521	6820	7119	7500	7578	7948	8298	8267	8712	8575	8831	8922	9082	9292	9172	9202	9490	9625	9550	9740	9711	9978	10136	10212	10318	10336	10573	10507	10563	10597	10633	10627	10688	10830	10910	11067	11082	11007	11253	11156
D407N(1) BDM 2.5	3019	3411	3963	4485	4940	5342	5783	6254	6556	6946	7406	7609	8082	8364	8672	8912	8999	9355	9614	9876	9909	9958	9817	9843	9852	10050	10296	10101	10301	10589	10575	10663	10741	10767	11046	11124	11123	11363	11337	11561	11308	11648	11551	11635	11613	11731	11740	11971	11805
D407N(1) BDM 0.5	3062	3537	4090	4540	5020	5492	5917	6301	6640	7039	7382	7651	7949	8151	8481	8789	9027	9387	9490	9757	9833	9604	9656	9765	9725	10003	10062	10122	10084	10403	10465	10506	10618	10776	10660	10793	10860	11047	11071	11261	11191	11155	11349	11541	11631	11443	11431	11748	11653
D407N(1) BDM 0.125	3217	3629	4084	4548	5038	5530	6016	6492	6795	7245	7637	7937	8270	8593	8983	9112	9302	9584	10020	10135	10354	10409	10811	10585	10512	10439	10638	10649	10633	10654	10832	11047	10982	11152	11452	11426	11529	11693	11364	11855	12032	11827	11762	11836	12042	12043	12103	12393	12330
D407N(1) BDM 0	3097	3952	4263	4680	5277	5734	6317	6670	6860	7481	7807	8109	8458	8874	9178	9234	9943	9994	9932	10316	10077	10488	10647	10891	10898	11014	10913	11197	11371	11391	11364	11370	11492	11861	11646	11935	11869	11752	11870	11744	11629	11885	12056	12001	12004	12182	11813	11972	11983
A446P(1) BDM 62.5	1140	1359	1529	1642	1708	1834	1888	1973	2035	2131	2187	2263	2199	2326	2351	2408	2472	2444	2442	2449	2382	2437	2385	2369	2359	2316	2380	2304	2293	2288	2321	2331	2243	2268	2222	2239	2240	2169	2122	2141	2142	2096	2085	2005	2028	2013	1993	1996	1997
A446P(1) BDM 12,.5	1189	1390	1480	1546	1621	1672	1743	1772	1811	1819	1800	1822	1860	1851	1844	1854	1863	1846	1886	1858	1835	1885	1860	1858	1844	1839	1802	1786	1801	1716	1751	1709	1678	1682	1677	1657	1619	1628	1608	1615	1574	1575	1561	1542	1556	1560	1506	1481	1514
A446P(1) BDM 2.5	1208	1386	1467	1506	1583	1637	1665	1693	1736	1775	1766	1766	1744	1757	1794	1768	1776	1779	1746	1779	1746	1739	1754	1763	1737	1708	1713	1699	1679	1680	1685	1655	1657	1642	1599	1580	1557	1570	1553	1538	1504	1487	1456	1475	1468	1476	1446	1430	1431
A446P(1) BDM 0.5	1375	1430	1479	1475	1547	1604	1643	1684	1690	1727	1749	1752	1771	1780	1759	1764	1791	1766	1770	1772	1784	1760	1785	1767	1734	1752	1746	1696	1709	1690	1658	1648	1614	1626	1590	1565	1562	1549	1553	1517	1508	1486	1477	1478	1460	1451	1432	1429	1420
A446P(1) BDM 0.125	1260	1355	1418	1451	1534	1583	1612	1633	1676	1679	1704	1695	1687	1713	1709	1697	1708	1740	1713	1719	1730	1730	1741	1739	1724	1730	1703	1683	1649	1628	1595	1611	1607	1598	1574	1551	1548	1527	1523	1507	1498	1492	1485	1461	1463	1445	1434	1434	1438
A446P(1) BDM 0	1236	1455	1524	1576	1590	1601	1639	1647	1679	1673	1658	1704	1682	1700	1697	1694	1731	1707	1716	1716	1712	1720	1750	1710	1695	1674	1663	1654	1619	1610	1585	1590	1560	1555	1528	1514	1500	1477	1441	1477	1470	1448	1439	1406	1433	1407	1419	1392	1360
S450P(1) BDM 62.5	1151	1269	1400	1498	1523	1609	1631	1680	1760	1755	1808	1814	1845	1882	1876	1932	1912	1940	1913	1870	1836	1834	1819	1800	1808	1798	1779	1794	1736	1739	1722	1718	1696	1698	1656	1638	1636	1628	1587	1587	1573	1588	1572	1531	1505	1499	1480	1482	1469
S450P(1) BDM 12,.5	1085	1182	1222	1285	1319	1335	1347	1363	1370	1345	1348	1352	1356	1350	1356	1355	1364	1347	1342	1320	1291	1251	1262	1256	1200	1229	1190	1179	1171	1129	1149	1127	1133	1109	1120	1093	1101	1077	1084	1065	1045	1038	1040	1025	1022	1006	1006	1002	1006
S450P(1) BDM 2.5	1095	1161	1190	1251	1251	1288	1302	1295	1305	1307	1296	1293	1277	1300	1300	1293	1306	1281	1281	1253	1223	1204	1209	1175	1153	1162	1135	1144	1122	1110	1097	1097	1109	1079	1066	1050	1055	1048	1044	1051	1019	1004	1012	991	1005	1001	985	986	995
S450P(1) BDM 0.5	1097	1168	1225	1259	1265	1293	1323	1310	1339	1328	1333	1333	1345	1320	1334	1308	1325	1326	1315	1310	1262	1265	1232	1223	1171	1172	1142	1147	1118	1134	1118	1099	1106	1107	1084	1053	1064	1057	1038	1032	1029	1042	1021	1038	1007	1002	999	995	979
S450P(1) BDM 0.125	1152	1188	1238	1282	1310	1314	1356	1331	1359	1342	1339	1350	1360	1374	1350	1355	1347	1370	1340	1333	1331	1313	1264	1241	1213	1195	1178	1168	1176	1148	1133	1136	1142	1115	1093	1089	1082	1086	1064	1067	1046	1033	1037	1025	1023	1017	1014	1025	1014
S450P(1) BDM 0	1177	1209	1258	1271	1272	1268	1326	1314	1342	1307	1284	1367	1382	1350	1347	1323	1323	1285	1258	1258	1245	1251	1236	1236	1178	1207	1162	1176	1149	1126	1117	1097	1095	1063	1066	1067	1031	1015	998	992	990	992	967	974	962	972	945	948	932
WT(2) BDM 62.5	2230	2763	3140	3529	3935	4392	4600	5113	5409	5573	5763	6075	6200	6400	6696	6709	6636	6929	7372	7284	7384	7480	7614	7755	7864	7925	8022	8109	8290	8505	8563	8532	8680	8762	8942	8993	8942	9158	9090	9189	9279	9330	9491	9416	9604	9604	9572	9607	9953
WT(2) BDM 12,.5	2380	3225	3613	4076	4518	4855	5203	5390	5792	5912	6122	6425	6625	6930	7097	7173	7365	7436	7558	7599	7844	7853	8030	8126	8291	8151	8442	8258	8529	8610	8645	8606	8875	8890	8781	8879	8839	8886	8565	8834	8815	8838	8739	8892	8804	8880	8616	8897	8915
WT(2) BDM 2.5	2081	2554	2739	2999	3253	3397	3603	3635	3813	3811	3897	4030	4195	4233	4201	4244	4279	4191	4350	4319	4291	4294	4306	4327	4404	4305	4398	4337	4297	4353	4372	4264	4329	4343	4272	4240	4258	4310	4189	4220	4199	4192	4203	4153	4120	4104	3977	4024	4065
WT(2) BDM 0.5	1434	1656	1714	1769	1808	1883	1916	1956	2006	1995	2006	1988	1980	2032	2049	2082	2020	2017	1975	1944	1964	1969	1926	1942	1927	1901	1923	1902	1876	1879	1872	1825	1796	1794	1779	1743	1737	1752	1726	1717	1692	1679	1682	1657	1637	1626	1611	1606	1626
WT(2) BDM 0.125	1229	1317	1338	1365	1430	1450	1458	1481	1515	1465	1489	1461	1464	1483	1491	1524	1473	1466	1422	1400	1396	1400	1388	1384	1357	1358	1341	1332	1314	1312	1299	1254	1278	1250	1256	1220	1209	1195	1204	1178	1182	1178	1168	1169	1148	1138	1135	1133	1138
WT(2) BDM 0	1158	1263	1269	1313	1346	1355	1347	1326	1361	1317	1326	1298	1309	1321	1343	1344	1324	1332	1269	1273	1242	1231	1233	1215	1221	1204	1190	1174	1157	1170	1156	1137	1128	1117	1112	1106	1096	1076	1038	1072	1047	1039	1026	1021	1019	1007	1027	1015	1011
D407N(2) BDM 62.5	2267	2731	3057	3385	3697	4042	4336	4650	4940	5257	5542	5794	6074	6361	6406	6737	6676	6831	7064	7021	7206	7427	7483	7737	7878	7915	8084	8152	8138	8342	8464	8621	8720	8809	8901	8877	8929	9170	9172	9138	9310	9299	9533	9481	9661	9671	9445	9673	9878
D407N(2) BDM 12,.5	2649	3312	3705	4133	4483	4910	5204	5563	5822	6085	6336	6697	6956	7153	7344	7717	7933	8102	8225	8177	8296	8525	8470	8646	8886	8863	8908	9192	9265	9278	9524	9621	9674	9805	9927	9831	9824	10043	10126	10139	10309	10199	10351	10528	10537	10518	10421	10475	10539
D407N(2) BDM 2.5	2955	3550	4087	4537	4968	5352	5665	6026	6343	6526	6932	7129	7451	7796	8110	8379	8684	8840	8900	8974	9141	9227	9350	9542	9570	9721	9716	9903	10075	10178	10323	10303	10393	10755	10721	10833	10950	11123	10913	10942	11140	11242	11356	11304	11375	11546	11531	11588	11699
D407N(2) BDM 0.5	3076	3715	4040	4499	4884	5386	5780	6105	6539	6656	6925	7209	7540	7937	8198	8455	8496	8820	8930	8989	9145	9149	9357	9396	9753	9555	9842	9934	10093	10175	10288	10470	10567	10409	10618	10661	10887	10847	10956	10844	11302	11067	11155	11343	11366	11358	11243	11380	11547
D407N(2) BDM 0.125	3215	3599	4300	4835	5294	5699	6050	6435	6792	6995	7371	7585	7998	8304	8570	8815	9034	9400	9562	9651	9778	9660	9890	9946	10099	10202	10195	10179	10399	10556	10598	10889	10820	10937	11048	10936	11206	11150	11274	11372	11432	11571	11563	11705	11527	11580	11865	11897	11768
D407N(2) BDM 0	3087	3928	4292	4811	5399	5869	6218	6652	6993	7276	7729	7908	8304	8820	9206	9350	9269	9534	9866	9734	10056	10165	10305	10361	10622	10574	10542	10632	10655	10809	10890	11105	11328	11084	11101	11095	11211	11216	11375	11320	11571	11461	11668	11524	11497	11624	11665	11735	11804
A446P(2) BDM 62.5	1484	1659	1819	2019	2182	2294	2416	2520	2552	2531	2629	2682	2698	2750	2661	2686	2791	2799	2815	2891	2857	2874	2869	2853	2845	2865	2880	2831	2864	2809	2769	2808	2709	2692	2628	2650	2527	2550	2525	2485	2476	2459	2475	2451	2380	2482	2417	2357	2347
A446P(2) BDM 12,.5	1489	1666	1765	1880	1965	1995	2079	2096	2167	2246	2267	2303	2343	2366	2331	2313	2339	2359	2402	2302	2318	2342	2332	2326	2326	2253	2279	2269	2236	2200	2171	2154	2177	2059	2112	2073	2094	2021	2011	1959	1974	1929	1922	1919	1932	1887	1865	1866	1877
A446P(2) BDM 2.5	1475	1738	1870	1958	2060	2145	2194	2239	2260	2246	2313	2355	2387	2425	2393	2419	2403	2428	2417	2389	2347	2370	2363	2312	2308	2303	2300	2293	2260	2235	2260	2246	2208	2244	2203	2227	2163	2159	2169	2144	2115	2112	2098	2079	2098	2076	2038	2049	2002
A446P(2) BDM 0.5	1608	1806	1890	2017	2125	2197	2240	2312	2312	2294	2321	2382	2403	2478	2454	2427	2410	2383	2395	2349	2342	2340	2350	2356	2349	2348	2303	2319	2282	2237	2261	2223	2199	2195	2179	2164	2114	2104	2098	2096	2068	2047	2023	2016	2035	2005	1987	1971	1993
A446P(2) BDM 0.125	1699	1824	1963	1990	2099	2216	2272	2359	2420	2391	2403	2417	2424	2468	2535	2541	2504	2555	2455	2429	2414	2420	2375	2387	2362	2361	2375	2340	2340	2307	2309	2278	2264	2208	2227	2190	2192	2186	2173	2109	2077	2102	2051	2077	2052	2025	2014	1981	1969
A446P(2) BDM 0	1542	1885	1884	1966	2080	2200	2251	2295	2310	2356	2361	2321	2406	2388	2401	2422	2445	2422	2370	2360	2313	2299	2291	2286	2265	2250	2239	2231	2225	2179	2181	2158	2141	2086	2060	2060	2062	2006	1988	1973	1972	1950	1911	1934	1929	1903	1885	1864	1885
S450P(2) BDM 62.5	1273	1384	1485	1559	1628	1682	1694	1725	1805	1852	1841	1870	1875	1876	1863	1838	1878	1850	1809	1799	1805	1795	1807	1764	1799	1745	1738	1716	1698	1685	1650	1697	1630	1642	1624	1599	1582	1563	1571	1519	1533	1556	1526	1551	1529	1526	1513	1541	1473
S450P(2) BDM 12,.5	1126	1159	1218	1274	1313	1331	1380	1369	1362	1360	1360	1367	1398	1368	1346	1332	1334	1321	1313	1289	1291	1265	1276	1264	1241	1225	1208	1200	1179	1164	1179	1170	1162	1157	1138	1129	1125	1101	1119	1111	1084	1090	1079	1060	1069	1055	1046	1052	1035
S450P(2) BDM 2.5	1151	1204	1262	1327	1330	1376	1378	1392	1369	1352	1374	1380	1373	1355	1323	1310	1306	1278	1284	1268	1265	1239	1247	1234	1222	1210	1211	1186	1181	1161	1152	1167	1128	1123	1122	1111	1118	1098	1085	1080	1077	1059	1059	1060	1046	1035	1044	1041	1007
S450P(2) BDM 0.5	1108	1132	1252	1362	1403	1416	1398	1385	1380	1366	1358	1395	1366	1336	1331	1348	1318	1288	1279	1269	1259	1257	1240	1236	1207	1201	1203	1188	1188	1150	1152	1141	1128	1111	1094	1099	1086	1068	1060	1083	1065	1052	1061	1033	1062	1036	1032	1022	1028
S450P(2) BDM 0.125	1147	1270	1319	1371	1423	1409	1402	1410	1407	1414	1411	1429	1406	1402	1372	1354	1334	1324	1319	1316	1293	1289	1297	1284	1263	1217	1221	1211	1200	1163	1167	1161	1133	1115	1107	1111	1100	1085	1070	1061	1052	1037	1050	1018	1028	1012	1017	1013	1021
S450P(2) BDM 0	1150	1257	1263	1304	1330	1341	1388	1361	1368	1370	1374	1357	1348	1300	1258	1246	1259	1202	1211	1177	1219	1198	1190	1167	1141	1137	1125	1139	1122	1084	1088	1075	1074	1033	1038	1019	998	1048	1003	987	985	978	971	964	979	964	956	945	954
Normierung (X-D407N)/(WT-D407N)
Cycle Nr.	1	2	3	4	5	6	7	8	9	10	11	12	13	14	15	16	17	18	19	20	21	22	23	24	25	26	27	28	29	30	31	32	33	34	35	36	37	38	39	40	41	42	43	44	45	46	47	48	49
Time [s]	0	14.073	27.906	41.752	55.582	69.417	83.254	97.098	110.945	124.785	138.611	152.454	166.28	180.133	193.981	207.822	221.672	235.519	249.362	263.204	277.046	290.887	304.723	318.56	332.405	346.247	360.087	373.926	387.762	401.606	415.433	429.268	443.099	456.947	470.785	484.623	498.478	512.308	526.162	540.012	553.849	567.68	581.517	595.354	609.193	623.035	636.87	650.711	664.547
WT(1) BDM 62.5	0.684364	0.565427	0.483982	0.417299	0.419774	0.410201	0.404583	0.396036	0.372003	0.384918	0.388232	0.37933	0.366444	0.39178	0.377508	0.376507	0.409432	0.398511	0.375681	0.394677	0.364874	0.386482	0.374647	0.38118	0.36119	0.370927	0.348217	0.355789	0.356571	0.356971	0.344518	0.326696	0.339671	0.350831	0.329437	0.345934	0.322251	0.316548	0.326117	0.322798	0.316084	0.335065	0.331031	0.322011	0.324373	0.323886	0.31903	0.309676	0.303623
WT(1) BDM 12,.5	0.630784	0.484504	0.433417	0.399326	0.404619	0.404798	0.413441	0.413874	0.376028	0.39767	0.399012	0.411824	0.412215	0.40621	0.393857	0.374416	0.408636	0.401106	0.385899	0.395111	0.392323	0.399574	0.403072	0.422075	0.422522	0.410627	0.412971	0.417853	0.429852	0.425002	0.410182	0.407504	0.404506	0.418005	0.399383	0.420445	0.400895	0.394715	0.413264	0.402551	0.389221	0.39094	0.401614	0.384539	0.400252	0.419095	0.408417	0.405898	0.408706
WT(1) BDM 2.5	0.623965	0.650826	0.640075	0.622016	0.626173	0.64491	0.650491	0.653153	0.655293	0.668136	0.677646	0.694389	0.697363	0.69866	0.703864	0.695449	0.718636	0.715333	0.703792	0.71396	0.705423	0.723896	0.727244	0.738657	0.740353	0.739449	0.742196	0.753314	0.758943	0.754204	0.752772	0.761039	0.759103	0.772506	0.766037	0.770104	0.767446	0.769195	0.770439	0.769337	0.771437	0.778051	0.783857	0.782233	0.779106	0.784253	0.775572	0.782397	0.781994
WT(1) BDM 0.5	0.855334	0.900482	0.910804	0.902275	0.897763	0.896045	0.901406	0.899279	0.905337	0.916247	0.916604	0.921987	0.925673	0.927854	0.930022	0.931611	0.935682	0.938057	0.931426	0.936122	0.932158	0.939755	0.939179	0.943438	0.945674	0.947669	0.946459	0.947461	0.947932	0.951379	0.949764	0.951804	0.948094	0.953473	0.955209	0.954657	0.954238	0.955465	0.955787	0.95481	0.956566	0.959439	0.960538	0.959276	0.957655	0.961739	0.958097	0.95996	0.957282
WT(1) BDM 0.125	0.998539	0.964876	0.969849	0.985959	0.983642	0.982278	0.986905	0.986486	0.989501	0.985674	0.987423	0.978672	0.992212	0.986344	0.988605	0.985609	0.991591	0.989507	0.98683	0.98968	0.986499	0.991698	0.992894	0.991251	0.993197	0.991378	0.989696	0.990867	0.992768	0.992697	0.992093	0.9924	0.991634	0.992291	0.992893	0.993094	0.992053	0.993532	0.992966	0.994732	0.993835	0.993528	0.993812	0.994414	0.991729	0.993358	0.992681	0.99477	0.99279
WT(1) BDM 0	1	1	1	1	1	1	1	1	1	1	1	1	1	1	1	1	1	1	1	1	1	1	1	1	1	1	1	1	1	1	1	1	1	1	1	1	1	1	1	1	1	1	1	1	1	1	1	1	1
D407N(1) BDM 62.5	0.518266	0.47624	0.407663	0.360292	0.369257	0.365031	0.366647	0.360901	0.31601	0.341152	0.332086	0.320784	0.322585	0.321695	0.31843	0.308364	0.338295	0.329008	0.307107	0.334058	0.288886	0.318893	0.322604	0.328077	0.324025	0.30787	0.287302	0.300795	0.300067	0.289036	0.2884	0.273785	0.273885	0.307608	0.278567	0.292685	0.283065	0.255474	0.258518	0.250254	0.243415	0.272628	0.262063	0.260744	0.2244	0.252679	0.200274	0.207954	0.219899
D407N(1) BDM 12,.5	0.314661	0.303719	0.175251	0.138725	0.162377	0.150638	0.167148	0.150991	0.126684	0.151134	0.147777	0.141712	0.130892	0.166967	0.152341	0.115129	0.190455	0.144646	0.154064	0.161325	0.128877	0.149654	0.141603	0.174873	0.172218	0.152782	0.130114	0.16174	0.157265	0.16143	0.133642	0.118711	0.121685	0.141599	0.122499	0.123762	0.124406	0.109859	0.116288	0.102671	0.0935924	0.109106	0.109955	0.0982971	0.0842399	0.0974227	0.073742	0.064839	0.0745314
D407N(1) BDM 2.5	0.0379932	0.186295	0.0942211	0.0547599	0.0810681	0.0847201	0.102831	0.074955	0.0531934	0.0842254	0.0600389	0.0715717	0.0513731	0.0657047	0.0626703	0.0396064	0.107273	0.0720975	0.0361035	0.0478001	0.0187458	0.056413	0.0867384	0.106612	0.106214	0.0966416	0.0623295	0.10763	0.103172	0.0770635	0.0760775	0.0680135	0.0713946	0.100395	0.0561062	0.0736938	0.0681403	0.035942	0.0486891	0.0169116	0.0299832	0.0216024	0.0452915	0.0329759	0.0351524	0.0399433	0.00667887	9.01795e-05	0.0160418
D407N(1) BDM 0.5	0.0170482	0.142906	0.0543342	0.0393148	0.0618234	0.0523017	0.0770268	0.0664865	0.0384952	0.0695844	0.0636323	0.0655597	0.069545	0.0931461	0.0863265	0.0547355	0.104091	0.068487	0.0501817	0.0607279	0.0272261	0.0940926	0.103564	0.114547	0.11911	0.101353	0.0859683	0.105568	0.124096	0.0949361	0.086684	0.0831169	0.0830877	0.0995687	0.0922012	0.103771	0.092163	0.0651391	0.072988	0.0446354	0.0409116	0.0665391	0.0634081	0.0414452	0.0335341	0.0654504	0.0349497	0.0202002	0.0297404
D407N(1) BDM 0.125	-0.058451	0.111226	0.0562186	0.0370682	0.0574934	0.044089	0.0579626	0.0320721	0.0113736	0.0371537	0.0254529	0.0246207	0.0256866	0.036202	0.0241516	0.0150062	0.0728409	0.0462597	-0.00999092	0.0196632	-0.0309083	0.00840873	-0.0171387	0.0311292	0.0391958	0.0576441	0.0277806	0.0538152	0.07116	0.0708177	0.0512969	0.0310726	0.0484837	0.0650638	0.018141	0.0462517	0.0310559	0.00545135	0.0462227	-0.0102578	-0.0376424	0.00528666	0.0263677	0.0148662	-0.00341634	0.0123107	-0.0265325	-0.0379656	-0.0312725
D407N(1) BDM 0	0	0	0	0	0	0	0	0	0	0	0	0	0	0	0	0	0	0	0	0	0	0	0	0	0	0	0	0	0	0	0	0	0	0	0	0	0	0	0	0	0	0	0	0	0	0	0	0	0
A446P(1) BDM 62.5	0.953239	0.892906	0.858668	0.853131	0.858552	0.842879	0.852879	0.846306	0.844269	0.842254	0.841443	0.836816	0.855171	0.843597	0.845554	0.839606	0.848977	0.851856	0.850363	0.854644	0.858625	0.856945	0.863413	0.866938	0.86708	0.87198	0.862006	0.873318	0.875325	0.8747	0.871951	0.869553	0.879266	0.880334	0.881242	0.881054	0.879521	0.885429	0.890472	0.887441	0.886139	0.892261	0.89426	0.900622	0.89688	0.900629	0.898445	0.89963	0.899964
A446P(1) BDM 12,.5	0.929372	0.882231	0.874058	0.88009	0.87948	0.877891	0.880801	0.882523	0.883465	0.891373	0.899386	0.899943	0.901489	0.904793	0.908348	0.907749	0.918182	0.919328	0.913488	0.918848	0.919661	0.9157	0.918278	0.918922	0.919374	0.919799	0.920396	0.924187	0.922765	0.929663	0.926912	0.929389	0.932978	0.93411	0.932205	0.933939	0.936244	0.935415	0.937426	0.93605	0.939193	0.93975	0.941256	0.942337	0.939315	0.940749	0.943001	0.946073	0.943493
A446P(1) BDM 2.5	0.920117	0.883609	0.878141	0.891323	0.888622	0.885455	0.895821	0.896757	0.896588	0.8983	0.904477	0.907959	0.917338	0.916903	0.914541	0.918327	0.928068	0.926887	0.929382	0.927431	0.929592	0.93124	0.929355	0.928586	0.93024	0.932932	0.929387	0.932731	0.934529	0.933122	0.933275	0.934584	0.934975	0.937781	0.939499	0.940936	0.941907	0.940774	0.94245	0.943166	0.945731	0.947771	0.950673	0.948374	0.947226	0.948189	0.94849	0.950672	0.950973
A446P(1) BDM 0.5	0.838773	0.868457	0.874372	0.900028	0.897282	0.892587	0.900058	0.898378	0.904637	0.905856	0.907022	0.909963	0.913649	0.91394	0.918875	0.918819	0.926364	0.928354	0.926658	0.928191	0.925351	0.929005	0.926116	0.928179	0.930544	0.928521	0.926053	0.933026	0.931636	0.932161	0.935879	0.935257	0.939063	0.939249	0.94034	0.942299	0.94145	0.942715	0.94245	0.945107	0.945358	0.947863	0.948789	0.948103	0.947946	0.950403	0.949771	0.950762	0.951965
A446P(1) BDM 0.125	0.894788	0.894284	0.89353	0.906768	0.900409	0.897126	0.906027	0.907568	0.907087	0.913413	0.91376	0.918122	0.925126	0.922572	0.925068	0.92706	0.935795	0.931287	0.933129	0.933949	0.931377	0.932198	0.930714	0.931027	0.93156	0.930727	0.930397	0.934302	0.937422	0.938119	0.941954	0.938817	0.939728	0.941819	0.941837	0.943571	0.942729	0.944747	0.94519	0.946031	0.946292	0.947316	0.948072	0.949635	0.947676	0.950934	0.949588	0.950311	0.950342
A446P(1) BDM 0	0.906478	0.859848	0.860239	0.871665	0.886938	0.893235	0.900828	0.905045	0.906562	0.914358	0.920647	0.916834	0.92581	0.924246	0.926554	0.927429	0.933182	0.935011	0.932788	0.934275	0.933385	0.933262	0.929773	0.933978	0.934504	0.936341	0.934438	0.93715	0.940314	0.939848	0.942918	0.940837	0.944196	0.945765	0.946138	0.946933	0.947114	0.949367	0.952681	0.948803	0.948907	0.951326	0.952197	0.954591	0.950373	0.9543	0.950961	0.954099	0.957372
S450P(1) BDM 62.5	0.947881	0.923898	0.899183	0.893569	0.903055	0.891506	0.902369	0.899099	0.892388	0.901448	0.898188	0.901088	0.903539	0.900799	0.904384	0.898155	0.912614	0.908722	0.910422	0.917545	0.919549	0.921128	0.922562	0.924822	0.92303	0.92391	0.922719	0.923402	0.929033	0.927453	0.929708	0.928523	0.931267	0.932642	0.934169	0.935666	0.934691	0.935415	0.939344	0.938638	0.939286	0.938565	0.940269	0.943328	0.9439	0.946152	0.94538	0.945983	0.947549
S450P(1) BDM 12,.5	0.980029	0.953857	0.955088	0.953384	0.952129	0.950724	0.957058	0.956216	0.96063	0.965995	0.967061	0.96722	0.970351	0.969338	0.968789	0.969127	0.974886	0.975629	0.97525	0.977295	0.980362	0.983183	0.980771	0.980163	0.984768	0.980952	0.98222	0.983797	0.983512	0.986067	0.984958	0.985378	0.984789	0.986694	0.98429	0.985189	0.983559	0.986325	0.985293	0.986877	0.988605	0.988697	0.987982	0.988918	0.987324	0.989815	0.988747	0.989269	0.989275
S450P(1) BDM 2.5	0.975158	0.961088	0.965138	0.962932	0.968487	0.960882	0.965723	0.968468	0.972003	0.971977	0.974847	0.975666	0.981145	0.975779	0.975725	0.976753	0.981477	0.983076	0.982175	0.984574	0.987949	0.988185	0.98631	0.988403	0.989541	0.987669	0.987777	0.987234	0.988236	0.987893	0.989972	0.988264	0.987071	0.989447	0.98934	0.989096	0.98776	0.989005	0.988947	0.988171	0.991033	0.991797	0.990493	0.991981	0.988852	0.990258	0.990668	0.990712	0.990267
S450P(1) BDM 0.5	0.974184	0.958678	0.954146	0.960685	0.965119	0.959801	0.961679	0.965766	0.966054	0.968671	0.969307	0.96994	0.971854	0.973203	0.971514	0.974908	0.979318	0.977998	0.978315	0.978381	0.983597	0.981692	0.983906	0.98352	0.987713	0.986667	0.987069	0.986939	0.988622	0.985587	0.987947	0.988071	0.987356	0.986877	0.987657	0.988823	0.986938	0.988173	0.989495	0.989927	0.990099	0.988333	0.989686	0.987747	0.988672	0.990169	0.989387	0.9899	0.991709
S450P(1) BDM 0.125	0.947394	0.951791	0.950063	0.954226	0.954294	0.955263	0.955324	0.961982	0.962555	0.966467	0.968408	0.967506	0.969805	0.966246	0.969532	0.969127	0.976818	0.973034	0.975477	0.975883	0.975898	0.976583	0.980562	0.981689	0.983448	0.984361	0.983433	0.984877	0.98303	0.984241	0.986501	0.984512	0.983934	0.986143	0.986815	0.985552	0.985294	0.985494	0.98712	0.986693	0.988511	0.989153	0.988251	0.988918	0.987234	0.988841	0.988015	0.987195	0.988554
S450P(1) BDM 0	0.935217	0.944559	0.943781	0.957315	0.963435	0.965204	0.961101	0.965045	0.965529	0.971977	0.976643	0.965073	0.966799	0.969338	0.969903	0.973063	0.979545	0.982624	0.984787	0.98403	0.985494	0.983183	0.983488	0.982197	0.987002	0.983158	0.985049	0.984091	0.985633	0.986355	0.988044	0.988264	0.988402	0.990915	0.98934	0.987551	0.989953	0.992054	0.993149	0.993624	0.993742	0.99289	0.994529	0.993513	0.992718	0.992826	0.994328	0.994138	0.995944
WT(2) BDM 62.5	0.444272	0.437148	0.381078	0.366495	0.361214	0.327204	0.33217	0.28896	0.28125	0.285786	0.307044	0.277307	0.300786	0.32271	0.319217	0.329878	0.331403	0.317605	0.290101	0.289564	0.303154	0.300537	0.296627	0.284933	0.293373	0.282711	0.269461	0.266758	0.249	0.239029	0.239059	0.258126	0.259608	0.232969	0.216138	0.210431	0.22432	0.202959	0.221051	0.207943	0.217788	0.204471	0.204567	0.200705	0.180664	0.190261	0.196748	0.198507	0.1715
WT(2) BDM 12,.5	0.366511	0.26379	0.224611	0.21012	0.21737	0.224634	0.208376	0.236951	0.213246	0.228897	0.250976	0.224357	0.240029	0.252034	0.268218	0.271921	0.239648	0.255791	0.268466	0.252334	0.250964	0.258787	0.250772	0.244369	0.247952	0.258591	0.224551	0.251004	0.223837	0.228136	0.230635	0.250702	0.24049	0.220126	0.232255	0.221844	0.234503	0.229783	0.271839	0.242584	0.261878	0.251679	0.27523	0.250595	0.257015	0.258453	0.286614	0.264739	0.267673
WT(2) BDM 2.5	0.521514	0.515572	0.513728	0.51801	0.529484	0.54763	0.536851	0.566466	0.564631	0.581473	0.598469	0.586687	0.58742	0.611682	0.636525	0.637772	0.628068	0.651426	0.641619	0.639995	0.654073	0.657152	0.661265	0.659742	0.661419	0.66905	0.656972	0.665574	0.669404	0.669779	0.669612	0.686296	0.686176	0.676332	0.683652	0.686255	0.687395	0.681065	0.695173	0.692818	0.700494	0.697467	0.701466	0.701799	0.704047	0.708298	0.722692	0.71931	0.717039
WT(2) BDM 0.5	0.856921	0.852533	0.852795	0.86964	0.88601	0.883031	0.883186	0.881712	0.885476	0.886223	0.8938	0.895613	0.904074	0.905187	0.910212	0.907819	0.912398	0.916484	0.917878	0.920695	0.918085	0.917394	0.923611	0.920512	0.924902	0.925614	0.921621	0.923028	0.9243	0.926445	0.926443	0.930979	0.93451	0.932076	0.933227	0.93623	0.936629	0.933333	0.933443	0.937061	0.938712	0.938591	0.938357	0.939446	0.941019	0.941697	0.945102	0.944869	0.943019
WT(2) BDM 0.125	0.963193	0.979737	0.977175	0.985134	0.979275	0.978954	0.977212	0.970897	0.972656	0.975164	0.974543	0.97534	0.977841	0.978397	0.981178	0.977517	0.981246	0.983663	0.982203	0.98499	0.982528	0.981084	0.982914	0.981522	0.985533	0.983565	0.983854	0.983295	0.98347	0.985268	0.985309	0.988262	0.985294	0.986656	0.985584	0.988587	0.988828	0.988264	0.983941	0.989657	0.987172	0.986663	0.986657	0.985909	0.987688	0.987661	0.989848	0.988993	0.988233
WT(2) BDM 0	1	1	1	1	1	1	1	1	1	1	1	1	1	1	1	1	1	1	1	1	1	1	1	1	1	1	1	1	1	1	1	1	1	1	1	1	1	1	1	1	1	1	1	1	1	1	1	1	1
D407N(2) BDM 62.5	0.425091	0.449156	0.408535	0.407662	0.419936	0.404741	0.386368	0.375892	0.364524	0.338815	0.341559	0.319818	0.318799	0.32791	0.356098	0.32638	0.326369	0.329554	0.325928	0.320648	0.323349	0.30647	0.311067	0.286901	0.291884	0.283778	0.262831	0.262212	0.265003	0.255939	0.24923	0.249197	0.255686	0.228253	0.220242	0.222044	0.225606	0.201775	0.213118	0.21292	0.214842	0.207446	0.20062	0.194516	0.175224	0.18395	0.208686	0.192351	0.178449
D407N(2) BDM 12,.5	0.227061	0.231144	0.194178	0.193825	0.226005	0.21245	0.208171	0.204469	0.207919	0.199866	0.217554	0.183207	0.192709	0.222296	0.236805	0.203972	0.168156	0.174592	0.190881	0.184021	0.199682	0.183568	0.202271	0.187514	0.184661	0.182604	0.174722	0.152252	0.146347	0.158834	0.140333	0.148876	0.162157	0.128323	0.117529	0.126539	0.137123	0.11568	0.120828	0.115242	0.119916	0.12109	0.123755	0.09483	0.0916205	0.104173	0.116939	0.117537	0.117206
D407N(2) BDM 2.5	0.0684292	0.141839	0.0678134	0.0783305	0.106341	0.114533	0.113529	0.117537	0.115412	0.12586	0.124473	0.117852	0.121944	0.136552	0.139387	0.121284	0.0736312	0.0846135	0.112365	0.0898239	0.103812	0.104992	0.105269	0.0895473	0.111903	0.0910352	0.0883234	0.0770776	0.0610655	0.0654632	0.0582494	0.0804575	0.0916667	0.0330089	0.0380418	0.0262289	0.0258033	0.0091716	0.0446938	0.0368852	0.040954	0.0210132	0.0293178	0.0209464	0.0116434	0.00734671	0.0125964	0.0137127	0.00972853
D407N(2) BDM 0.5	0.00570244	0.079925	0.0833609	0.0891938	0.127066	0.107	0.0899199	0.102704	0.0806108	0.104044	0.125566	0.105749	0.109221	0.117749	0.128195	0.111791	0.0972939	0.0870519	0.108875	0.0880511	0.103358	0.113723	0.104497	0.105511	0.092437	0.108751	0.0748503	0.0738	0.0591704	0.0657745	0.0618451	0.0637039	0.0746078	0.0677235	0.0483532	0.0434478	0.0320316	0.0363905	0.040534	0.0464481	0.0255606	0.0378046	0.0482052	0.0172332	0.0125024	0.0250542	0.0396691	0.0331157	0.0238117
D407N(2) BDM 0.125	-0.0663556	0.123452	-0.00264638	-0.00686106	0.0259067	0.0376606	0.0344898	0.0407435	0.0356889	0.0471556	0.0559113	0.0488654	0.0437455	0.0688092	0.0808852	0.0668249	0.0295784	0.0163375	0.0353612	0.00980972	0.0315407	0.0565256	0.0457451	0.045375	0.0556324	0.0397012	0.0371044	0.047896	0.026953	0.0262475	0.0299979	0.0216693	0.0498039	0.0147487	0.00530584	0.0159175	0.000494315	0.00650888	0.00977073	-0.00507416	0.0132079	-0.0105546	0.00986657	-0.0172332	-0.00286314	0.0041443	-0.0188005	-0.0151119	0.0033355
D407N(2) BDM 0	0	0	0	0	0	0	0	0	0	0	0	0	0	0	0	0	0	0	0	0	0	0	0	0	0	0	0	0	0	0	0	0	0	0	0	0	0	0	0	0	0	0	0	0	0	0	0	0	0
A446P(2) BDM 62.5	0.831001	0.851407	0.818062	0.79817	0.793733	0.791981	0.780538	0.775817	0.78853	0.796275	0.796502	0.79062	0.80143	0.809441	0.832379	0.832376	0.815356	0.821141	0.82017	0.80877	0.816769	0.816096	0.819665	0.820905	0.827252	0.822732	0.81929	0.824804	0.820278	0.829962	0.834292	0.832364	0.845	0.841979	0.848233	0.84543	0.858527	0.854635	0.856148	0.862119	0.864215	0.86375	0.863841	0.863848	0.870109	0.861072	0.869336	0.874813	0.876216
A446P(2) BDM 12,.5	0.828409	0.84878	0.835925	0.837907	0.847274	0.858219	0.849723	0.855426	0.856889	0.844101	0.853038	0.847958	0.85218	0.860648	0.874348	0.878966	0.872247	0.874787	0.86821	0.878383	0.877921	0.875644	0.878858	0.878526	0.882459	0.888047	0.883554	0.884225	0.886397	0.893142	0.895726	0.897974	0.897157	0.905488	0.89989	0.903194	0.901335	0.906805	0.905872	0.913447	0.911916	0.914604	0.915805	0.914501	0.912865	0.917114	0.921226	0.920616	0.919763
A446P(2) BDM 2.5	0.835666	0.821764	0.801191	0.815609	0.823834	0.824989	0.826114	0.828577	0.840376	0.844101	0.845854	0.840091	0.84589	0.85278	0.866463	0.865726	0.864191	0.866374	0.866465	0.868101	0.874631	0.87251	0.875441	0.880057	0.884374	0.882711	0.881309	0.881687	0.88387	0.889511	0.886583	0.888744	0.894118	0.886927	0.89078	0.887777	0.894513	0.893195	0.890587	0.895394	0.898518	0.897045	0.899267	0.899267	0.897022	0.899312	0.904963	0.903545	0.908181
A446P(2) BDM 0.5	0.766719	0.796248	0.794575	0.798742	0.807797	0.813469	0.81667	0.81487	0.831143	0.836046	0.844604	0.836006	0.843603	0.845713	0.858705	0.864726	0.86331	0.871861	0.869024	0.872828	0.875199	0.875867	0.876874	0.875246	0.880013	0.877908	0.880988	0.878938	0.881554	0.889304	0.88648	0.891051	0.895	0.891843	0.893183	0.894083	0.899357	0.898619	0.897456	0.900078	0.902984	0.903282	0.906315	0.905265	0.903035	0.906	0.909757	0.910821	0.909015
A446P(2) BDM 0.125	0.719544	0.789493	0.770427	0.806461	0.814212	0.80926	0.810101	0.806046	0.811967	0.819768	0.831798	0.830711	0.8406	0.847046	0.848404	0.850487	0.851479	0.85089	0.862045	0.863373	0.86703	0.866913	0.874118	0.871857	0.87863	0.876521	0.873289	0.876718	0.875447	0.882042	0.881549	0.885534	0.888627	0.890539	0.888377	0.891481	0.891646	0.890533	0.8902	0.89881	0.902128	0.898004	0.903684	0.899457	0.901412	0.904116	0.907219	0.909888	0.911239
A446P(2) BDM 0	0.800933	0.766604	0.79656	0.813322	0.8189	0.812805	0.814412	0.818062	0.831499	0.825642	0.838357	0.845234	0.843174	0.857714	0.865446	0.865351	0.858905	0.867106	0.871932	0.871528	0.878489	0.880457	0.883377	0.8829	0.888948	0.888367	0.887831	0.888243	0.887555	0.895321	0.894699	0.897572	0.900686	0.902779	0.905096	0.904495	0.904498	0.908284	0.908097	0.91208	0.912106	0.912589	0.916839	0.913072	0.913151	0.915607	0.919346	0.920802	0.919022
S450P(2) BDM 62.5	0.940384	0.954597	0.928548	0.929674	0.930422	0.927559	0.928762	0.925084	0.921165	0.91022	0.919569	0.913464	0.919085	0.92599	0.933867	0.938296	0.930271	0.936845	0.937187	0.937832	0.936124	0.93687	0.936728	0.939974	0.938517	0.942263	0.941403	0.942694	0.943041	0.946571	0.94925	0.94382	0.950784	0.947326	0.948744	0.950646	0.951953	0.951972	0.948438	0.956382	0.95382	0.950393	0.953016	0.949538	0.951327	0.951116	0.954315	0.950933	0.957194
S450P(2) BDM 12,.5	1.01659	1.03902	1.01687	1.01115	1.00814	1.00532	0.993225	0.991926	0.999822	0.992784	0.99469	0.989561	0.987277	0.993732	0.999618	1.0015	0.998741	1.00134	0.994882	0.998109	0.994441	0.996194	0.99526	0.994642	0.997873	0.997759	0.998075	0.997251	0.997684	1.00062	0.997637	0.996689	0.996667	0.995987	0.997397	0.997697	0.997133	0.997535	0.992164	0.996194	0.996484	0.995107	0.99502	0.996287	0.995228	0.995479	0.998214	0.996549	0.997776
S450P(2) BDM 2.5	1.00363	1.02214	1.00232	0.995998	1.00395	0.995348	0.993636	0.987608	0.99858	0.994127	0.992504	0.987595	0.990851	0.995466	1.00254	1.00425	1.00227	1.00658	0.998255	1.00059	0.997391	0.999105	0.998457	0.997923	0.999894	0.99936	0.997754	0.998731	0.997473	1.00093	1.00041	0.99699	1	0.999398	0.998999	0.999499	0.997825	0.99783	0.995453	0.999219	0.997149	0.998081	0.996899	0.996287	0.997423	0.997363	0.998402	0.997575	1.00037
S450P(2) BDM 0.5	1.02592	1.04916	1.00562	0.985992	0.985936	0.986486	0.98953	0.988922	0.996626	0.991777	0.995002	0.985325	0.991851	0.998	1.00153	0.9995	1.00076	1.00536	0.998837	1.00047	0.998071	0.99709	0.999228	0.997704	1.00149	1.00032	0.99861	0.99852	0.996736	1.00207	1.00041	0.999599	1	1.0006	1.0018	1.0007	1.00099	1.00079	0.997872	0.998927	0.99829	0.998753	0.996711	0.998857	0.995896	0.997269	0.99953	0.999347	0.998425
S450P(2) BDM 0.125	1.0057	0.997373	0.98346	0.983419	0.981002	0.988037	0.988709	0.984228	0.991832	0.983722	0.986725	0.980182	0.986133	0.989199	0.996312	0.998751	0.998741	1.00098	0.994184	0.994918	0.994214	0.993508	0.992945	0.992456	0.995532	0.998613	0.996685	0.996088	0.995473	1.00073	0.99887	0.997592	0.99951	1.0002	1.0005	0.999499	0.999605	0.999112	0.996904	1.00107	0.999525	1.00019	0.997745	1.00029	0.999141	0.999529	1.00094	1.00019	0.999073
S450P(2) BDM 0	1.00415	1.00225	1.00198	1.00257	1.00395	1.0031	0.991583	0.993428	0.998757	0.991106	0.992504	0.991074	0.994425	1.0028	1.01081	1.01224	1.00818	1.01585	1.00675	1.01135	1.00261	1.00369	1.00474	1.00525	1.00851	1.00715	1.00695	1.0037	1.00368	1.00892	1.00699	1.00622	1.00529	1.00843	1.00741	1.00871	1.00969	1.00276	1.00339	1.00829	1.00589	1.00585	1.00517	1.00543	1.00382	1.00405	1.00667	1.00653	1.00528
Mittelung 1600-1800s
Cycle Nr.	Average	Stan. dev.
WT(1) BDM 62.5	0.239305	0.0127795
WT(1) BDM 12,.5	0.459843	0.00836083
WT(1) BDM 2.5	0.823926	0.00283073
WT(1) BDM 0.5	0.969644	0.00155963
WT(1) BDM 0.125	0.996393	0.00157508
WT(1) BDM 0	1	0
D407N(1) BDM 62.5	0.14972	0.0183252
D407N(1) BDM 12,.5	0.02519	0.017979
D407N(1) BDM 2.5	-0.00244731	0.0221523
D407N(1) BDM 0.5	0.036855	0.0244992
D407N(1) BDM 0.125	0.0170553	0.0229208
D407N(1) BDM 0	0	0
A446P(1) BDM 62.5	0.923844	0.00325451
A446P(1) BDM 12,.5	0.967868	0.00203146
A446P(1) BDM 2.5	0.971189	0.00195757
A446P(1) BDM 0.5	0.970154	0.00148404
A446P(1) BDM 0.125	0.971338	0.00164725
A446P(1) BDM 0	0.972103	0.00111119
S450P(1) BDM 62.5	0.948163	0.00186536
S450P(1) BDM 12,.5	0.997514	0.00162654
S450P(1) BDM 2.5	1.00194	0.00195335
S450P(1) BDM 0.5	0.997621	0.00126107
S450P(1) BDM 0.125	1.00096	0.00178169
S450P(1) BDM 0	1.00036	0.00114169
	Average	Stan. dev.
WT(2) BDM 62.5	0.107469	0.020215
WT(2) BDM 12,.5	0.358374	0.0136303
WT(2) BDM 2.5	0.793568	0.00283441
WT(2) BDM 0.5	0.963299	0.00163099
WT(2) BDM 0.125	0.993955	0.00119657
WT(2) BDM 0	1	0
D407N(2) BDM 62.5	0.0881963	0.0193657
D407N(2) BDM 12,.5	0.076077	0.0241203
D407N(2) BDM 2.5	-0.0582713	0.0215742
D407N(2) BDM 0.5	-0.0567268	0.0220346
D407N(2) BDM 0.125	-0.0320011	0.0191647
D407N(2) BDM 0	0	0
A446P(2) BDM 62.5	0.876628	0.00382135
A446P(2) BDM 12,.5	0.941022	0.00165904
A446P(2) BDM 2.5	0.92929	0.00208437
A446P(2) BDM 0.5	0.934693	0.00251759
A446P(2) BDM 0.125	0.931937	0.00283171
A446P(2) BDM 0	0.93897	0.00286474
S450P(2) BDM 62.5	0.937699	0.00341927
S450P(2) BDM 12,.5	0.992688	0.00138469
S450P(2) BDM 2.5	0.998889	0.00109911
S450P(2) BDM 0.5	1.00123	0.00160047
S450P(2) BDM 0.125	0.999566	0.00148804
S450P(2) BDM 0	1.00144	0.00144906
[truncated: 125 more columns]

## Sheet: #3cal
Cycle Nr.	1	2	3	4	5	6	7	8	9	10	11	12	13	14	15	16	17	18	19	20	21	22	23	24	25	26	27	28	29	30	31	32	33	34	35	36	37	38	39	40	41	42	43	44	45	46	47	48	49
Time [s]	0	14.085	27.934	41.775	55.629	69.477	83.348	97.187	111.035	124.88	138.722	152.571	166.419	180.268	194.115	207.96	221.803	235.646	249.489	263.335	277.179	291.036	304.89	318.741	332.581	346.425	360.273	374.125	387.97	401.814	415.673	429.52	443.357	457.187	471.03	484.874	498.72	512.556	526.397	540.235	554.079	567.919	581.762	595.599	609.432	623.271	637.11	650.948	664.791
Temp. [°C]	24.1	24.2	24.3	24.4	24.5	24.6	24.7	24.9	25.1	25.2	25.4	25.6	25.7	26	26	26.3	26.5	26.7	26.8	27.1	27.2	27.4	27.5	27.7	27.9	28	28.1	28.2	28.3	28.2	28.2	28.2	28.2	28.2	28.1	28.1	28.1	28.1	28.1	28.1	28.1	28.1	28.1	28.1	28.1	28	28	28	28
WT(1) BDM 62.5	1684	2196	2614	2992	3306	3646	3973	4216	4576	4853	5143	5444	5558	5883	6000	6270	6462	6547	6690	6910	7070	7322	7318	7572	7721	7878	7871	8073	8120	8188	8343	8460	8604	8646	8673	8786	8989	8887	8948	8987	9082	9051	8937	9077	8976	9079	9123	9122	9047
WT(1) BDM 12,.5	1934	2201	2694	3103	3432	3795	4110	4449	4663	5046	5272	5486	5585	5880	6076	6295	6428	6545	6754	6981	7220	7373	7639	7653	8002	8006	8077	8044	8094	8238	8268	8132	8314	8357	8508	8286	8577	8558	8393	8423	8465	8548	8626	8631	8606	8528	8625	8713	8748
WT(1) BDM 2.5	1768	2005	2292	2486	2700	2876	3121	3240	3380	3480	3562	3760	3761	3801	3948	4087	4028	4119	4146	4255	4376	4388	4435	4491	4557	4420	4573	4470	4484	4534	4489	4495	4470	4375	4389	4394	4373	4277	4291	4257	4180	4239	4292	4216	4208	4158	4170	4150	4108
WT(1) BDM 0.5	1382	1451	1562	1638	1746	1805	1863	1903	1933	1951	1959	1977	2020	2036	1977	2030	2011	2025	2031	2051	2063	2064	2046	2020	2047	2002	2012	1990	1958	1922	1872	1860	1858	1787	1807	1761	1785	1716	1713	1703	1683	1687	1674	1640	1639	1625	1619	1605	1594
WT(1) BDM 0.125	1285	1278	1307	1337	1388	1423	1440	1504	1471	1479	1491	1500	1492	1497	1496	1505	1497	1485	1467	1475	1464	1450	1433	1445	1439	1430	1436	1404	1396	1350	1363	1330	1311	1299	1284	1241	1232	1219	1214	1180	1187	1169	1166	1157	1142	1129	1120	1104	1095
WT(1) BDM 0	1158	1269	1307	1319	1350	1332	1359	1367	1402	1345	1351	1347	1361	1335	1347	1368	1322	1331	1313	1331	1312	1301	1302	1276	1280	1274	1246	1217	1218	1195	1162	1132	1119	1109	1095	1075	1071	1055	1050	1033	1029	1060	1015	1011	1009	1005	994	996	988
D407N(1) BDM 62.5	1895	2362	2799	3211	3587	3912	4201	4546	4817	5119	5522	5666	5879	6281	6402	6633	7019	7035	7334	7451	7740	7672	7882	7888	8182	8179	8332	8353	8461	8576	8696	8808	8993	8871	9177	9285	9327	9446	9293	9301	9499	9638	9696	9681	9762	9575	9862	9916	10061
D407N(1) BDM 12,.5	2107	2805	3315	3636	4032	4477	4858	5200	5559	5756	6164	6317	6670	7023	7337	7553	7631	8004	8255	8500	8691	9029	9217	9149	9538	9555	9823	9754	9831	9984	10076	10275	10280	10252	10572	10488	10614	10804	10636	10710	10718	11052	11083	11102	11110	11215	11319	11538	11303
D407N(1) BDM 2.5	2454	2889	3270	3802	4155	4644	5040	5425	5814	6086	6366	6759	7071	7261	7697	7963	8049	8424	8691	9020	9258	9420	9693	9920	10189	10367	10600	10533	10739	10659	10784	10854	10922	10988	11039	10996	11129	11097	11296	11391	11498	11552	11642	11818	11934	11716	11923	12000	12039
D407N(1) BDM 0.5	2426	3058	3521	3912	4393	4732	5174	5463	5771	6170	6477	6867	7186	7424	7744	8019	8172	8483	8803	9041	9151	9418	9659	9878	10185	10321	10617	10878	11000	11068	11070	11385	11396	11486	11336	11374	11557	11510	11264	11631	11462	11417	11637	11843	11722	11791	11806	11823	11940
D407N(1) BDM 0.125	2499	2975	3385	3798	4223	4645	5010	5360	5800	6111	6476	6869	7151	7467	7584	7993	8170	8423	8857	8932	9198	9482	9485	9792	10143	10204	10527	10687	10714	10825	10696	10675	10653	10576	10666	10816	11049	11083	11086	11360	11319	11303	11515	11552	11608	11785	11795	12085	12099
D407N(1) BDM 0	2398	3091	3593	3879	4400	4871	5299	5655	5994	6409	6700	7178	7421	7650	8084	8392	8712	8954	9318	9597	9868	9887	10241	10296	10179	10438	10529	10705	10952	10975	11115	11376	11431	11509	11545	11752	11692	11660	11923	12053	12044	12275	12181	12359	12401	12169	12364	12374	12717
A446P(1) BDM 62.5	1202	1490	1641	1795	1908	2016	2132	2192	2275	2419	2517	2555	2562	2630	2646	2633	2694	2679	2743	2725	2755	2695	2706	2752	2708	2703	2694	2597	2637	2607	2629	2588	2631	2621	2596	2592	2599	2602	2534	2491	2450	2472	2412	2433	2355	2383	2375	2299	2280
A446P(1) BDM 12,.5	1190	1515	1697	1778	1870	1935	1992	2033	2070	2103	2153	2183	2264	2285	2308	2280	2307	2277	2310	2272	2265	2320	2293	2277	2289	2317	2273	2245	2225	2195	2208	2109	2127	2098	2099	2045	2025	2041	2021	1950	1944	1901	1961	1900	1888	1913	1891	1853	1853
A446P(1) BDM 2.5	1415	1538	1690	1809	1896	1993	2027	2040	2112	2075	2121	2168	2218	2208	2269	2314	2290	2303	2252	2314	2294	2261	2199	2191	2182	2196	2188	2154	2154	2123	2134	2080	2114	2106	2078	2073	2026	2014	2028	2000	2008	1945	1967	1976	1927	1899	1939	1879	1845
A446P(1) BDM 0.5	1582	1578	1699	1811	1919	2040	2081	2146	2185	2203	2202	2293	2307	2325	2303	2270	2356	2405	2384	2444	2450	2408	2372	2364	2273	2299	2303	2256	2272	2235	2222	2206	2138	2162	2118	2128	2077	2089	2044	2039	2047	1974	1966	1938	1949	1945	1909	1928	1877
A446P(1) BDM 0.125	1715	1698	1779	1934	1985	2113	2145	2247	2286	2310	2367	2390	2387	2384	2363	2319	2389	2412	2406	2430	2477	2480	2450	2419	2356	2309	2302	2320	2295	2273	2299	2245	2191	2225	2157	2135	2150	2081	2073	2051	2070	2019	1987	1979	1952	1946	1965	1899	1886
A446P(1) BDM 0	1560	1722	1803	1838	1986	2037	2057	2180	2133	2148	2117	2195	2157	2211	2235	2252	2293	2310	2308	2329	2327	2303	2295	2279	2276	2250	2213	2221	2205	2147	2172	2089	2101	2054	2058	2035	2046	2024	1988	1956	1943	1889	1916	1848	1837	1865	1813	1814	1815
S450P(1) BDM 62.5	1154	1344	1438	1542	1611	1685	1725	1789	1846	1859	1898	1925	1958	2002	2065	2048	2033	2069	2075	2092	2091	2084	2048	2020	1985	1994	1981	1976	1935	1903	1893	1874	1834	1808	1827	1767	1753	1747	1701	1686	1668	1635	1629	1603	1567	1561	1545	1557	1532
S450P(1) BDM 12,.5	1150	1289	1389	1456	1531	1544	1562	1587	1607	1623	1618	1613	1634	1598	1639	1616	1608	1579	1587	1565	1562	1542	1548	1546	1557	1600	1504	1489	1499	1495	1448	1437	1378	1404	1406	1361	1345	1346	1311	1285	1285	1270	1249	1244	1224	1213	1189	1180	1147
S450P(1) BDM 2.5	1189	1283	1325	1389	1412	1443	1452	1492	1504	1511	1543	1521	1550	1546	1551	1529	1539	1510	1516	1479	1485	1483	1463	1462	1455	1449	1425	1425	1421	1394	1369	1384	1335	1361	1337	1307	1296	1287	1271	1275	1245	1224	1211	1189	1174	1165	1171	1153	1126
S450P(1) BDM 0.5	1200	1335	1302	1369	1405	1423	1427	1459	1466	1485	1503	1503	1519	1503	1496	1483	1476	1476	1465	1460	1444	1465	1447	1463	1454	1442	1420	1406	1384	1371	1356	1318	1293	1281	1232	1244	1223	1187	1177	1173	1162	1158	1150	1126	1120	1121	1107	1109	1076
S450P(1) BDM 0.125	1219	1285	1329	1355	1387	1411	1433	1474	1483	1489	1497	1513	1535	1513	1521	1542	1534	1525	1522	1504	1508	1486	1471	1475	1461	1460	1442	1423	1412	1397	1369	1369	1353	1330	1312	1305	1273	1267	1253	1220	1195	1187	1171	1169	1150	1146	1126	1116	1100
S450P(1) BDM 0	1188	1274	1306	1343	1414	1460	1467	1512	1486	1505	1499	1533	1532	1538	1503	1562	1549	1508	1524	1528	1490	1469	1471	1454	1419	1408	1366	1349	1365	1354	1323	1290	1290	1297	1254	1249	1239	1235	1222	1187	1208	1174	1154	1156	1136	1129	1142	1123	1106
WT(2) BDM 62.5	1881	2317	2685	3045	3359	3652	3958	4273	4646	5012	5224	5560	5745	6183	6360	6531	6784	7154	7132	7343	7706	7635	7726	7911	8024	8215	8197	8516	8656	8527	8579	8551	9000	9134	9346	9038	9141	9081	9432	9394	9152	9355	9341	9223	9381	9627	9609	9722	9711
WT(2) BDM 12,.5	2036	2646	3154	3527	3846	4168	4466	4849	5212	5428	5713	5848	6245	6359	6605	6863	6964	7143	7291	7483	7720	7948	8056	8261	8436	8680	8702	8679	8871	9036	8944	8999	9141	9180	9158	9068	9137	9262	9251	9257	9330	9448	9492	9589	9600	9538	9624	9569	9696
WT(2) BDM 2.5	1990	2254	2490	2773	2987	3202	3435	3608	3816	3954	4093	4229	4396	4462	4553	4701	4754	4756	4809	4804	4826	4792	4812	4935	4978	5028	5015	5089	5160	5151	5075	5043	5083	4986	4972	4923	4838	4840	4765	4821	4846	4764	4742	4719	4697	4710	4667	4615	4571
WT(2) BDM 0.5	1452	1562	1683	1807	1861	1941	2013	2072	2115	2173	2166	2248	2226	2256	2267	2236	2211	2184	2278	2164	2154	2205	2209	2193	2210	2228	2198	2161	2152	2138	2088	2061	2002	2016	1974	1921	1934	1871	1890	1863	1856	1828	1780	1746	1744	1749	1762	1716	1720
WT(2) BDM 0.125	1271	1336	1409	1458	1503	1487	1529	1565	1594	1609	1609	1610	1630	1618	1616	1603	1593	1589	1573	1566	1537	1512	1517	1497	1480	1485	1487	1472	1457	1442	1413	1418	1397	1354	1349	1318	1303	1273	1276	1248	1236	1226	1226	1189	1190	1165	1147	1148	1123
WT(2) BDM 0	1239	1298	1323	1365	1423	1432	1440	1448	1448	1479	1493	1499	1506	1502	1486	1471	1465	1462	1445	1424	1395	1383	1382	1359	1340	1322	1286	1290	1254	1251	1241	1231	1214	1195	1183	1186	1141	1155	1122	1121	1120	1106	1093	1094	1057	1061	1064	1025	1022
D407N(2) BDM 62.5	2250	2663	3049	3443	3819	4134	4534	4780	5041	5336	5533	5951	6189	6561	6790	6943	7120	7270	7637	7890	7945	8101	8246	8330	8445	8594	8727	8745	8940	9030	9329	9394	9382	9450	9542	9681	9830	9874	10014	9952	10103	9881	10190	10357	10384	10276	10374	10401	10524
D407N(2) BDM 12,.5	2406	3051	3589	4023	4501	4925	5292	5640	5844	6376	6591	6989	7222	7365	7746	7934	8386	8670	8898	9157	9422	9476	9704	10037	10102	10111	10178	10234	10379	10511	10666	10739	10701	10825	11049	11100	11062	11211	11179	11408	11503	11395	11793	11719	11884	11739	11973	11985	11890
D407N(2) BDM 2.5	2735	3250	3800	4306	4744	5159	5613	6060	6348	6753	7105	7435	7468	7878	8182	8422	8728	9117	9438	9719	9847	10106	10235	10117	10447	10626	10768	10673	10891	10893	11041	11160	11178	11385	11442	11596	11751	11779	11736	12111	12151	12233	12155	12105	12427	12333	12436	12424	12496
D407N(2) BDM 0.5	2824	3392	3856	4357	4820	5208	5736	6132	6625	6908	7324	7634	7884	8111	8377	8841	8877	9006	9441	9629	10004	10202	10569	10633	10761	10822	10949	11151	11062	11118	11214	11437	11503	11465	11696	11812	12112	12010	11983	11987	12431	12035	12300	12679	12526	12556	12591	12764	12770
D407N(2) BDM 0.125	3008	3312	3807	4414	4935	5446	5922	6390	6695	7222	7545	7850	8164	8428	8735	9042	9293	9466	9789	10025	9929	10587	11058	11135	11386	11376	11559	11755	11744	11676	11990	12028	12055	12163	12231	12397	12442	12478	12593	12654	12694	12704	12661	12853	12834	13071	13116	13221	13087
D407N(2) BDM 0	2997	3478	3945	4397	4938	5514	5906	6340	6623	7249	7517	7842	8281	8513	9130	9389	9547	9935	10224	10442	10398	10606	10965	11180	11089	11392	11564	11484	11627	11814	11641	12018	12251	12167	12121	12415	12304	12386	12721	12476	12508	12741	12667	12876	12735	13063	13067	13224	12932
A446P(2) BDM 62.5	1466	1648	1810	1919	2073	2210	2312	2410	2563	2621	2744	2770	2725	2798	2790	2798	2813	2850	2910	2853	2878	2862	2838	2820	2827	2851	2844	2889	2881	2857	2859	2824	2818	2768	2760	2714	2730	2658	2621	2605	2584	2567	2539	2486	2471	2479	2364	2410	2381
A446P(2) BDM 12,.5	1484	1731	1941	2032	2146	2208	2344	2389	2402	2532	2541	2602	2633	2595	2637	2644	2638	2661	2662	2707	2676	2673	2689	2694	2664	2686	2617	2560	2525	2552	2515	2481	2461	2444	2429	2421	2350	2339	2329	2312	2270	2258	2237	2207	2205	2206	2143	2167	2152
A446P(2) BDM 2.5	1632	1820	1973	2020	2122	2193	2235	2309	2394	2481	2510	2544	2571	2618	2703	2745	2726	2716	2728	2667	2664	2671	2691	2695	2598	2689	2658	2666	2672	2596	2611	2544	2538	2489	2492	2478	2421	2303	2360	2362	2311	2320	2299	2247	2248	2201	2209	2159	2147
A446P(2) BDM 0.5	1574	1795	1914	1927	2065	2166	2247	2326	2353	2458	2495	2568	2594	2619	2653	2749	2708	2837	2729	2668	2673	2651	2659	2709	2651	2702	2670	2676	2640	2662	2625	2633	2597	2498	2530	2501	2485	2416	2384	2382	2328	2317	2253	2279	2236	2204	2194	2185	2157
A446P(2) BDM 0.125	1702	1865	2035	2160	2280	2328	2438	2474	2530	2605	2634	2729	2709	2782	2802	2788	2782	2800	2778	2749	2722	2700	2677	2788	2702	2694	2708	2666	2682	2661	2644	2632	2599	2529	2517	2483	2465	2412	2386	2358	2325	2278	2267	2268	2232	2214	2171	2167	2127
A446P(2) BDM 0	1686	1826	1941	2086	2183	2213	2307	2416	2405	2500	2551	2591	2625	2644	2596	2628	2632	2655	2568	2580	2580	2607	2622	2624	2625	2609	2603	2538	2559	2539	2476	2527	2458	2425	2389	2377	2326	2280	2241	2207	2207	2161	2156	2152	2076	2106	2078	2054	2010
S450P(2) BDM 62.5	1148	1257	1324	1409	1489	1533	1574	1596	1605	1629	1656	1687	1720	1740	1704	1776	1749	1769	1768	1738	1733	1737	1691	1704	1695	1691	1628	1639	1612	1586	1597	1576	1548	1546	1546	1504	1489	1482	1470	1448	1448	1400	1392	1363	1347	1317	1329	1322	1304
S450P(2) BDM 12,.5	1035	1125	1174	1221	1272	1330	1348	1382	1426	1433	1457	1451	1444	1426	1412	1384	1393	1427	1417	1400	1381	1380	1359	1331	1322	1317	1283	1274	1251	1229	1219	1216	1193	1163	1178	1174	1133	1130	1100	1114	1084	1081	1075	1069	1066	1057	1041	1036	1052
S450P(2) BDM 2.5	1178	1227	1285	1313	1344	1369	1383	1392	1392	1382	1381	1349	1349	1365	1353	1369	1360	1355	1339	1340	1328	1297	1280	1272	1257	1236	1204	1210	1182	1171	1181	1164	1155	1131	1127	1112	1097	1071	1086	1067	1058	1053	1048	1034	1024	1017	1012	1000	992
S450P(2) BDM 0.5	1213	1268	1317	1323	1361	1360	1422	1409	1432	1429	1432	1441	1441	1384	1378	1386	1388	1361	1361	1371	1361	1356	1338	1312	1296	1272	1246	1235	1228	1211	1203	1195	1159	1148	1132	1129	1108	1103	1100	1086	1074	1074	1056	1072	1052	1028	1023	994	1021
S450P(2) BDM 0.125	1073	1182	1330	1404	1423	1462	1483	1476	1484	1486	1485	1470	1461	1449	1461	1445	1436	1410	1443	1416	1432	1397	1366	1341	1323	1319	1291	1280	1241	1245	1207	1215	1182	1155	1164	1154	1132	1114	1106	1098	1093	1095	1080	1073	1065	1055	1041	1028	1047
S450P(2) BDM 0	1271	1291	1336	1377	1390	1421	1416	1444	1463	1482	1465	1469	1472	1495	1514	1468	1465	1486	1428	1428	1402	1364	1372	1337	1318	1311	1279	1259	1261	1225	1229	1208	1195	1179	1148	1160	1129	1131	1120	1124	1113	1076	1085	1062	1061	1047	1040	1031	1010
Normierung (X-D407N)/(WT-D407N)
Cycle Nr.	1	2	3	4	5	6	7	8	9	10	11	12	13	14	15	16	17	18	19	20	21	22	23	24	25	26	27	28	29	30	31	32	33	34	35	36	37	38	39	40	41	42	43	44	45	46	47	48	49
Time [s]	0	14.085	27.934	41.775	55.629	69.477	83.348	97.187	111.035	124.88	138.722	152.571	166.419	180.268	194.115	207.96	221.803	235.646	249.489	263.335	277.179	291.036	304.89	318.741	332.581	346.425	360.273	374.125	387.97	401.814	415.673	429.52	443.357	457.187	471.03	484.874	498.72	512.556	526.397	540.235	554.079	567.919	581.762	595.599	609.432	623.271	637.11	650.948	664.791
WT(1) BDM 62.5	0.575806	0.491218	0.428259	0.346484	0.358689	0.346143	0.336548	0.335588	0.308798	0.307267	0.291082	0.297376	0.307426	0.27981	0.309336	0.302107	0.304465	0.315755	0.328295	0.325067	0.327022	0.298742	0.326994	0.301996	0.276211	0.279354	0.28633	0.277403	0.290939	0.284969	0.278509	0.284654	0.274147	0.275288	0.274833	0.277793	0.254496	0.26148	0.273614	0.278221	0.268906	0.287472	0.290525	0.289214	0.30065	0.276783	0.285048	0.285815	0.3129
WT(1) BDM 12,.5	0.374194	0.488474	0.393263	0.303125	0.317377	0.304041	0.301777	0.28125	0.289852	0.269155	0.266966	0.290173	0.30297	0.280285	0.298056	0.298548	0.309066	0.316017	0.3203	0.316477	0.30949	0.292802	0.291084	0.293016	0.244634	0.265386	0.264139	0.28046	0.29361	0.279857	0.286044	0.316673	0.302269	0.303077	0.290622	0.324623	0.293287	0.292504	0.324657	0.329401	0.324921	0.332323	0.318377	0.328516	0.333129	0.326138	0.328848	0.321761	0.338392
WT(1) BDM 2.5	0.508065	0.596048	0.569116	0.544141	0.557377	0.563719	0.552792	0.5632	0.569251	0.578397	0.586652	0.586177	0.60396	0.609501	0.613923	0.612899	0.633829	0.634265	0.646096	0.646262	0.641889	0.640461	0.649513	0.64357	0.631756	0.6567	0.641603	0.657146	0.664475	0.658589	0.665729	0.67171	0.675039	0.685962	0.684785	0.689145	0.689106	0.696181	0.701922	0.707441	0.713936	0.71654	0.70652	0.717571	0.719189	0.717574	0.720668	0.722798	0.733993
WT(1) BDM 0.5	0.819355	0.90011	0.888451	0.875391	0.870164	0.866346	0.872081	0.875	0.884364	0.880332	0.886334	0.891957	0.891254	0.888994	0.906487	0.905752	0.906766	0.90896	0.910306	0.912896	0.912225	0.911134	0.916769	0.917517	0.913811	0.920559	0.917484	0.918529	0.923978	0.925665	0.928665	0.928934	0.928336	0.934808	0.931866	0.93575	0.932775	0.937671	0.939023	0.939201	0.940626	0.944093	0.940982	0.944572	0.944698	0.944464	0.945031	0.946476	0.948333
WT(1) BDM 0.125	0.897581	0.99506	1	0.992969	0.987541	0.974287	0.979442	0.96805	0.984974	0.973539	0.973827	0.973761	0.978383	0.974347	0.977883	0.980495	0.976319	0.979798	0.980762	0.982579	0.982235	0.982646	0.985345	0.981264	0.982133	0.982977	0.979532	0.980291	0.981714	0.984151	0.979805	0.980672	0.981381	0.981731	0.981914	0.984453	0.984841	0.984536	0.984917	0.986661	0.985656	0.990281	0.986477	0.987134	0.988325	0.988893	0.988918	0.990508	0.990877
WT(1) BDM 0	1	1	1	1	1	1	1	1	1	1	1	1	1	1	1	1	1	1	1	1	1	1	1	1	1	1	1	1	1	1	1	1	1	1	1	1	1	1	1	1	1	1	1	1	1	1	1	1	1
D407N(1) BDM 62.5	0.405645	0.40011	0.347332	0.260937	0.266557	0.270981	0.27868	0.258629	0.256315	0.254739	0.220228	0.259304	0.254455	0.216785	0.249666	0.250427	0.229093	0.251738	0.247845	0.259618	0.248714	0.257978	0.2639	0.266962	0.224407	0.246508	0.236669	0.247892	0.255907	0.245297	0.243042	0.250683	0.236424	0.253654	0.226603	0.231057	0.222672	0.208769	0.241884	0.249728	0.231049	0.235132	0.222551	0.235989	0.231654	0.232354	0.220053	0.216031	0.226447
D407N(1) BDM 12,.5	0.234677	0.15697	0.12161	0.0949219	0.120656	0.111331	0.111929	0.10611	0.09473	0.128949	0.100206	0.147659	0.123927	0.0992874	0.11088	0.119448	0.146279	0.124623	0.132792	0.132712	0.137564	0.0999301	0.114554	0.127162	0.0720306	0.0963553	0.076053	0.100232	0.115163	0.101329	0.104391	0.107478	0.111618	0.120865	0.09311	0.118385	0.101497	0.0807166	0.118367	0.121869	0.120381	0.10905	0.0983342	0.110768	0.113325	0.0854532	0.0919085	0.0734751	0.120556
D407N(1) BDM 2.5	-0.0451613	0.110867	0.141295	0.0300781	0.0803279	0.0641424	0.065736	0.0536381	0.0391986	0.0637836	0.0624416	0.0718573	0.0577558	0.0615994	0.057444	0.0610763	0.0897158	0.0695264	0.078326	0.069804	0.071295	0.0543909	0.0613044	0.0416851	-0.00112372	0.00774771	-0.00764839	0.0181282	0.0218821	0.0323108	0.0332563	0.0509567	0.04936	0.0500962	0.0484211	0.0708064	0.0530082	0.0530882	0.0576658	0.0600726	0.0495688	0.0644672	0.0482715	0.0476736	0.0409937	0.0405769	0.0387863	0.0328705	0.0578054
D407N(1) BDM 0.5	-0.0225806	0.018112	0.0314961	-0.0128906	0.00229508	0.0392766	0.0317259	0.0447761	0.0485627	0.0471959	0.04169	0.0533356	0.0387789	0.0357878	0.0504676	0.0531036	0.0730717	0.0617867	0.0643348	0.0672635	0.0838008	0.0546238	0.065108	0.0463415	-0.000674233	0.0127674	-0.00947969	-0.0182336	-0.00493117	-0.0095092	0.00452125	-0.000878563	0.0033941	0.00221154	0.02	0.0354032	0.0127107	0.0141443	0.0606088	0.038294	0.052837	0.0765047	0.0487193	0.0454706	0.0596032	0.0338588	0.0490765	0.0484268	0.0662461
D407N(1) BDM 0.125	-0.0814516	0.0636663	0.0909886	0.0316406	0.0580328	0.0638598	0.0733503	0.0687966	0.0422474	0.0588468	0.041877	0.0529926	0.0445545	0.0289786	0.074217	0.0568052	0.0733424	0.0696576	0.057589	0.08045	0.0783076	0.0471698	0.0845732	0.0558758	0.0040454	0.0255347	0.000215448	0.00189713	0.0244504	0.0153374	0.0420979	0.0684303	0.0754461	0.0897115	0.0841148	0.0876651	0.0605404	0.0544083	0.0769797	0.0628857	0.0658193	0.0866696	0.0596454	0.0711139	0.0696103	0.0343963	0.050044	0.0253999	0.0526899
D407N(1) BDM 0	0	0	0	0	0	0	0	0	0	0	0	0	0	0	0	0	0	0	0	0	0	0	0	0	0	0	0	0	0	0	0	0	0	0	0	0	0	0	0	0	0	0	0	0	0	0	0	0	0
A446P(1) BDM 62.5	0.964516	0.878705	0.853893	0.814063	0.817049	0.806725	0.803807	0.807603	0.809887	0.787915	0.782015	0.792831	0.801815	0.794933	0.807184	0.819903	0.814344	0.823167	0.821362	0.831357	0.831346	0.837643	0.842935	0.836364	0.839533	0.844064	0.844016	0.854553	0.854222	0.855624	0.852607	0.857868	0.853375	0.854615	0.856364	0.857919	0.856134	0.854125	0.863515	0.867695	0.870994	0.874097	0.874888	0.874692	0.881847	0.876568	0.87854	0.885481	0.889846
A446P(1) BDM 12,.5	0.974194	0.864984	0.829396	0.820703	0.829508	0.829613	0.83934	0.844683	0.85453	0.850316	0.850065	0.856628	0.85099	0.849565	0.857355	0.870159	0.866712	0.875902	0.875453	0.88616	0.888616	0.881318	0.889137	0.889024	0.886616	0.886185	0.889368	0.891653	0.896548	0.897751	0.894906	0.904627	0.90225	0.904904	0.903923	0.909151	0.910178	0.907025	0.910696	0.916788	0.916931	0.925011	0.915279	0.92166	0.922841	0.918667	0.921108	0.924679	0.926251
A446P(1) BDM 2.5	0.792742	0.85236	0.832458	0.808594	0.820984	0.813224	0.830457	0.84305	0.845383	0.855845	0.856048	0.859201	0.858581	0.861758	0.863144	0.865319	0.869012	0.872491	0.882698	0.881079	0.885227	0.88819	0.899653	0.898559	0.89864	0.899389	0.898524	0.901244	0.903842	0.905112	0.902341	0.907458	0.90351	0.904135	0.905933	0.906528	0.910084	0.909571	0.910052	0.91225	0.911121	0.921088	0.914741	0.914963	0.919417	0.919921	0.916887	0.922394	0.926933
A446P(1) BDM 0.5	0.658065	0.830406	0.828521	0.807813	0.813443	0.799943	0.816751	0.81833	0.829486	0.830569	0.840905	0.837764	0.843894	0.84323	0.858097	0.871583	0.860081	0.859111	0.866209	0.865352	0.866994	0.871069	0.8803	0.879379	0.888414	0.888149	0.886136	0.890493	0.89172	0.893661	0.893499	0.895158	0.901183	0.89875	0.902105	0.901377	0.905282	0.902499	0.908581	0.908711	0.907581	0.918502	0.914831	0.918312	0.917486	0.915801	0.919525	0.918088	0.924205
A446P(1) BDM 0.125	0.550806	0.764544	0.793526	0.759766	0.791803	0.779316	0.800508	0.794776	0.807491	0.809439	0.810058	0.821128	0.830693	0.833888	0.849191	0.864607	0.855616	0.858192	0.86346	0.867046	0.863838	0.862683	0.871574	0.873282	0.879088	0.887058	0.886244	0.883748	0.889357	0.889775	0.885763	0.891351	0.896043	0.892692	0.898373	0.900721	0.898409	0.903253	0.905914	0.907623	0.905493	0.91449	0.91295	0.914699	0.917223	0.915711	0.9146	0.920636	0.923438
A446P(1) BDM 0	0.675806	0.751372	0.783027	0.797266	0.791475	0.800791	0.822843	0.810401	0.84081	0.84143	0.856796	0.85457	0.868647	0.861283	0.868191	0.874146	0.868606	0.871573	0.875703	0.879264	0.88137	0.883298	0.888914	0.888803	0.888077	0.893496	0.895831	0.894182	0.898603	0.902658	0.898523	0.906579	0.904771	0.909135	0.907847	0.910087	0.908201	0.908628	0.913731	0.916243	0.917022	0.926081	0.919309	0.926243	0.927317	0.922967	0.927968	0.928107	0.929491
S450P(1) BDM 62.5	1.00323	0.958836	0.942695	0.912891	0.914426	0.900254	0.907107	0.901586	0.90331	0.898499	0.897738	0.900875	0.901485	0.894378	0.893424	0.903189	0.903789	0.903188	0.904809	0.907936	0.908953	0.908805	0.916545	0.917517	0.920778	0.921432	0.920823	0.920004	0.926341	0.927607	0.926555	0.927567	0.930663	0.932788	0.929952	0.935188	0.935788	0.934748	0.940127	0.940744	0.941988	0.948729	0.945012	0.947832	0.951018	0.950197	0.951539	0.950694	0.953619
S450P(1) BDM 12,.5	1.00645	0.989023	0.964129	0.946484	0.940656	0.940096	0.948477	0.948694	0.955357	0.945103	0.950084	0.954382	0.95495	0.958353	0.956657	0.964692	0.961299	0.967467	0.965771	0.971691	0.970781	0.971931	0.97248	0.970067	0.968873	0.964426	0.972207	0.971332	0.971132	0.969325	0.971265	0.970226	0.974884	0.971635	0.970239	0.973213	0.974202	0.97256	0.975996	0.977132	0.976759	0.981275	0.979044	0.979468	0.981127	0.981369	0.98285	0.983828	0.986444
S450P(1) BDM 2.5	0.975	0.992316	0.992126	0.972656	0.979672	0.968635	0.976396	0.970849	0.977787	0.96722	0.964105	0.970159	0.968812	0.966587	0.969719	0.977079	0.970636	0.976518	0.974641	0.982095	0.97978	0.978803	0.981989	0.979379	0.980335	0.980904	0.980717	0.978078	0.979145	0.979652	0.979202	0.9754	0.979054	0.975769	0.976842	0.978271	0.978816	0.978124	0.979674	0.97804	0.98039	0.985377	0.982447	0.984314	0.985516	0.985668	0.984433	0.986201	0.988234
S450P(1) BDM 0.5	0.966129	0.963776	1.00219	0.980469	0.981967	0.974287	0.982741	0.978545	0.986063	0.972354	0.971583	0.973246	0.973927	0.973397	0.977883	0.983628	0.979161	0.980979	0.981012	0.984394	0.984572	0.980899	0.983779	0.979268	0.980447	0.981667	0.981256	0.98008	0.982946	0.982004	0.980508	0.981843	0.983126	0.983462	0.98689	0.984172	0.985689	0.987553	0.98832	0.987296	0.987926	0.991262	0.98791	0.989866	0.990256	0.989609	0.990062	0.990069	0.992497
S450P(1) BDM 0.125	0.950806	0.991218	0.990376	0.985938	0.987869	0.977677	0.981218	0.975047	0.982361	0.971564	0.972705	0.971531	0.971287	0.971813	0.974172	0.975228	0.971313	0.974551	0.973891	0.979071	0.977092	0.978453	0.981094	0.977938	0.979661	0.979703	0.978886	0.978288	0.98007	0.979346	0.979202	0.976865	0.977308	0.97875	0.979234	0.978458	0.980981	0.980009	0.98133	0.983031	0.98493	0.988676	0.986029	0.986077	0.987623	0.98737	0.988391	0.989453	0.990451
S450P(1) BDM 0	0.975806	0.997256	1.00044	0.990625	0.979016	0.963832	0.972589	0.966185	0.981707	0.968404	0.972331	0.968102	0.971782	0.967854	0.976844	0.97238	0.969283	0.976781	0.973641	0.976167	0.979196	0.980433	0.981094	0.980266	0.98438	0.985378	0.987073	0.986088	0.984898	0.983742	0.983824	0.984576	0.983417	0.981923	0.984785	0.983703	0.984182	0.983027	0.984181	0.986025	0.983749	0.989835	0.987551	0.987222	0.988852	0.988893	0.986983	0.988838	0.989939
WT(2) BDM 62.5	0.634812	0.532569	0.480549	0.44591	0.449218	0.456149	0.436185	0.422527	0.382029	0.387695	0.380644	0.359767	0.374317	0.332335	0.362376	0.36095	0.341871	0.328219	0.352204	0.343646	0.299011	0.322129	0.337994	0.332858	0.314391	0.315492	0.327593	0.291152	0.286417	0.311181	0.294423	0.321405	0.294555	0.276431	0.253703	0.300739	0.283347	0.294275	0.283559	0.271422	0.294696	0.291018	0.287368	0.310049	0.287207	0.286286	0.288095	0.287073	0.270445
WT(2) BDM 12,.5	0.546644	0.381651	0.301678	0.286939	0.310669	0.32974	0.322436	0.304783	0.272657	0.315598	0.299469	0.314362	0.300517	0.307231	0.330324	0.31902	0.319599	0.329517	0.334093	0.328122	0.297456	0.288193	0.303558	0.29722	0.27213	0.269315	0.278459	0.275162	0.26569	0.262993	0.259327	0.279874	0.281779	0.272238	0.27089	0.298068	0.283705	0.278159	0.299164	0.283487	0.279066	0.283025	0.274322	0.278985	0.268454	0.293701	0.286845	0.299615	0.271704
WT(2) BDM 2.5	0.57281	0.561468	0.55492	0.53562	0.55505	0.566389	0.553292	0.558463	0.542415	0.571057	0.568393	0.569604	0.573432	0.577806	0.59877	0.592069	0.593046	0.611236	0.616813	0.625194	0.618905	0.630381	0.642075	0.635882	0.626834	0.631976	0.637186	0.62733	0.623445	0.630787	0.631346	0.646612	0.649452	0.654484	0.653593	0.667201	0.668817	0.67189	0.685921	0.674152	0.672813	0.685604	0.684724	0.692327	0.688303	0.695967	0.699825	0.705714	0.702015
WT(2) BDM 0.5	0.87884	0.878899	0.8627	0.854222	0.875391	0.875306	0.871697	0.872445	0.871111	0.879723	0.88828	0.881917	0.893727	0.892455	0.897828	0.903385	0.907696	0.914788	0.905114	0.917942	0.915695	0.910875	0.913701	0.91508	0.91076	0.91003	0.911267	0.914558	0.913429	0.916028	0.918558	0.923056	0.928604	0.925173	0.927683	0.934544	0.928962	0.936248	0.933787	0.934654	0.935371	0.937946	0.940643	0.944661	0.941171	0.942676	0.941848	0.943356	0.941394
WT(2) BDM 0.125	0.981797	0.982569	0.967201	0.969327	0.97724	0.986526	0.980072	0.976083	0.971787	0.97747	0.980744	0.9825	0.981697	0.983455	0.982993	0.983329	0.984162	0.985011	0.98542	0.984254	0.984227	0.986013	0.985913	0.985948	0.98564	0.983813	0.980444	0.982146	0.98043	0.981918	0.983462	0.982664	0.983419	0.985509	0.984824	0.988245	0.985488	0.989493	0.986723	0.988815	0.989814	0.989686	0.988509	0.991937	0.988611	0.991335	0.993085	0.989917	0.99152
WT(2) BDM 0	1	1	1	1	1	1	1	1	1	1	1	1	1	1	1	1	1	1	1	1	1	1	1	1	1	1	1	1	1	1	1	1	1	1	1	1	1	1	1	1	1	1	1	1	1	1	1	1	1
D407N(2) BDM 62.5	0.424915	0.373853	0.341724	0.314644	0.31835	0.33807	0.30721	0.318888	0.3057	0.331542	0.329349	0.298124	0.308782	0.27842	0.306122	0.308916	0.300297	0.314529	0.29468	0.28299	0.272465	0.271604	0.283732	0.290194	0.271207	0.277855	0.276026	0.268687	0.259038	0.263561	0.222308	0.243256	0.259944	0.24763	0.235784	0.243477	0.221625	0.223667	0.233382	0.222281	0.211187	0.24581	0.214014	0.213801	0.201319	0.232211	0.224361	0.231412	0.202183
D407N(2) BDM 12,.5	0.336177	0.195872	0.135774	0.123351	0.124324	0.144292	0.137483	0.143091	0.150531	0.1513	0.153718	0.134479	0.15631	0.163743	0.181057	0.183759	0.143653	0.149298	0.151042	0.142493	0.108408	0.12252	0.131587	0.116383	0.101241	0.12721	0.134851	0.122621	0.120312	0.123355	0.09375	0.118569	0.140437	0.122311	0.0980069	0.117107	0.11126	0.104621	0.132942	0.0940555	0.0882508	0.115685	0.0755141	0.0982006	0.0728721	0.110315	0.0911439	0.101566	0.0874895
D407N(2) BDM 2.5	0.149033	0.104587	0.0553013	0.0300132	0.055192	0.0869672	0.0656068	0.0572363	0.0531401	0.0859619	0.0683931	0.0641652	0.12	0.090572	0.124019	0.122127	0.101336	0.096542	0.0895318	0.080173	0.0612018	0.0542123	0.0761766	0.108237	0.0658529	0.0760675	0.077447	0.0795566	0.0709534	0.0871911	0.0576923	0.0795402	0.0972184	0.0712723	0.0620772	0.0729361	0.0495387	0.0540468	0.0849211	0.0321444	0.0313488	0.0436614	0.0442371	0.0654388	0.0263744	0.0608232	0.0525702	0.0655791	0.0366079
D407N(2) BDM 0.5	0.0984073	0.0394495	0.0339436	0.0131926	0.0335704	0.0749633	0.0380654	0.0425184	-0.000386473	0.0590988	0.0320385	0.0327921	0.0585978	0.0573385	0.0985086	0.0692094	0.0829003	0.109642	0.0891901	0.090153	0.0437632	0.0438035	0.0413232	0.055697	0.0336445	0.0566038	0.0598365	0.0326663	0.0544683	0.0658904	0.0410577	0.0538611	0.067772	0.063981	0.0388554	0.0537002	0.0171997	0.0334788	0.0636262	0.0430647	0.0067615	0.060679	0.031709	0.0167204	0.0178969	0.042243	0.0396568	0.037708	0.013602
D407N(2) BDM 0.125	-0.00625711	0.0761468	0.0526316	-0.00560686	0.000853485	0.0166585	-0.00358262	-0.0102208	-0.013913	0.00467938	-0.00464807	-0.00126123	0.0172694	0.0121238	0.0516745	0.0438242	0.0314279	0.0553523	0.0495501	0.0462409	0.0520937	0.00206007	-0.00970469	0.00458202	-0.0304647	0.00158888	0.000486476	-0.0265843	-0.0112793	0.0130645	-0.0335577	-0.000927042	0.0177584	0.000364564	-0.0100567	0.00160299	-0.0123623	-0.00819161	0.0110354	-0.0156759	-0.016333	0.00318006	0.000518403	0.00195213	-0.00847748	-0.000666556	-0.00408231	0.000245922	-0.0130143
D407N(2) BDM 0	0	0	0	0	0	0	0	0	0	0	0	0	0	0	0	0	0	0	0	0	0	0	0	0	0	0	0	0	0	0	0	0	0	0	0	0	0	0	0	0	0	0	0	0	0	0	0	0	0
A446P(2) BDM 62.5	0.870876	0.83945	0.814264	0.817282	0.815078	0.809407	0.804747	0.803352	0.784541	0.80208	0.792331	0.799622	0.820074	0.815148	0.829409	0.832407	0.83321	0.836186	0.833125	0.841539	0.835277	0.83964	0.848064	0.851237	0.847472	0.848163	0.848414	0.843143	0.84315	0.84796	0.844423	0.852322	0.854671	0.856635	0.855824	0.863924	0.857655	0.866174	0.870765	0.869309	0.871444	0.874431	0.875065	0.881854	0.878918	0.881853	0.891694	0.886466	0.885894
A446P(2) BDM 12,.5	0.860637	0.801376	0.764302	0.780013	0.79431	0.809897	0.797582	0.807645	0.815652	0.817504	0.826029	0.826108	0.833653	0.844102	0.849424	0.851857	0.854863	0.858492	0.861374	0.857729	0.857714	0.860132	0.863613	0.864067	0.864191	0.864548	0.8705	0.875417	0.87747	0.876834	0.8775	0.88412	0.887016	0.886165	0.886085	0.890017	0.891696	0.894578	0.895939	0.895112	0.899017	0.900988	0.901158	0.905534	0.901695	0.904599	0.910106	0.906386	0.905122
A446P(2) BDM 2.5	0.776451	0.76055	0.752098	0.783971	0.801138	0.813572	0.821988	0.823998	0.817198	0.826343	0.831175	0.835251	0.842804	0.840822	0.84079	0.839101	0.843974	0.852	0.853856	0.862165	0.859047	0.860349	0.863404	0.863965	0.870961	0.86425	0.866511	0.865019	0.863299	0.872669	0.868269	0.878279	0.88004	0.882063	0.880325	0.884941	0.885335	0.897783	0.893267	0.890709	0.895416	0.89566	0.895801	0.902139	0.898013	0.905016	0.904607	0.907042	0.905542
A446P(2) BDM 0.5	0.809443	0.772018	0.7746	0.814644	0.817354	0.820186	0.819301	0.820523	0.825121	0.830329	0.833665	0.831468	0.83941	0.840679	0.847331	0.838596	0.846201	0.83772	0.853742	0.862054	0.858047	0.862518	0.866743	0.862539	0.865525	0.862959	0.865343	0.864038	0.866384	0.866421	0.866923	0.870029	0.874694	0.881243	0.876851	0.882893	0.879602	0.887721	0.891198	0.888948	0.893923	0.895917	0.899775	0.899423	0.899041	0.904766	0.905857	0.90491	0.904702
A446P(2) BDM 0.125	0.736633	0.739908	0.728452	0.737797	0.756188	0.7805	0.776534	0.79027	0.790918	0.804853	0.810591	0.806085	0.822435	0.81743	0.827839	0.83367	0.837045	0.842087	0.84816	0.853072	0.852605	0.857205	0.864865	0.854495	0.860293	0.863754	0.861646	0.865019	0.862335	0.866515	0.865096	0.870121	0.874513	0.878418	0.87804	0.884496	0.881394	0.888078	0.891025	0.891061	0.894187	0.899269	0.898566	0.900356	0.899383	0.903933	0.907773	0.906386	0.907221
A446P(2) BDM 0	0.745734	0.757798	0.764302	0.762203	0.783784	0.808672	0.805867	0.802126	0.815072	0.82305	0.824369	0.827842	0.834834	0.837113	0.854788	0.853877	0.855605	0.8592	0.872081	0.871812	0.868377	0.867288	0.870604	0.871194	0.868192	0.872195	0.871862	0.877575	0.874193	0.878065	0.88125	0.879855	0.887288	0.887896	0.889742	0.893935	0.893846	0.899831	0.903526	0.904359	0.904549	0.909325	0.908156	0.910202	0.912742	0.912931	0.915521	0.915649	0.917045
S450P(2) BDM 62.5	1.05176	1.01881	0.999619	0.985488	0.981223	0.975257	0.969996	0.969747	0.969662	0.974003	0.972942	0.970361	0.968413	0.966053	0.971481	0.96148	0.96486	0.963767	0.963208	0.965181	0.962457	0.961618	0.967755	0.964871	0.963586	0.963357	0.966725	0.965764	0.965487	0.968286	0.965769	0.968017	0.969738	0.968009	0.966813	0.97168	0.968826	0.970884	0.969997	0.971202	0.971198	0.974731	0.974166	0.977169	0.975167	0.97867	0.977922	0.975654	0.976322
S450P(2) BDM 12,.5	1.11604	1.07936	1.05683	1.04749	1.04296	1.02499	1.0206	1.01349	1.00425	1.00797	1.00598	1.00757	1.00915	1.01084	1.00968	1.01099	1.00891	1.00413	1.00319	1.00266	1.00156	1.00033	1.0024	1.00285	1.00185	1.0005	1.00029	1.00157	1.00029	1.00208	1.00212	1.00139	1.0019	1.00292	1.00046	1.00107	1.00072	1.00223	1.0019	1.00062	1.00316	1.00215	1.00156	1.00212	0.999229	1.00033	1.00192	0.999098	0.997481
S450P(2) BDM 2.5	1.0347	1.03257	1.01449	1.01715	1.02248	1.01543	1.01276	1.01145	1.01082	1.01681	1.01859	1.02365	1.02317	1.01954	1.0174	1.01288	1.01299	1.01263	1.01207	1.00931	1.00744	1.00932	1.01064	1.00886	1.00851	1.00854	1.00798	1.00785	1.00694	1.00757	1.00577	1.00621	1.00535	1.00583	1.00512	1.00659	1.00394	1.00748	1.0031	1.00476	1.00544	1.00456	1.00389	1.00509	1.00283	1.00367	1.00433	1.00205	1.00252
S450P(2) BDM 0.5	1.01479	1.01376	1.00229	1.01385	1.01764	1.01764	1.00403	1.00797	1.00309	1.00867	1.01013	1.00914	1.00959	1.01683	1.01413	1.01074	1.00953	1.01192	1.00957	1.00588	1.00378	1.00293	1.00459	1.00479	1.00451	1.00497	1.00389	1.0054	1.00251	1.00379	1.00365	1.00334	1.00498	1.00428	1.00466	1.00508	1.00296	1.00463	1.0019	1.00308	1.00404	1.00275	1.0032	1.00187	1.00043	1.00275	1.00342	1.00254	1.00008
S450P(2) BDM 0.125	1.09443	1.05321	0.99733	0.987137	1	0.992651	0.990372	0.994276	0.993043	0.998787	1.00133	1.00457	1.00664	1.00756	1.00327	1.00328	1.00359	1.00614	1.00023	1.00089	0.99589	0.998482	1.00167	1.00183	1.00174	1.0003	0.999514	1.00098	1.00125	1.00057	1.00327	1.00148	1.0029	1.00365	1.00174	1.00285	1.00081	1.00365	1.00138	1.00203	1.00237	1.00095	1.00112	1.00178	0.999315	1.0005	1.00192	0.999754	0.997901
S450P(2) BDM 0	0.981797	1.00321	0.995042	0.996042	1.00939	1.00269	1.00537	1.00082	0.997101	0.99948	1.00465	1.00473	1.00502	1.001	0.996337	1.00038	1	0.997167	1.00194	0.999556	0.999222	1.00206	1.00104	1.00224	1.00226	1.00109	1.00068	1.00304	0.999325	1.00246	1.00115	1.00213	1.00172	1.00146	1.0032	1.00232	1.00107	1.00214	1.00017	0.999736	1.00061	1.00258	1.00069	1.00272	0.999657	1.00117	1.002	0.999508	1.00101
Mittelung 1600-1800s
Cycle Nr.	Average	Stan. dev.
WT(1) BDM 62.5	0.166502	0.0114893
WT(1) BDM 12,.5	0.378465	0.0088111
WT(1) BDM 2.5	0.770736	0.00379384
WT(1) BDM 0.5	0.961946	0.00122267
WT(1) BDM 0.125	0.995042	0.00065158
WT(1) BDM 0	1	0
D407N(1) BDM 62.5	0.073879	0.0225946
D407N(1) BDM 12,.5	0.0374136	0.023519
D407N(1) BDM 2.5	-0.0130705	0.019447
D407N(1) BDM 0.5	-0.0141356	0.0213413
D407N(1) BDM 0.125	0.0529499	0.0188034
D407N(1) BDM 0	0	0
A446P(1) BDM 62.5	0.876169	0.00363759
A446P(1) BDM 12,.5	0.946291	0.00147176
A446P(1) BDM 2.5	0.950304	0.00158793
A446P(1) BDM 0.5	0.947332	0.00218647
A446P(1) BDM 0.125	0.947509	0.00177327
A446P(1) BDM 0	0.945151	0.0016316
S450P(1) BDM 62.5	0.946301	0.0018979
S450P(1) BDM 12,.5	0.989538	0.000987583
S450P(1) BDM 2.5	0.99509	0.00117929
S450P(1) BDM 0.5	0.998829	0.00133499
S450P(1) BDM 0.125	0.999187	0.000941366
S450P(1) BDM 0	0.997977	0.00130793
	Average	Stan. dev.
WT(2) BDM 62.5	0.135764	0.0198706
WT(2) BDM 12,.5	0.369939	0.011625
WT(2) BDM 2.5	0.784583	0.00439663
WT(2) BDM 0.5	0.964839	0.00111504
WT(2) BDM 0.125	0.996702	0.000861608
WT(2) BDM 0	1	0
D407N(2) BDM 62.5	0.0927046	0.0151989
D407N(2) BDM 12,.5	-0.00376892	0.0208371
D407N(2) BDM 2.5	-0.00882315	0.0219038
D407N(2) BDM 0.5	-0.00808061	0.017826
D407N(2) BDM 0.125	-0.0402704	0.0217347
D407N(2) BDM 0	0	0
A446P(2) BDM 62.5	0.870061	0.00577355
A446P(2) BDM 12,.5	0.926402	0.00192
A446P(2) BDM 2.5	0.926278	0.00177469
A446P(2) BDM 0.5	0.92482	0.00174357
A446P(2) BDM 0.125	0.927805	0.00155104
A446P(2) BDM 0	0.928684	0.00200568
S450P(2) BDM 62.5	0.945691	0.00276575
S450P(2) BDM 12,.5	0.990731	0.00181575
S450P(2) BDM 2.5	0.997962	0.00150532
S450P(2) BDM 0.5	0.997728	0.00098249
S450P(2) BDM 0.125	0.999407	0.00112441
S450P(2) BDM 0	0.994145	0.00094666
[truncated: 125 more columns]

## Sheet: analysis
Average 1600-1800s
	(1)		(2)		(3)		(4)		(5)		(6)		(1-6)	(1-6)
	#1(1)		#1(2)		#2(1)		#2(2)		#3(1)		#3(2)
	Average	Stan. dev.	Average	Stan. dev.	Average	Stan. dev.	Average	Stan. dev.	Average	Stan. dev.	Average	Stan. dev.	Average	Stan. dev.
WT BDM 62.5	0.261759	0.00884309	0.210764	0.00946657	0.239305	0.0127795	0.107469	0.020215	0.166502	0.0114893	0.135764	0.0198706	0.186927	0.0604317
WT BDM 12,.5	0.492041	0.00620585	0.412372	0.0126025	0.459843	0.00836083	0.358374	0.0136303	0.378465	0.0088111	0.369939	0.011625	0.411839	0.0537864
WT BDM 2.5	0.843069	0.00241032	0.821026	0.00369135	0.823926	0.00283073	0.793568	0.00283441	0.770736	0.00379384	0.784583	0.00439663	0.806151	0.0274878
WT BDM 0.5	0.977715	0.000643203	0.977556	0.00107531	0.969644	0.00155963	0.963299	0.00163099	0.961946	0.00122267	0.964839	0.00111504	0.969167	0.00705647
WT BDM 0.125	0.995389	0.000539897	0.995408	0.00084026	0.996393	0.00157508	0.993955	0.00119657	0.995042	0.00065158	0.996702	0.000861608	0.995481	0.000985703
WT BDM 0	1	0	1	0	1	0	1	0	1	0	1	0	1	0
D407N BDM 62.5	0.0468533	0.0137242	0.0869154	0.013835	0.14972	0.0183252	0.0881963	0.0193657	0.073879	0.0225946	0.0927046	0.0151989	0.0897114	0.0337864
D407N BDM 12,.5	-0.00589812	0.0123221	-0.0118582	0.0195027	0.02519	0.017979	0.076077	0.0241203	0.0374136	0.023519	-0.00376892	0.0208371	0.0195259	0.0338351
D407N BDM 2.5	-0.039051	0.0203948	-0.0161781	0.0152861	-0.00244731	0.0221523	-0.0582713	0.0215742	-0.0130705	0.019447	-0.00882315	0.0219038	-0.0229736	0.0213083
D407N BDM 0.5	-0.0503898	0.0193191	-0.0338507	0.0163039	0.036855	0.0244992	-0.0567268	0.0220346	-0.0141356	0.0213413	-0.00808061	0.017826	-0.0210548	0.0342535
D407N BDM 0.125	0.0109905	0.0216327	-0.073786	0.0139671	0.0170553	0.0229208	-0.0320011	0.0191647	0.0529499	0.0188034	-0.0402704	0.0217347	-0.0108436	0.0460434
D407N BDM 0	0	0	0	0	0	0	0	0	0	0	0	0	0	0
A446P BDM 62.5	0.869024	0.0027544	0.915927	0.00178459	0.923844	0.00325451	0.876628	0.00382135	0.876169	0.00363759	0.870061	0.00577355	0.888609	0.0245506
A446P BDM 12,.5	0.948697	0.00133147	0.965795	0.00133957	0.967868	0.00203146	0.941022	0.00165904	0.946291	0.00147176	0.926402	0.00192	0.949346	0.0156147
A446P BDM 2.5	0.951103	0.00175971	0.967085	0.00101943	0.971189	0.00195757	0.92929	0.00208437	0.950304	0.00158793	0.926278	0.00177469	0.949208	0.0186015
A446P BDM 0.5	0.952701	0.00101923	0.97022	0.00164753	0.970154	0.00148404	0.934693	0.00251759	0.947332	0.00218647	0.92482	0.00174357	0.949987	0.018427
A446P BDM 0.125	0.95047	0.0018411	0.971268	0.000935246	0.971338	0.00164725	0.931937	0.00283171	0.947509	0.00177327	0.927805	0.00155104	0.950055	0.018617
A446P BDM 0	0.949501	0.00178869	0.97314	0.00125846	0.972103	0.00111119	0.93897	0.00286474	0.945151	0.0016316	0.928684	0.00200568	0.951258	0.0179683
S450P BDM 62.5	0.947553	0.00103955	0.930088	0.00167563	0.948163	0.00186536	0.937699	0.00341927	0.946301	0.0018979	0.945691	0.00276575	0.942583	0.0072015
S450P BDM 12,.5	0.988238	0.000736635	0.987572	0.00110271	0.997514	0.00162654	0.992688	0.00138469	0.989538	0.000987583	0.990731	0.00181575	0.991047	0.00365672
S450P BDM 2.5	0.990981	0.000839915	0.996189	0.000974431	1.00194	0.00195335	0.998889	0.00109911	0.99509	0.00117929	0.997962	0.00150532	0.996841	0.00372114
S450P BDM 0.5	0.994141	0.000993613	0.995477	0.00101412	0.997621	0.00126107	1.00123	0.00160047	0.998829	0.00133499	0.997728	0.00098249	0.997504	0.00249471
S450P BDM 0.125	0.99742	0.00102938	0.997072	0.00107201	1.00096	0.00178169	0.999566	0.00148804	0.999187	0.000941366	0.999407	0.00112441	0.998936	0.00145334
S450P BDM 0	0.997013	0.000972856	0.996645	0.000777725	1.00036	0.00114169	1.00144	0.00144906	0.997977	0.00130793	0.994145	0.00094666	0.997929	0.00264606
Residual activities
BDM88855 [µM]	WT	D407N	A446P	S450P
0	1	0	0.951258	0.997929
0.125	0.995481	-0.0108436	0.950055	0.998936
0.5	0.969167	-0.0210548	0.949987	0.997504
2.5	0.806151	-0.0229736	0.949208	0.996841
12.5	0.411839	0.0195259	0.949346	0.991047
62.5	0.186927	0.0897114	0.888609	0.942583
Stan dev.	WT	D407N	A446P	S450P
0	0	0	0.0179683	0.00264606
0.125	0.000985703	0.0460434	0.018617	0.00145334
0.5	0.00705647	0.0342535	0.018427	0.00249471
2.5	0.0274878	0.0213083	0.0186015	0.00372114
12.5	0.0537864	0.0338351	0.0156147	0.00365672
62.5	0.0604317	0.0337864	0.0245506	0.0072015
