# Supplementary material for: Pyridylpiperazine-based allosteric inhibitors of RND-type multidrug efflux pumps
Source: Nat Commun. 2022 Jan 10;13:115. doi: 10.1038/s41467-021-27726-2 (PMC8749003; doi:10.1038/s41467-021-27726-2)
Supplement: Supplementary file 4 — Source Data [file 41467_2021_27726_MOESM4_ESM.zip › Source Data Fig S2.xlsx]

## Sheet: #1WT
Text	X	Y	Text	X	Y	Text	X	Y	Text	X	Y	Text	X	Y	Text	X	Y	Text	X	Y	Text	X	Y	Text	X	Y	Text	X	Y
1: EC AcrB 01 BDM 80	25	13.5263	2: EC AcrB 01 BDM 40	25	12.9166	3: EC AcrB 01 BDM 20	25	8.48829	4: EC AcrB 01 BDM 10	25	13.2252	5: EC AcrB 01 BDM 5	25	8.24627	6: EC AcrB 01 BDM 2-5	25	8.23994	7: EC AcrB 01 BDM 1-25	25	8.12127	8: EC AcrB 01 BDM 0-625	25	8.09817	9: EC AcrB 01 Apo	25	9.37689	10: EC AcrB 01 Apo(2)	25	11.2658
1: EC AcrB 01 BDM 80	26	14.0094	2: EC AcrB 01 BDM 40	26	13.3149	3: EC AcrB 01 BDM 20	26	8.75841	4: EC AcrB 01 BDM 10	26	13.5573	5: EC AcrB 01 BDM 5	26	8.48579	6: EC AcrB 01 BDM 2-5	26	8.45435	7: EC AcrB 01 BDM 1-25	26	8.33282	8: EC AcrB 01 BDM 0-625	26	8.33062	9: EC AcrB 01 Apo	26	9.6037	10: EC AcrB 01 Apo(2)	26	11.559
1: EC AcrB 01 BDM 80	27	14.4925	2: EC AcrB 01 BDM 40	27	13.7132	3: EC AcrB 01 BDM 20	27	9.02853	4: EC AcrB 01 BDM 10	27	13.8895	5: EC AcrB 01 BDM 5	27	8.72532	6: EC AcrB 01 BDM 2-5	27	8.66876	7: EC AcrB 01 BDM 1-25	27	8.54437	8: EC AcrB 01 BDM 0-625	27	8.56307	9: EC AcrB 01 Apo	27	9.83052	10: EC AcrB 01 Apo(2)	27	11.8523
1: EC AcrB 01 BDM 80	28	15.0168	2: EC AcrB 01 BDM 40	28	14.1067	3: EC AcrB 01 BDM 20	28	9.30826	4: EC AcrB 01 BDM 10	28	14.2581	5: EC AcrB 01 BDM 5	28	8.96809	6: EC AcrB 01 BDM 2-5	28	8.89871	7: EC AcrB 01 BDM 1-25	28	8.77742	8: EC AcrB 01 BDM 0-625	28	8.79659	9: EC AcrB 01 Apo	28	10.0812	10: EC AcrB 01 Apo(2)	28	12.1533
1: EC AcrB 01 BDM 80	29	15.527	2: EC AcrB 01 BDM 40	29	14.5142	3: EC AcrB 01 BDM 20	29	9.58187	4: EC AcrB 01 BDM 10	29	14.6116	5: EC AcrB 01 BDM 5	29	9.21348	6: EC AcrB 01 BDM 2-5	29	9.13507	7: EC AcrB 01 BDM 1-25	29	9.00975	8: EC AcrB 01 BDM 0-625	29	9.02777	9: EC AcrB 01 Apo	29	10.3357	10: EC AcrB 01 Apo(2)	29	12.4584
1: EC AcrB 01 BDM 80	30	16.0641	2: EC AcrB 01 BDM 40	30	14.9428	3: EC AcrB 01 BDM 20	30	9.8568	4: EC AcrB 01 BDM 10	30	14.9886	5: EC AcrB 01 BDM 5	30	9.46143	6: EC AcrB 01 BDM 2-5	30	9.38297	7: EC AcrB 01 BDM 1-25	30	9.2568	8: EC AcrB 01 BDM 0-625	30	9.26635	9: EC AcrB 01 Apo	30	10.6025	10: EC AcrB 01 Apo(2)	30	12.7865
1: EC AcrB 01 BDM 80	31	16.5704	2: EC AcrB 01 BDM 40	31	15.382	3: EC AcrB 01 BDM 20	31	10.1348	4: EC AcrB 01 BDM 10	31	15.3639	5: EC AcrB 01 BDM 5	31	9.71491	6: EC AcrB 01 BDM 2-5	31	9.62523	7: EC AcrB 01 BDM 1-25	31	9.49756	8: EC AcrB 01 BDM 0-625	31	9.51282	9: EC AcrB 01 Apo	31	10.874	10: EC AcrB 01 Apo(2)	31	13.118
1: EC AcrB 01 BDM 80	32	17.1037	2: EC AcrB 01 BDM 40	32	15.8211	3: EC AcrB 01 BDM 20	32	10.4228	4: EC AcrB 01 BDM 10	32	15.7653	5: EC AcrB 01 BDM 5	32	9.96694	6: EC AcrB 01 BDM 2-5	32	9.87137	7: EC AcrB 01 BDM 1-25	32	9.75108	8: EC AcrB 01 BDM 0-625	32	9.77208	9: EC AcrB 01 Apo	32	11.1487	10: EC AcrB 01 Apo(2)	32	13.4589
1: EC AcrB 01 BDM 80	33	17.6269	2: EC AcrB 01 BDM 40	33	16.2618	3: EC AcrB 01 BDM 20	33	10.715	4: EC AcrB 01 BDM 10	33	16.1684	5: EC AcrB 01 BDM 5	33	10.2282	6: EC AcrB 01 BDM 2-5	33	10.1172	7: EC AcrB 01 BDM 1-25	33	10.0019	8: EC AcrB 01 BDM 0-625	33	10.0337	9: EC AcrB 01 Apo	33	11.4285	10: EC AcrB 01 Apo(2)	33	13.8
1: EC AcrB 01 BDM 80	34	18.1677	2: EC AcrB 01 BDM 40	34	16.7134	3: EC AcrB 01 BDM 20	34	11.0105	4: EC AcrB 01 BDM 10	34	16.5895	5: EC AcrB 01 BDM 5	34	10.4942	6: EC AcrB 01 BDM 2-5	34	10.3727	7: EC AcrB 01 BDM 1-25	34	10.259	8: EC AcrB 01 BDM 0-625	34	10.3081	9: EC AcrB 01 Apo	34	11.72	10: EC AcrB 01 Apo(2)	34	14.1602
1: EC AcrB 01 BDM 80	35	18.7181	2: EC AcrB 01 BDM 40	35	17.1891	3: EC AcrB 01 BDM 20	35	11.3106	4: EC AcrB 01 BDM 10	35	17.0248	5: EC AcrB 01 BDM 5	35	10.7697	6: EC AcrB 01 BDM 2-5	35	10.6448	7: EC AcrB 01 BDM 1-25	35	10.5225	8: EC AcrB 01 BDM 0-625	35	10.5878	9: EC AcrB 01 Apo	35	12.0279	10: EC AcrB 01 Apo(2)	35	14.5364
1: EC AcrB 01 BDM 80	36	19.2659	2: EC AcrB 01 BDM 40	36	17.6737	3: EC AcrB 01 BDM 20	36	11.615	4: EC AcrB 01 BDM 10	36	17.4669	5: EC AcrB 01 BDM 5	36	11.0521	6: EC AcrB 01 BDM 2-5	36	10.9176	7: EC AcrB 01 BDM 1-25	36	10.7907	8: EC AcrB 01 BDM 0-625	36	10.8747	9: EC AcrB 01 Apo	36	12.3315	10: EC AcrB 01 Apo(2)	36	14.9201
1: EC AcrB 01 BDM 80	37	19.826	2: EC AcrB 01 BDM 40	37	18.1644	3: EC AcrB 01 BDM 20	37	11.9179	4: EC AcrB 01 BDM 10	37	17.9041	5: EC AcrB 01 BDM 5	37	11.339	6: EC AcrB 01 BDM 2-5	37	11.1963	7: EC AcrB 01 BDM 1-25	37	11.0635	8: EC AcrB 01 BDM 0-625	37	11.1557	9: EC AcrB 01 Apo	37	12.6468	10: EC AcrB 01 Apo(2)	37	15.309
1: EC AcrB 01 BDM 80	38	20.3738	2: EC AcrB 01 BDM 40	38	18.6392	3: EC AcrB 01 BDM 20	38	12.2184	4: EC AcrB 01 BDM 10	38	18.3327	5: EC AcrB 01 BDM 5	38	11.6321	6: EC AcrB 01 BDM 2-5	38	11.4612	7: EC AcrB 01 BDM 1-25	38	11.3392	8: EC AcrB 01 BDM 0-625	38	11.4328	9: EC AcrB 01 Apo	38	12.9618	10: EC AcrB 01 Apo(2)	38	15.6831
1: EC AcrB 01 BDM 80	39	20.9289	2: EC AcrB 01 BDM 40	39	19.1046	3: EC AcrB 01 BDM 20	39	12.5141	4: EC AcrB 01 BDM 10	39	18.7763	5: EC AcrB 01 BDM 5	39	11.9094	6: EC AcrB 01 BDM 2-5	39	11.7302	7: EC AcrB 01 BDM 1-25	39	11.6156	8: EC AcrB 01 BDM 0-625	39	11.7119	9: EC AcrB 01 Apo	39	13.2736	10: EC AcrB 01 Apo(2)	39	16.0624
1: EC AcrB 01 BDM 80	40	21.4625	2: EC AcrB 01 BDM 40	40	19.5656	3: EC AcrB 01 BDM 20	40	12.8074	4: EC AcrB 01 BDM 10	40	19.2205	5: EC AcrB 01 BDM 5	40	12.1897	6: EC AcrB 01 BDM 2-5	40	11.9949	7: EC AcrB 01 BDM 1-25	40	11.8888	8: EC AcrB 01 BDM 0-625	40	11.9895	9: EC AcrB 01 Apo	40	13.5887	10: EC AcrB 01 Apo(2)	40	16.4424
1: EC AcrB 01 BDM 80	41	21.9769	2: EC AcrB 01 BDM 40	41	20.0144	3: EC AcrB 01 BDM 20	41	13.0983	4: EC AcrB 01 BDM 10	41	19.6518	5: EC AcrB 01 BDM 5	41	12.4442	6: EC AcrB 01 BDM 2-5	41	12.2656	7: EC AcrB 01 BDM 1-25	41	12.1514	8: EC AcrB 01 BDM 0-625	41	12.2608	9: EC AcrB 01 Apo	41	13.885	10: EC AcrB 01 Apo(2)	41	16.8243
1: EC AcrB 01 BDM 80	42	22.386	2: EC AcrB 01 BDM 40	42	20.397	3: EC AcrB 01 BDM 20	42	13.3488	4: EC AcrB 01 BDM 10	42	20.0321	5: EC AcrB 01 BDM 5	42	12.6893	6: EC AcrB 01 BDM 2-5	42	12.4955	7: EC AcrB 01 BDM 1-25	42	12.3894	8: EC AcrB 01 BDM 0-625	42	12.5057	9: EC AcrB 01 Apo	42	14.1667	10: EC AcrB 01 Apo(2)	42	17.1534
1: EC AcrB 01 BDM 80	43	22.7675	2: EC AcrB 01 BDM 40	43	20.7448	3: EC AcrB 01 BDM 20	43	13.5852	4: EC AcrB 01 BDM 10	43	20.3823	5: EC AcrB 01 BDM 5	43	12.9167	6: EC AcrB 01 BDM 2-5	43	12.7307	7: EC AcrB 01 BDM 1-25	43	12.6145	8: EC AcrB 01 BDM 0-625	43	12.7651	9: EC AcrB 01 Apo	43	14.4393	10: EC AcrB 01 Apo(2)	43	17.4888
1: EC AcrB 01 BDM 80	44	23.1381	2: EC AcrB 01 BDM 40	44	21.0932	3: EC AcrB 01 BDM 20	44	13.833	4: EC AcrB 01 BDM 10	44	20.7903	5: EC AcrB 01 BDM 5	44	13.1884	6: EC AcrB 01 BDM 2-5	44	12.9881	7: EC AcrB 01 BDM 1-25	44	12.8781	8: EC AcrB 01 BDM 0-625	44	13.0499	9: EC AcrB 01 Apo	44	14.7477	10: EC AcrB 01 Apo(2)	44	17.86
1: EC AcrB 01 BDM 80	45	23.6656	2: EC AcrB 01 BDM 40	45	21.5383	3: EC AcrB 01 BDM 20	45	14.1658	4: EC AcrB 01 BDM 10	45	21.2773	5: EC AcrB 01 BDM 5	45	13.5381	6: EC AcrB 01 BDM 2-5	45	13.3426	7: EC AcrB 01 BDM 1-25	45	13.2354	8: EC AcrB 01 BDM 0-625	45	13.4358	9: EC AcrB 01 Apo	45	15.1665	10: EC AcrB 01 Apo(2)	45	18.365
1: EC AcrB 01 BDM 80	46	24.2672	2: EC AcrB 01 BDM 40	46	22.0835	3: EC AcrB 01 BDM 20	46	14.5961	4: EC AcrB 01 BDM 10	46	21.9335	5: EC AcrB 01 BDM 5	46	14.0178	6: EC AcrB 01 BDM 2-5	46	13.8206	7: EC AcrB 01 BDM 1-25	46	13.7368	8: EC AcrB 01 BDM 0-625	46	13.9456	9: EC AcrB 01 Apo	46	15.746	10: EC AcrB 01 Apo(2)	46	19.0228
1: EC AcrB 01 BDM 80	47	25.0063	2: EC AcrB 01 BDM 40	47	22.7963	3: EC AcrB 01 BDM 20	47	15.1829	4: EC AcrB 01 BDM 10	47	22.7701	5: EC AcrB 01 BDM 5	47	14.6681	6: EC AcrB 01 BDM 2-5	47	14.491	7: EC AcrB 01 BDM 1-25	47	14.431	8: EC AcrB 01 BDM 0-625	47	14.6736	9: EC AcrB 01 Apo	47	16.5794	10: EC AcrB 01 Apo(2)	47	19.9334
1: EC AcrB 01 BDM 80	48	25.8963	2: EC AcrB 01 BDM 40	48	23.75	3: EC AcrB 01 BDM 20	48	15.9872	4: EC AcrB 01 BDM 10	48	23.9361	5: EC AcrB 01 BDM 5	48	15.597	6: EC AcrB 01 BDM 2-5	48	15.4841	7: EC AcrB 01 BDM 1-25	48	15.4656	8: EC AcrB 01 BDM 0-625	48	15.7504	9: EC AcrB 01 Apo	48	17.8032	10: EC AcrB 01 Apo(2)	48	21.252
1: EC AcrB 01 BDM 80	49	27.1389	2: EC AcrB 01 BDM 40	49	25.0712	3: EC AcrB 01 BDM 20	49	17.1463	4: EC AcrB 01 BDM 10	49	25.5863	5: EC AcrB 01 BDM 5	49	16.9612	6: EC AcrB 01 BDM 2-5	49	16.9486	7: EC AcrB 01 BDM 1-25	49	17.016	8: EC AcrB 01 BDM 0-625	49	17.3732	9: EC AcrB 01 Apo	49	19.6303	10: EC AcrB 01 Apo(2)	49	23.1848
1: EC AcrB 01 BDM 80	50	28.6888	2: EC AcrB 01 BDM 40	50	26.7105	3: EC AcrB 01 BDM 20	50	18.6497	4: EC AcrB 01 BDM 10	50	27.6926	5: EC AcrB 01 BDM 5	50	18.7669	6: EC AcrB 01 BDM 2-5	50	18.9235	7: EC AcrB 01 BDM 1-25	50	19.0867	8: EC AcrB 01 BDM 0-625	50	19.5795	9: EC AcrB 01 Apo	50	22.0661	10: EC AcrB 01 Apo(2)	50	25.7088
1: EC AcrB 01 BDM 80	51	30.5622	2: EC AcrB 01 BDM 40	51	28.6865	3: EC AcrB 01 BDM 20	51	20.4902	4: EC AcrB 01 BDM 10	51	30.2946	5: EC AcrB 01 BDM 5	51	21.056	6: EC AcrB 01 BDM 2-5	51	21.425	7: EC AcrB 01 BDM 1-25	51	21.7293	8: EC AcrB 01 BDM 0-625	51	22.3624	9: EC AcrB 01 Apo	51	25.1642	10: EC AcrB 01 Apo(2)	51	28.8626
1: EC AcrB 01 BDM 80	52	32.8568	2: EC AcrB 01 BDM 40	52	31.1899	3: EC AcrB 01 BDM 20	52	22.9155	4: EC AcrB 01 BDM 10	52	33.6375	5: EC AcrB 01 BDM 5	52	24.0831	6: EC AcrB 01 BDM 2-5	52	24.789	7: EC AcrB 01 BDM 1-25	52	25.2621	8: EC AcrB 01 BDM 0-625	52	26.0765	9: EC AcrB 01 Apo	52	29.2201	10: EC AcrB 01 Apo(2)	52	32.9205
1: EC AcrB 01 BDM 80	53	36.1111	2: EC AcrB 01 BDM 40	53	34.7335	3: EC AcrB 01 BDM 20	53	26.4099	4: EC AcrB 01 BDM 10	53	38.3159	5: EC AcrB 01 BDM 5	53	28.4075	6: EC AcrB 01 BDM 2-5	53	29.5825	7: EC AcrB 01 BDM 1-25	53	30.2324	8: EC AcrB 01 BDM 0-625	53	31.2489	9: EC AcrB 01 Apo	53	34.8328	10: EC AcrB 01 Apo(2)	53	38.5059
1: EC AcrB 01 BDM 80	54	40.8402	2: EC AcrB 01 BDM 40	54	39.965	3: EC AcrB 01 BDM 20	54	31.6031	4: EC AcrB 01 BDM 10	54	44.9542	5: EC AcrB 01 BDM 5	54	34.5576	6: EC AcrB 01 BDM 2-5	54	36.1828	7: EC AcrB 01 BDM 1-25	54	36.9495	8: EC AcrB 01 BDM 0-625	54	38.1676	9: EC AcrB 01 Apo	54	42.0825	10: EC AcrB 01 Apo(2)	54	45.8709
1: EC AcrB 01 BDM 80	55	47.4997	2: EC AcrB 01 BDM 40	55	47.1655	3: EC AcrB 01 BDM 20	55	38.4791	4: EC AcrB 01 BDM 10	55	53.392	5: EC AcrB 01 BDM 5	55	42.1174	6: EC AcrB 01 BDM 2-5	55	43.9887	7: EC AcrB 01 BDM 1-25	55	44.769	8: EC AcrB 01 BDM 0-625	55	46.0417	9: EC AcrB 01 Apo	55	50.1504	10: EC AcrB 01 Apo(2)	55	54.4353
1: EC AcrB 01 BDM 80	56	55.6285	2: EC AcrB 01 BDM 40	56	55.8893	3: EC AcrB 01 BDM 20	56	46.3594	4: EC AcrB 01 BDM 10	56	62.4675	5: EC AcrB 01 BDM 5	56	50.0181	6: EC AcrB 01 BDM 2-5	56	51.7008	7: EC AcrB 01 BDM 1-25	56	52.2299	8: EC AcrB 01 BDM 0-625	56	53.4109	9: EC AcrB 01 Apo	56	57.3512	10: EC AcrB 01 Apo(2)	56	62.6087
1: EC AcrB 01 BDM 80	57	64.0749	2: EC AcrB 01 BDM 40	57	64.5033	3: EC AcrB 01 BDM 20	57	53.6922	4: EC AcrB 01 BDM 10	57	70.3587	5: EC AcrB 01 BDM 5	57	56.4844	6: EC AcrB 01 BDM 2-5	57	57.7689	7: EC AcrB 01 BDM 1-25	57	57.9552	8: EC AcrB 01 BDM 0-625	57	58.9805	9: EC AcrB 01 Apo	57	62.6196	10: EC AcrB 01 Apo(2)	57	69.0045
1: EC AcrB 01 BDM 80	58	71.0388	2: EC AcrB 01 BDM 40	58	71.3185	3: EC AcrB 01 BDM 20	58	59.2375	4: EC AcrB 01 BDM 10	58	75.9123	5: EC AcrB 01 BDM 5	58	60.8823	6: EC AcrB 01 BDM 2-5	58	61.7388	7: EC AcrB 01 BDM 1-25	58	61.5934	8: EC AcrB 01 BDM 0-625	58	62.4515	9: EC AcrB 01 Apo	58	65.8846	10: EC AcrB 01 Apo(2)	58	73.2142
1: EC AcrB 01 BDM 80	59	75.7733	2: EC AcrB 01 BDM 40	59	75.7059	3: EC AcrB 01 BDM 20	59	62.6172	4: EC AcrB 01 BDM 10	59	79.462	5: EC AcrB 01 BDM 5	59	63.3633	6: EC AcrB 01 BDM 2-5	59	64.1179	7: EC AcrB 01 BDM 1-25	59	63.816	8: EC AcrB 01 BDM 0-625	59	64.5513	9: EC AcrB 01 Apo	59	68.1722	10: EC AcrB 01 Apo(2)	59	76.1179
1: EC AcrB 01 BDM 80	60	78.5103	2: EC AcrB 01 BDM 40	60	78.4797	3: EC AcrB 01 BDM 20	60	64.5302	4: EC AcrB 01 BDM 10	60	82.044	5: EC AcrB 01 BDM 5	60	64.9884	6: EC AcrB 01 BDM 2-5	60	65.8587	7: EC AcrB 01 BDM 1-25	60	65.4004	8: EC AcrB 01 BDM 0-625	60	66.0863	9: EC AcrB 01 Apo	60	70.2134	10: EC AcrB 01 Apo(2)	60	78.5813
1: EC AcrB 01 BDM 80	61	80.3283	2: EC AcrB 01 BDM 40	61	80.7728	3: EC AcrB 01 BDM 20	61	65.8163	4: EC AcrB 01 BDM 10	61	84.6302	5: EC AcrB 01 BDM 5	61	66.3095	6: EC AcrB 01 BDM 2-5	61	67.4638	7: EC AcrB 01 BDM 1-25	61	66.8691	8: EC AcrB 01 BDM 0-625	61	67.5877	9: EC AcrB 01 Apo	61	72.3868	10: EC AcrB 01 Apo(2)	61	81.1806
1: EC AcrB 01 BDM 80	62	81.8288	2: EC AcrB 01 BDM 40	62	83.1468	3: EC AcrB 01 BDM 20	62	66.9703	4: EC AcrB 01 BDM 10	62	87.4813	5: EC AcrB 01 BDM 5	62	67.6676	6: EC AcrB 01 BDM 2-5	62	69.0317	7: EC AcrB 01 BDM 1-25	62	68.2807	8: EC AcrB 01 BDM 0-625	62	69.0258	9: EC AcrB 01 Apo	62	74.5896	10: EC AcrB 01 Apo(2)	62	83.8839
1: EC AcrB 01 BDM 80	63	83.3207	2: EC AcrB 01 BDM 40	63	85.6928	3: EC AcrB 01 BDM 20	63	68.1494	4: EC AcrB 01 BDM 10	63	90.5625	5: EC AcrB 01 BDM 5	63	69.0571	6: EC AcrB 01 BDM 2-5	63	70.6495	7: EC AcrB 01 BDM 1-25	63	69.744	8: EC AcrB 01 BDM 0-625	63	70.5561	9: EC AcrB 01 Apo	63	76.9071	10: EC AcrB 01 Apo(2)	63	86.8693
1: EC AcrB 01 BDM 80	64	84.6182	2: EC AcrB 01 BDM 40	64	88.3597	3: EC AcrB 01 BDM 20	64	69.3057	4: EC AcrB 01 BDM 10	64	93.7876	5: EC AcrB 01 BDM 5	64	70.4965	6: EC AcrB 01 BDM 2-5	64	72.3227	7: EC AcrB 01 BDM 1-25	64	71.2007	8: EC AcrB 01 BDM 0-625	64	72.0389	9: EC AcrB 01 Apo	64	79.2053	10: EC AcrB 01 Apo(2)	64	89.9614
1: EC AcrB 01 BDM 80	65	85.7736	2: EC AcrB 01 BDM 40	65	91.0223	3: EC AcrB 01 BDM 20	65	70.4202	4: EC AcrB 01 BDM 10	65	96.9035	5: EC AcrB 01 BDM 5	65	71.8752	6: EC AcrB 01 BDM 2-5	65	74.0269	7: EC AcrB 01 BDM 1-25	65	72.68	8: EC AcrB 01 BDM 0-625	65	73.5638	9: EC AcrB 01 Apo	65	81.5714	10: EC AcrB 01 Apo(2)	65	93.2149
1: EC AcrB 01 BDM 80	66	86.7389	2: EC AcrB 01 BDM 40	66	93.683	3: EC AcrB 01 BDM 20	66	71.4812	4: EC AcrB 01 BDM 10	66	98.9976	5: EC AcrB 01 BDM 5	66	73.2194	6: EC AcrB 01 BDM 2-5	66	75.6479	7: EC AcrB 01 BDM 1-25	66	74.1036	8: EC AcrB 01 BDM 0-625	66	74.9842	9: EC AcrB 01 Apo	66	83.7363	10: EC AcrB 01 Apo(2)	66	96.4771
1: EC AcrB 01 BDM 80	67	87.5454	2: EC AcrB 01 BDM 40	67	96.2276	3: EC AcrB 01 BDM 20	67	72.3903	4: EC AcrB 01 BDM 10	67	99.9719	5: EC AcrB 01 BDM 5	67	74.4029	6: EC AcrB 01 BDM 2-5	67	77.1476	7: EC AcrB 01 BDM 1-25	67	75.3268	8: EC AcrB 01 BDM 0-625	67	76.3034	9: EC AcrB 01 Apo	67	85.7752	10: EC AcrB 01 Apo(2)	67	98.7491
1: EC AcrB 01 BDM 80	68	88.218	2: EC AcrB 01 BDM 40	68	98.3502	3: EC AcrB 01 BDM 20	68	73.1333	4: EC AcrB 01 BDM 10	68	100	5: EC AcrB 01 BDM 5	68	75.4665	6: EC AcrB 01 BDM 2-5	68	78.4732	7: EC AcrB 01 BDM 1-25	68	76.3045	8: EC AcrB 01 BDM 0-625	68	77.3893	9: EC AcrB 01 Apo	68	87.4886	10: EC AcrB 01 Apo(2)	68	99.9264
1: EC AcrB 01 BDM 80	69	88.655	2: EC AcrB 01 BDM 40	69	99.5799	3: EC AcrB 01 BDM 20	69	73.592	4: EC AcrB 01 BDM 10	69	100	5: EC AcrB 01 BDM 5	69	76.2323	6: EC AcrB 01 BDM 2-5	69	79.646	7: EC AcrB 01 BDM 1-25	69	77.0119	8: EC AcrB 01 BDM 0-625	69	78.2756	9: EC AcrB 01 Apo	69	88.983	10: EC AcrB 01 Apo(2)	69	100
1: EC AcrB 01 BDM 80	70	88.934	2: EC AcrB 01 BDM 40	70	100	3: EC AcrB 01 BDM 20	70	73.9334	4: EC AcrB 01 BDM 10	70	100	5: EC AcrB 01 BDM 5	70	76.9266	6: EC AcrB 01 BDM 2-5	70	80.6552	7: EC AcrB 01 BDM 1-25	70	77.6779	8: EC AcrB 01 BDM 0-625	70	79.0139	9: EC AcrB 01 Apo	70	90.1993	10: EC AcrB 01 Apo(2)	70	100
1: EC AcrB 01 BDM 80	71	88.9188	2: EC AcrB 01 BDM 40	71	100	3: EC AcrB 01 BDM 20	71	74.0479	4: EC AcrB 01 BDM 10	71	100	5: EC AcrB 01 BDM 5	71	77.3268	6: EC AcrB 01 BDM 2-5	71	81.3792	7: EC AcrB 01 BDM 1-25	71	78.1743	8: EC AcrB 01 BDM 0-625	71	79.6378	9: EC AcrB 01 Apo	71	91.1601	10: EC AcrB 01 Apo(2)	71	100
1: EC AcrB 01 BDM 80	72	88.8115	2: EC AcrB 01 BDM 40	72	100	3: EC AcrB 01 BDM 20	72	74.0525	4: EC AcrB 01 BDM 10	72	100	5: EC AcrB 01 BDM 5	72	77.5672	6: EC AcrB 01 BDM 2-5	72	81.9284	7: EC AcrB 01 BDM 1-25	72	78.4057	8: EC AcrB 01 BDM 0-625	72	79.9923	9: EC AcrB 01 Apo	72	91.832	10: EC AcrB 01 Apo(2)	72	100
1: EC AcrB 01 BDM 80	73	88.4514	2: EC AcrB 01 BDM 40	73	100	3: EC AcrB 01 BDM 20	73	73.8518	4: EC AcrB 01 BDM 10	73	100	5: EC AcrB 01 BDM 5	73	77.457	6: EC AcrB 01 BDM 2-5	73	82.2	7: EC AcrB 01 BDM 1-25	73	78.3223	8: EC AcrB 01 BDM 0-625	73	80.1217	9: EC AcrB 01 Apo	73	92.2648	10: EC AcrB 01 Apo(2)	73	100
1: EC AcrB 01 BDM 80	74	87.9996	2: EC AcrB 01 BDM 40	74	100	3: EC AcrB 01 BDM 20	74	73.5242	4: EC AcrB 01 BDM 10	74	100	5: EC AcrB 01 BDM 5	74	77.2457	6: EC AcrB 01 BDM 2-5	74	82.3454	7: EC AcrB 01 BDM 1-25	74	78.1409	8: EC AcrB 01 BDM 0-625	74	80.0902	9: EC AcrB 01 Apo	74	92.4989	10: EC AcrB 01 Apo(2)	74	100
1: EC AcrB 01 BDM 80	75	87.2203	2: EC AcrB 01 BDM 40	75	100	3: EC AcrB 01 BDM 20	75	73.0242	4: EC AcrB 01 BDM 10	75	100	5: EC AcrB 01 BDM 5	75	76.8543	6: EC AcrB 01 BDM 2-5	75	82.2048	7: EC AcrB 01 BDM 1-25	75	77.8705	8: EC AcrB 01 BDM 0-625	75	79.9284	9: EC AcrB 01 Apo	75	92.5002	10: EC AcrB 01 Apo(2)	75	100
1: EC AcrB 01 BDM 80	76	86.3832	2: EC AcrB 01 BDM 40	76	100	3: EC AcrB 01 BDM 20	76	72.4454	4: EC AcrB 01 BDM 10	76	100	5: EC AcrB 01 BDM 5	76	76.3924	6: EC AcrB 01 BDM 2-5	76	81.8506	7: EC AcrB 01 BDM 1-25	76	77.3398	8: EC AcrB 01 BDM 0-625	76	79.5333	9: EC AcrB 01 Apo	76	92.2861	10: EC AcrB 01 Apo(2)	76	100
1: EC AcrB 01 BDM 80	77	85.252	2: EC AcrB 01 BDM 40	77	100	3: EC AcrB 01 BDM 20	77	71.7325	4: EC AcrB 01 BDM 10	77	100	5: EC AcrB 01 BDM 5	77	75.8208	6: EC AcrB 01 BDM 2-5	77	81.2782	7: EC AcrB 01 BDM 1-25	77	76.7431	8: EC AcrB 01 BDM 0-625	77	78.9044	9: EC AcrB 01 Apo	77	91.7886	10: EC AcrB 01 Apo(2)	77	100
1: EC AcrB 01 BDM 80	78	84.017	2: EC AcrB 01 BDM 40	78	100	3: EC AcrB 01 BDM 20	78	70.8897	4: EC AcrB 01 BDM 10	78	100	5: EC AcrB 01 BDM 5	78	74.9361	6: EC AcrB 01 BDM 2-5	78	80.5011	7: EC AcrB 01 BDM 1-25	78	75.8889	8: EC AcrB 01 BDM 0-625	78	78.0077	9: EC AcrB 01 Apo	78	91.1062	10: EC AcrB 01 Apo(2)	78	100
1: EC AcrB 01 BDM 80	79	82.5984	2: EC AcrB 01 BDM 40	79	100	3: EC AcrB 01 BDM 20	79	69.773	4: EC AcrB 01 BDM 10	79	100	5: EC AcrB 01 BDM 5	79	73.7006	6: EC AcrB 01 BDM 2-5	79	79.435	7: EC AcrB 01 BDM 1-25	79	74.767	8: EC AcrB 01 BDM 0-625	79	76.8993	9: EC AcrB 01 Apo	79	90.0044	10: EC AcrB 01 Apo(2)	79	100
1: EC AcrB 01 BDM 80	80	81.0529	2: EC AcrB 01 BDM 40	80	100	3: EC AcrB 01 BDM 20	80	68.397	4: EC AcrB 01 BDM 10	80	100	5: EC AcrB 01 BDM 5	80	72.2663	6: EC AcrB 01 BDM 2-5	80	78.1756	7: EC AcrB 01 BDM 1-25	80	73.5137	8: EC AcrB 01 BDM 0-625	80	75.6208	9: EC AcrB 01 Apo	80	88.6975	10: EC AcrB 01 Apo(2)	80	100
1: EC AcrB 01 BDM 80	81	79.4038	2: EC AcrB 01 BDM 40	81	100	3: EC AcrB 01 BDM 20	81	66.9213	4: EC AcrB 01 BDM 10	81	100	5: EC AcrB 01 BDM 5	81	70.9006	6: EC AcrB 01 BDM 2-5	81	76.7919	7: EC AcrB 01 BDM 1-25	81	72.1147	8: EC AcrB 01 BDM 0-625	81	74.2745	9: EC AcrB 01 Apo	81	87.2186	10: EC AcrB 01 Apo(2)	81	100
1: EC AcrB 01 BDM 80	82	77.8135	2: EC AcrB 01 BDM 40	82	100	3: EC AcrB 01 BDM 20	82	65.5729	4: EC AcrB 01 BDM 10	82	100	5: EC AcrB 01 BDM 5	82	69.588	6: EC AcrB 01 BDM 2-5	82	75.3805	7: EC AcrB 01 BDM 1-25	82	70.9164	8: EC AcrB 01 BDM 0-625	82	72.8452	9: EC AcrB 01 Apo	82	85.7635	10: EC AcrB 01 Apo(2)	82	100
1: EC AcrB 01 BDM 80	83	76.3429	2: EC AcrB 01 BDM 40	83	100	3: EC AcrB 01 BDM 20	83	64.2741	4: EC AcrB 01 BDM 10	83	100	5: EC AcrB 01 BDM 5	83	68.1101	6: EC AcrB 01 BDM 2-5	83	73.8327	7: EC AcrB 01 BDM 1-25	83	69.333	8: EC AcrB 01 BDM 0-625	83	71.2761	9: EC AcrB 01 Apo	83	84.224	10: EC AcrB 01 Apo(2)	83	100
1: EC AcrB 01 BDM 80	84	74.7649	2: EC AcrB 01 BDM 40	84	99.5708	3: EC AcrB 01 BDM 20	84	62.9118	4: EC AcrB 01 BDM 10	84	100	5: EC AcrB 01 BDM 5	84	66.5537	6: EC AcrB 01 BDM 2-5	84	72.2535	7: EC AcrB 01 BDM 1-25	84	67.7943	8: EC AcrB 01 BDM 0-625	84	69.6407	9: EC AcrB 01 Apo	84	82.4657	10: EC AcrB 01 Apo(2)	84	100
1: EC AcrB 01 BDM 80	85	72.9876	2: EC AcrB 01 BDM 40	85	98.2865	3: EC AcrB 01 BDM 20	85	61.4504	4: EC AcrB 01 BDM 10	85	100	5: EC AcrB 01 BDM 5	85	64.8808	6: EC AcrB 01 BDM 2-5	85	70.3937	7: EC AcrB 01 BDM 1-25	85	66.0371	8: EC AcrB 01 BDM 0-625	85	67.9374	9: EC AcrB 01 Apo	85	80.5543	10: EC AcrB 01 Apo(2)	85	100
1: EC AcrB 01 BDM 80	86	71.2247	2: EC AcrB 01 BDM 40	86	96.3771	3: EC AcrB 01 BDM 20	86	60.1911	4: EC AcrB 01 BDM 10	86	100	5: EC AcrB 01 BDM 5	86	63.3052	6: EC AcrB 01 BDM 2-5	86	68.5966	7: EC AcrB 01 BDM 1-25	86	64.4323	8: EC AcrB 01 BDM 0-625	86	66.3626	9: EC AcrB 01 Apo	86	78.6409	10: EC AcrB 01 Apo(2)	86	100
1: EC AcrB 01 BDM 80	87	69.4784	2: EC AcrB 01 BDM 40	87	94.0881	3: EC AcrB 01 BDM 20	87	58.7907	4: EC AcrB 01 BDM 10	87	100	5: EC AcrB 01 BDM 5	87	61.7609	6: EC AcrB 01 BDM 2-5	87	66.8146	7: EC AcrB 01 BDM 1-25	87	62.7479	8: EC AcrB 01 BDM 0-625	87	64.793	9: EC AcrB 01 Apo	87	76.7146	10: EC AcrB 01 Apo(2)	87	99.4311
1: EC AcrB 01 BDM 80	88	67.761	2: EC AcrB 01 BDM 40	88	91.8327	3: EC AcrB 01 BDM 20	88	57.318	4: EC AcrB 01 BDM 10	88	100	5: EC AcrB 01 BDM 5	88	60.2879	6: EC AcrB 01 BDM 2-5	88	65.2577	7: EC AcrB 01 BDM 1-25	88	61.1367	8: EC AcrB 01 BDM 0-625	88	63.3929	9: EC AcrB 01 Apo	88	74.7829	10: EC AcrB 01 Apo(2)	88	97.986
1: EC AcrB 01 BDM 80	89	66.0059	2: EC AcrB 01 BDM 40	89	89.5719	3: EC AcrB 01 BDM 20	89	55.7856	4: EC AcrB 01 BDM 10	89	100	5: EC AcrB 01 BDM 5	89	58.8032	6: EC AcrB 01 BDM 2-5	89	63.6399	7: EC AcrB 01 BDM 1-25	89	59.703	8: EC AcrB 01 BDM 0-625	89	62.072	9: EC AcrB 01 Apo	89	72.903	10: EC AcrB 01 Apo(2)	89	95.6483
1: EC AcrB 01 BDM 80	90	64.3131	2: EC AcrB 01 BDM 40	90	87.6255	3: EC AcrB 01 BDM 20	90	54.5473	4: EC AcrB 01 BDM 10	90	100	5: EC AcrB 01 BDM 5	90	57.1931	6: EC AcrB 01 BDM 2-5	90	62.0921	7: EC AcrB 01 BDM 1-25	90	58.4799	8: EC AcrB 01 BDM 0-625	90	60.7239	9: EC AcrB 01 Apo	90	71.2709	10: EC AcrB 01 Apo(2)	90	92.9196
1: EC AcrB 01 BDM 80	91	62.7163	2: EC AcrB 01 BDM 40	91	85.7023	3: EC AcrB 01 BDM 20	91	53.4317	4: EC AcrB 01 BDM 10	91	100	5: EC AcrB 01 BDM 5	91	55.5788	6: EC AcrB 01 BDM 2-5	91	60.5654	7: EC AcrB 01 BDM 1-25	91	57.3168	8: EC AcrB 01 BDM 0-625	91	59.4099	9: EC AcrB 01 Apo	91	69.63	10: EC AcrB 01 Apo(2)	91	90.3184
1: EC AcrB 01 BDM 80	92	61.0665	2: EC AcrB 01 BDM 40	92	83.8672	3: EC AcrB 01 BDM 20	92	52.3322	4: EC AcrB 01 BDM 10	92	100	5: EC AcrB 01 BDM 5	92	54.1474	6: EC AcrB 01 BDM 2-5	92	59.1378	7: EC AcrB 01 BDM 1-25	92	55.9733	8: EC AcrB 01 BDM 0-625	92	57.9706	9: EC AcrB 01 Apo	92	67.8847	10: EC AcrB 01 Apo(2)	92	87.7824
1: EC AcrB 01 BDM 80	93	59.4502	2: EC AcrB 01 BDM 40	93	81.7441	3: EC AcrB 01 BDM 20	93	51.0573	4: EC AcrB 01 BDM 10	93	100	5: EC AcrB 01 BDM 5	93	52.6788	6: EC AcrB 01 BDM 2-5	93	57.6792	7: EC AcrB 01 BDM 1-25	93	54.5859	8: EC AcrB 01 BDM 0-625	93	56.5857	9: EC AcrB 01 Apo	93	66.1242	10: EC AcrB 01 Apo(2)	93	85.5941
1: EC AcrB 01 BDM 80	94	57.8571	2: EC AcrB 01 BDM 40	94	79.8245	3: EC AcrB 01 BDM 20	94	49.8378	4: EC AcrB 01 BDM 10	94	100	5: EC AcrB 01 BDM 5	94	51.3013	6: EC AcrB 01 BDM 2-5	94	56.3098	7: EC AcrB 01 BDM 1-25	94	53.2334	8: EC AcrB 01 BDM 0-625	94	55.1307	9: EC AcrB 01 Apo	94	64.4223	10: EC AcrB 01 Apo(2)	94	83.3584
1: EC AcrB 01 BDM 80	95	56.264	2: EC AcrB 01 BDM 40	95	77.9049	3: EC AcrB 01 BDM 20	95	48.6183	4: EC AcrB 01 BDM 10	95	100	5: EC AcrB 01 BDM 5	95	49.9239	6: EC AcrB 01 BDM 2-5	95	54.9403	7: EC AcrB 01 BDM 1-25	95	51.8809	8: EC AcrB 01 BDM 0-625	95	53.6758	9: EC AcrB 01 Apo	95	62.7204	10: EC AcrB 01 Apo(2)	95	81.1227

## Sheet: #2WT
Text	X	Y	Text	X	Y	Text	X	Y	Text	X	Y	Text	X	Y	Text	X	Y	Text	X	Y	Text	X	Y	Text	X	Y	Text	X	Y
1: WT BDM80	25	13.4386	2: WT BDM40	25	8.32153	3: WT BDM20	25	7.49544	4: WT BDM10	25	6.57065	5: WT BDM5	25	5.17846	6: WT BDM2-5	25	5.69043	7: WT BDM1-25	25	7.99817	8: WT BDM0-625	25	4.68263	9: WT Apo(1)	25	7.26847	10: WT Apo(2)	25	6.29945
1: WT BDM80	26	13.6902	2: WT BDM40	26	8.45636	3: WT BDM20	26	7.59282	4: WT BDM10	26	6.65288	5: WT BDM5	26	5.24119	6: WT BDM2-5	26	5.75021	7: WT BDM1-25	26	8.08617	8: WT BDM0-625	26	4.73931	9: WT Apo(1)	26	7.34354	10: WT Apo(2)	26	6.36453
1: WT BDM80	27	13.9418	2: WT BDM40	27	8.59118	3: WT BDM20	27	7.6902	4: WT BDM10	27	6.73511	5: WT BDM5	27	5.30391	6: WT BDM2-5	27	5.81	7: WT BDM1-25	27	8.17416	8: WT BDM0-625	27	4.79599	9: WT Apo(1)	27	7.41861	10: WT Apo(2)	27	6.42961
1: WT BDM80	28	14.191	2: WT BDM40	28	8.74669	3: WT BDM20	28	7.79945	4: WT BDM10	28	6.82444	5: WT BDM5	28	5.37766	6: WT BDM2-5	28	5.87597	7: WT BDM1-25	28	8.27124	8: WT BDM0-625	28	4.85911	9: WT Apo(1)	28	7.49923	10: WT Apo(2)	28	6.49491
1: WT BDM80	29	14.4634	2: WT BDM40	29	8.90857	3: WT BDM20	29	7.9265	4: WT BDM10	29	6.9254	5: WT BDM5	29	5.44775	6: WT BDM2-5	29	5.94832	7: WT BDM1-25	29	8.37418	8: WT BDM0-625	29	4.92618	9: WT Apo(1)	29	7.58148	10: WT Apo(2)	29	6.56191
1: WT BDM80	30	14.7541	2: WT BDM40	30	9.09314	3: WT BDM20	30	8.06594	4: WT BDM10	30	7.03955	5: WT BDM5	30	5.52544	6: WT BDM2-5	30	6.01729	7: WT BDM1-25	30	8.47841	8: WT BDM0-625	30	4.9981	9: WT Apo(1)	30	7.67347	10: WT Apo(2)	30	6.64007
1: WT BDM80	31	15.0492	2: WT BDM40	31	9.27346	3: WT BDM20	31	8.20101	4: WT BDM10	31	7.15138	5: WT BDM5	31	5.59559	6: WT BDM2-5	31	6.08393	7: WT BDM1-25	31	8.57287	8: WT BDM0-625	31	5.06722	9: WT Apo(1)	31	7.76477	10: WT Apo(2)	31	6.71665
1: WT BDM80	32	15.3048	2: WT BDM40	32	9.44307	3: WT BDM20	32	8.31695	4: WT BDM10	32	7.25142	5: WT BDM5	32	5.6649	6: WT BDM2-5	32	6.14936	7: WT BDM1-25	32	8.65626	8: WT BDM0-625	32	5.13123	9: WT Apo(1)	32	7.84465	10: WT Apo(2)	32	6.79006
1: WT BDM80	33	15.5509	2: WT BDM40	33	9.59871	3: WT BDM20	33	8.41787	4: WT BDM10	33	7.33785	5: WT BDM5	33	5.72829	6: WT BDM2-5	33	6.19902	7: WT BDM1-25	33	8.73237	8: WT BDM0-625	33	5.1921	9: WT Apo(1)	33	7.9143	10: WT Apo(2)	33	6.85007
1: WT BDM80	34	15.7521	2: WT BDM40	34	9.74602	3: WT BDM20	34	8.52501	4: WT BDM10	34	7.42668	5: WT BDM5	34	5.79948	6: WT BDM2-5	34	6.24876	7: WT BDM1-25	34	8.80192	8: WT BDM0-625	34	5.24793	9: WT Apo(1)	34	7.98199	10: WT Apo(2)	34	6.91356
1: WT BDM80	35	15.9698	2: WT BDM40	35	9.91293	3: WT BDM20	35	8.64022	4: WT BDM10	35	7.5178	5: WT BDM5	35	5.86993	6: WT BDM2-5	35	6.30511	7: WT BDM1-25	35	8.88596	8: WT BDM0-625	35	5.31791	9: WT Apo(1)	35	8.06555	10: WT Apo(2)	35	6.98296
1: WT BDM80	36	16.221	2: WT BDM40	36	10.089	3: WT BDM20	36	8.78565	4: WT BDM10	36	7.63792	5: WT BDM5	36	5.95788	6: WT BDM2-5	36	6.38972	7: WT BDM1-25	36	8.98308	8: WT BDM0-625	36	5.39729	9: WT Apo(1)	36	8.15943	10: WT Apo(2)	36	7.07325
1: WT BDM80	37	16.5286	2: WT BDM40	37	10.2963	3: WT BDM20	37	8.94398	4: WT BDM10	37	7.75671	5: WT BDM5	37	6.05525	6: WT BDM2-5	37	6.48404	7: WT BDM1-25	37	9.09954	8: WT BDM0-625	37	5.50217	9: WT Apo(1)	37	8.26929	10: WT Apo(2)	37	7.17669
1: WT BDM80	38	16.8652	2: WT BDM40	38	10.5076	3: WT BDM20	38	9.12782	4: WT BDM10	38	7.90751	5: WT BDM5	38	6.17392	6: WT BDM2-5	38	6.58987	7: WT BDM1-25	38	9.23401	8: WT BDM0-625	38	5.61526	9: WT Apo(1)	38	8.39716	10: WT Apo(2)	38	7.30227
1: WT BDM80	39	17.2147	2: WT BDM40	39	10.7488	3: WT BDM20	39	9.31744	4: WT BDM10	39	8.06661	5: WT BDM5	39	6.2969	6: WT BDM2-5	39	6.69512	7: WT BDM1-25	39	9.37901	8: WT BDM0-625	39	5.73985	9: WT Apo(1)	39	8.54481	10: WT Apo(2)	39	7.43236
1: WT BDM80	40	17.565	2: WT BDM40	40	10.9963	3: WT BDM20	40	9.52693	4: WT BDM10	40	8.24746	5: WT BDM5	40	6.43135	6: WT BDM2-5	40	6.81834	7: WT BDM1-25	40	9.55082	8: WT BDM0-625	40	5.87091	9: WT Apo(1)	40	8.7131	10: WT Apo(2)	40	7.5794
1: WT BDM80	41	17.9218	2: WT BDM40	41	11.2578	3: WT BDM20	41	9.74555	4: WT BDM10	41	8.43705	5: WT BDM5	41	6.57974	6: WT BDM2-5	41	6.95029	7: WT BDM1-25	41	9.7337	8: WT BDM0-625	41	6.01768	9: WT Apo(1)	41	8.89212	10: WT Apo(2)	41	7.73884
1: WT BDM80	42	18.2883	2: WT BDM40	42	11.541	3: WT BDM20	42	9.98268	4: WT BDM10	42	8.64035	5: WT BDM5	42	6.74765	6: WT BDM2-5	42	7.11254	7: WT BDM1-25	42	9.9582	8: WT BDM0-625	42	6.18709	9: WT Apo(1)	42	9.10183	10: WT Apo(2)	42	7.92693
1: WT BDM80	43	18.7198	2: WT BDM40	43	11.864	3: WT BDM20	43	10.2562	4: WT BDM10	43	8.88723	5: WT BDM5	43	6.94384	6: WT BDM2-5	43	7.29721	7: WT BDM1-25	43	10.2129	8: WT BDM0-625	43	6.39147	9: WT Apo(1)	43	9.35956	10: WT Apo(2)	43	8.16629
1: WT BDM80	44	19.2198	2: WT BDM40	44	12.2586	3: WT BDM20	44	10.5854	4: WT BDM10	44	9.18646	5: WT BDM5	44	7.19011	6: WT BDM2-5	44	7.53844	7: WT BDM1-25	44	10.5508	8: WT BDM0-625	44	6.6467	9: WT Apo(1)	44	9.6948	10: WT Apo(2)	44	8.46697
1: WT BDM80	45	19.7864	2: WT BDM40	45	12.7239	3: WT BDM20	45	10.9944	4: WT BDM10	45	9.57658	5: WT BDM5	45	7.50843	6: WT BDM2-5	45	7.85064	7: WT BDM1-25	45	10.9851	8: WT BDM0-625	45	6.98294	9: WT Apo(1)	45	10.1328	10: WT Apo(2)	45	8.87159
1: WT BDM80	46	20.4177	2: WT BDM40	46	13.2825	3: WT BDM20	46	11.5033	4: WT BDM10	46	10.0742	5: WT BDM5	46	7.93747	6: WT BDM2-5	46	8.28596	7: WT BDM1-25	46	11.5725	8: WT BDM0-625	46	7.44027	9: WT Apo(1)	46	10.7113	10: WT Apo(2)	46	9.40915
1: WT BDM80	47	21.2156	2: WT BDM40	47	13.9687	3: WT BDM20	47	12.1794	4: WT BDM10	47	10.7348	5: WT BDM5	47	8.53856	6: WT BDM2-5	47	8.88734	7: WT BDM1-25	47	12.3794	8: WT BDM0-625	47	8.08454	9: WT Apo(1)	47	11.5416	10: WT Apo(2)	47	10.1847
1: WT BDM80	48	22.2671	2: WT BDM40	48	14.8804	3: WT BDM20	48	13.1065	4: WT BDM10	48	11.6704	5: WT BDM5	48	9.4166	6: WT BDM2-5	48	9.78931	7: WT BDM1-25	48	13.5838	8: WT BDM0-625	48	9.0443	9: WT Apo(1)	48	12.7755	10: WT Apo(2)	48	11.331
1: WT BDM80	49	23.7164	2: WT BDM40	49	16.1422	3: WT BDM20	49	14.3915	4: WT BDM10	49	13.0045	5: WT BDM5	49	10.6832	6: WT BDM2-5	49	11.0982	7: WT BDM1-25	49	15.3793	8: WT BDM0-625	49	10.4726	9: WT Apo(1)	49	14.6365	10: WT Apo(2)	49	13.0638
1: WT BDM80	50	25.4672	2: WT BDM40	50	17.7131	3: WT BDM20	50	15.9917	4: WT BDM10	50	14.6841	5: WT BDM5	50	12.2881	6: WT BDM2-5	50	12.7841	7: WT BDM1-25	50	17.6793	8: WT BDM0-625	50	12.3191	9: WT Apo(1)	50	17.0025	10: WT Apo(2)	50	15.2823
1: WT BDM80	51	27.4661	2: WT BDM40	51	19.5225	3: WT BDM20	51	17.8658	4: WT BDM10	51	16.6665	5: WT BDM5	51	14.1892	6: WT BDM2-5	51	14.7532	7: WT BDM1-25	51	20.4265	8: WT BDM0-625	51	14.4853	9: WT Apo(1)	51	19.856	10: WT Apo(2)	51	17.954
1: WT BDM80	52	29.8973	2: WT BDM40	52	21.7848	3: WT BDM20	52	20.2871	4: WT BDM10	52	19.2458	5: WT BDM5	52	16.6078	6: WT BDM2-5	52	17.2174	7: WT BDM1-25	52	23.9245	8: WT BDM0-625	52	17.1348	9: WT Apo(1)	52	23.4687	10: WT Apo(2)	52	21.294
1: WT BDM80	53	33.2093	2: WT BDM40	53	24.9656	3: WT BDM20	53	23.7008	4: WT BDM10	53	22.9161	5: WT BDM5	53	19.9219	6: WT BDM2-5	53	20.4233	7: WT BDM1-25	53	28.7472	8: WT BDM0-625	53	20.497	9: WT Apo(1)	53	28.4099	10: WT Apo(2)	53	25.7635
1: WT BDM80	54	38.1246	2: WT BDM40	54	29.716	3: WT BDM20	54	28.7799	4: WT BDM10	54	28.2368	5: WT BDM5	54	24.3682	6: WT BDM2-5	54	24.3699	7: WT BDM1-25	54	35.1831	8: WT BDM0-625	54	24.4748	9: WT Apo(1)	54	34.8169	10: WT Apo(2)	54	31.4026
1: WT BDM80	55	44.908	2: WT BDM40	55	36.1123	3: WT BDM20	55	35.3841	4: WT BDM10	55	34.9349	5: WT BDM5	55	29.2707	6: WT BDM2-5	55	28.2243	7: WT BDM1-25	55	42.5516	8: WT BDM0-625	55	28.1744	9: WT Apo(1)	55	41.8236	10: WT Apo(2)	55	37.42
1: WT BDM80	56	53.3689	2: WT BDM40	56	43.7959	3: WT BDM20	56	42.9267	4: WT BDM10	56	42.1352	5: WT BDM5	56	33.7368	6: WT BDM2-5	56	31.2345	7: WT BDM1-25	56	49.4848	8: WT BDM0-625	56	30.8667	9: WT Apo(1)	56	48.1576	10: WT Apo(2)	56	42.7392
1: WT BDM80	57	61.9585	2: WT BDM40	57	51.1569	3: WT BDM20	57	49.7021	4: WT BDM10	57	48.2805	5: WT BDM5	57	36.8947	6: WT BDM2-5	57	33.0924	7: WT BDM1-25	57	54.7102	8: WT BDM0-625	57	32.4133	9: WT Apo(1)	57	52.7431	10: WT Apo(2)	57	46.658
1: WT BDM80	58	69.0187	2: WT BDM40	58	56.9	3: WT BDM20	58	54.7141	4: WT BDM10	58	52.5198	5: WT BDM5	58	38.8251	6: WT BDM2-5	58	34.1505	7: WT BDM1-25	58	57.9624	8: WT BDM0-625	58	33.2096	9: WT Apo(1)	58	55.5933	10: WT Apo(2)	58	49.1495
1: WT BDM80	59	73.6896	2: WT BDM40	59	60.4519	3: WT BDM20	59	57.7035	4: WT BDM10	59	55.0006	5: WT BDM5	59	39.9213	6: WT BDM2-5	59	34.8136	7: WT BDM1-25	59	60.037	8: WT BDM0-625	59	33.7261	9: WT Apo(1)	59	57.3626	10: WT Apo(2)	59	50.7276
1: WT BDM80	60	76.6623	2: WT BDM40	60	62.6182	3: WT BDM20	60	59.7065	4: WT BDM10	60	56.5729	5: WT BDM5	60	40.694	6: WT BDM2-5	60	35.2973	7: WT BDM1-25	60	61.7721	8: WT BDM0-625	60	34.0927	9: WT Apo(1)	60	58.7926	10: WT Apo(2)	60	51.8127
1: WT BDM80	61	79.0182	2: WT BDM40	61	64.2733	3: WT BDM20	61	61.4195	4: WT BDM10	61	57.9834	5: WT BDM5	61	41.4052	6: WT BDM2-5	61	35.742	7: WT BDM1-25	61	63.5741	8: WT BDM0-625	61	34.4548	9: WT Apo(1)	61	60.3103	10: WT Apo(2)	61	52.8178
1: WT BDM80	62	81.2814	2: WT BDM40	62	65.7963	3: WT BDM20	62	63.2562	4: WT BDM10	62	59.4321	5: WT BDM5	62	42.0739	6: WT BDM2-5	62	36.1771	7: WT BDM1-25	62	65.4512	8: WT BDM0-625	62	34.7877	9: WT Apo(1)	62	61.9714	10: WT Apo(2)	62	53.8577
1: WT BDM80	63	83.4528	2: WT BDM40	63	67.2532	3: WT BDM20	63	65.0641	4: WT BDM10	63	60.957	5: WT BDM5	63	42.7147	6: WT BDM2-5	63	36.602	7: WT BDM1-25	63	67.4021	8: WT BDM0-625	63	35.103	9: WT Apo(1)	63	63.7231	10: WT Apo(2)	63	55.0032
1: WT BDM80	64	85.4397	2: WT BDM40	64	68.5895	3: WT BDM20	64	66.8577	4: WT BDM10	64	62.4551	5: WT BDM5	64	43.2517	6: WT BDM2-5	64	36.9091	7: WT BDM1-25	64	69.4001	8: WT BDM0-625	64	35.3475	9: WT Apo(1)	64	65.4316	10: WT Apo(2)	64	56.1262
1: WT BDM80	65	87.1116	2: WT BDM40	65	69.7344	3: WT BDM20	65	68.503	4: WT BDM10	65	63.8583	5: WT BDM5	65	43.6992	6: WT BDM2-5	65	37.1318	7: WT BDM1-25	65	71.3623	8: WT BDM0-625	65	35.5471	9: WT Apo(1)	65	67.0824	10: WT Apo(2)	65	57.2077
1: WT BDM80	66	88.5599	2: WT BDM40	66	70.7843	3: WT BDM20	66	69.9907	4: WT BDM10	66	65.1459	5: WT BDM5	66	43.9954	6: WT BDM2-5	66	37.2646	7: WT BDM1-25	66	73.2036	8: WT BDM0-625	66	35.6606	9: WT Apo(1)	66	68.6668	10: WT Apo(2)	66	58.2109
1: WT BDM80	67	89.7738	2: WT BDM40	67	71.6439	3: WT BDM20	67	71.3285	4: WT BDM10	67	66.2866	5: WT BDM5	67	44.1972	6: WT BDM2-5	67	37.3292	7: WT BDM1-25	67	75.0276	8: WT BDM0-625	67	35.7331	9: WT Apo(1)	67	70.1727	10: WT Apo(2)	67	59.1585
1: WT BDM80	68	90.8525	2: WT BDM40	68	72.3817	3: WT BDM20	68	72.5343	4: WT BDM10	68	67.3556	5: WT BDM5	68	44.2676	6: WT BDM2-5	68	37.3303	7: WT BDM1-25	68	76.6954	8: WT BDM0-625	68	35.7078	9: WT Apo(1)	68	71.5915	10: WT Apo(2)	68	60.0149
1: WT BDM80	69	91.8596	2: WT BDM40	69	72.959	3: WT BDM20	69	73.6201	4: WT BDM10	69	68.2754	5: WT BDM5	69	44.3121	6: WT BDM2-5	69	37.2719	7: WT BDM1-25	69	78.3163	8: WT BDM0-625	69	35.6527	9: WT Apo(1)	69	72.9212	10: WT Apo(2)	69	60.7916
1: WT BDM80	70	92.5537	2: WT BDM40	70	73.3419	3: WT BDM20	70	74.493	4: WT BDM10	70	68.9804	5: WT BDM5	70	44.187	6: WT BDM2-5	70	37.1495	7: WT BDM1-25	70	79.6811	8: WT BDM0-625	70	35.5014	9: WT Apo(1)	70	74.0445	10: WT Apo(2)	70	61.4167
1: WT BDM80	71	92.9394	2: WT BDM40	71	73.5878	3: WT BDM20	71	75.0798	4: WT BDM10	71	69.5083	5: WT BDM5	71	44.0624	6: WT BDM2-5	71	36.9692	7: WT BDM1-25	71	80.9923	8: WT BDM0-625	71	35.3025	9: WT Apo(1)	71	75.0716	10: WT Apo(2)	71	61.9504
1: WT BDM80	72	93.0087	2: WT BDM40	72	73.6286	3: WT BDM20	72	75.5297	4: WT BDM10	72	69.8941	5: WT BDM5	72	43.8255	6: WT BDM2-5	72	36.7435	7: WT BDM1-25	72	82.1642	8: WT BDM0-625	72	35.0706	9: WT Apo(1)	72	76.0383	10: WT Apo(2)	72	62.4222
1: WT BDM80	73	92.7695	2: WT BDM40	73	73.4924	3: WT BDM20	73	75.8343	4: WT BDM10	73	70.0991	5: WT BDM5	73	43.5694	6: WT BDM2-5	73	36.4756	7: WT BDM1-25	73	83.204	8: WT BDM0-625	73	34.7786	9: WT Apo(1)	73	76.8414	10: WT Apo(2)	73	62.697
1: WT BDM80	74	92.228	2: WT BDM40	74	73.1236	3: WT BDM20	74	75.933	4: WT BDM10	74	70.0484	5: WT BDM5	74	43.1949	6: WT BDM2-5	74	36.1214	7: WT BDM1-25	74	84.0678	8: WT BDM0-625	74	34.4352	9: WT Apo(1)	74	77.3422	10: WT Apo(2)	74	62.7848
1: WT BDM80	75	91.4534	2: WT BDM40	75	72.4205	3: WT BDM20	75	75.7571	4: WT BDM10	75	69.7894	5: WT BDM5	75	42.7645	6: WT BDM2-5	75	35.706	7: WT BDM1-25	75	84.6838	8: WT BDM0-625	75	34.0237	9: WT Apo(1)	75	77.6023	10: WT Apo(2)	75	62.6416
1: WT BDM80	76	90.5401	2: WT BDM40	76	71.6543	3: WT BDM20	76	75.4195	4: WT BDM10	76	69.4745	5: WT BDM5	76	42.3329	6: WT BDM2-5	76	35.302	7: WT BDM1-25	76	85.1412	8: WT BDM0-625	76	33.6364	9: WT Apo(1)	76	77.7916	10: WT Apo(2)	76	62.4466
1: WT BDM80	77	89.5316	2: WT BDM40	77	70.7988	3: WT BDM20	77	74.9181	4: WT BDM10	77	69.0105	5: WT BDM5	77	41.8046	6: WT BDM2-5	77	34.8428	7: WT BDM1-25	77	85.167	8: WT BDM0-625	77	33.1551	9: WT Apo(1)	77	77.7016	10: WT Apo(2)	77	61.9217
1: WT BDM80	78	88.2543	2: WT BDM40	78	69.9489	3: WT BDM20	78	74.2646	4: WT BDM10	78	68.2617	5: WT BDM5	78	41.2397	6: WT BDM2-5	78	34.3223	7: WT BDM1-25	78	84.8968	8: WT BDM0-625	78	32.6341	9: WT Apo(1)	78	77.3997	10: WT Apo(2)	78	61.2167
1: WT BDM80	79	86.8962	2: WT BDM40	79	68.7988	3: WT BDM20	79	73.2377	4: WT BDM10	79	67.2267	5: WT BDM5	79	40.4936	6: WT BDM2-5	79	33.6524	7: WT BDM1-25	79	84.1003	8: WT BDM0-625	79	32.0094	9: WT Apo(1)	79	76.6934	10: WT Apo(2)	79	60.2218
1: WT BDM80	80	85.1848	2: WT BDM40	80	67.5438	3: WT BDM20	80	71.9666	4: WT BDM10	80	65.9881	5: WT BDM5	80	39.7942	6: WT BDM2-5	80	33.0251	7: WT BDM1-25	80	83.1363	8: WT BDM0-625	80	31.3953	9: WT Apo(1)	80	75.7137	10: WT Apo(2)	80	59.0544
1: WT BDM80	81	83.26	2: WT BDM40	81	66.1634	3: WT BDM20	81	70.4606	4: WT BDM10	81	64.7627	5: WT BDM5	81	39.0955	6: WT BDM2-5	81	32.4277	7: WT BDM1-25	81	81.9315	8: WT BDM0-625	81	30.7576	9: WT Apo(1)	81	74.48	10: WT Apo(2)	81	57.7376
1: WT BDM80	82	81.14	2: WT BDM40	82	64.8237	3: WT BDM20	82	68.9166	4: WT BDM10	82	63.4131	5: WT BDM5	82	38.3816	6: WT BDM2-5	82	31.8263	7: WT BDM1-25	82	80.6363	8: WT BDM0-625	82	30.1174	9: WT Apo(1)	82	73.2157	10: WT Apo(2)	82	56.431
1: WT BDM80	83	78.7506	2: WT BDM40	83	63.2682	3: WT BDM20	83	67.4423	4: WT BDM10	83	61.9606	5: WT BDM5	83	37.6523	6: WT BDM2-5	83	31.1994	7: WT BDM1-25	83	79.0947	8: WT BDM0-625	83	29.488	9: WT Apo(1)	83	71.9175	10: WT Apo(2)	83	55.1843
1: WT BDM80	84	76.5332	2: WT BDM40	84	61.7266	3: WT BDM20	84	65.8821	4: WT BDM10	84	60.4441	5: WT BDM5	84	36.8049	6: WT BDM2-5	84	30.5062	7: WT BDM1-25	84	77.3156	8: WT BDM0-625	84	28.8138	9: WT Apo(1)	84	70.453	10: WT Apo(2)	84	53.8843
1: WT BDM80	85	74.2108	2: WT BDM40	85	60.0871	3: WT BDM20	85	64.2302	4: WT BDM10	85	59.044	5: WT BDM5	85	36.0057	6: WT BDM2-5	85	29.8449	7: WT BDM1-25	85	75.3552	8: WT BDM0-625	85	28.1024	9: WT Apo(1)	85	68.7992	10: WT Apo(2)	85	52.4642
1: WT BDM80	86	72.1507	2: WT BDM40	86	58.5535	3: WT BDM20	86	62.5635	4: WT BDM10	86	57.6173	5: WT BDM5	86	35.1682	6: WT BDM2-5	86	29.178	7: WT BDM1-25	86	73.3052	8: WT BDM0-625	86	27.3949	9: WT Apo(1)	86	66.967	10: WT Apo(2)	86	51.0338
1: WT BDM80	87	70.1243	2: WT BDM40	87	56.886	3: WT BDM20	87	60.9281	4: WT BDM10	87	56.1354	5: WT BDM5	87	34.3674	6: WT BDM2-5	87	28.5517	7: WT BDM1-25	87	71.165	8: WT BDM0-625	87	26.7108	9: WT Apo(1)	87	65.1456	10: WT Apo(2)	87	49.6559
1: WT BDM80	88	68.1397	2: WT BDM40	88	55.313	3: WT BDM20	88	59.498	4: WT BDM10	88	54.6651	5: WT BDM5	88	33.5942	6: WT BDM2-5	88	27.934	7: WT BDM1-25	88	68.9663	8: WT BDM0-625	88	26.0735	9: WT Apo(1)	88	63.3699	10: WT Apo(2)	88	48.3408
1: WT BDM80	89	66.3031	2: WT BDM40	89	53.8292	3: WT BDM20	89	58.1262	4: WT BDM10	89	53.3699	5: WT BDM5	89	32.804	6: WT BDM2-5	89	27.3355	7: WT BDM1-25	89	66.9714	8: WT BDM0-625	89	25.4579	9: WT Apo(1)	89	61.7561	10: WT Apo(2)	89	47.0501
1: WT BDM80	90	64.4104	2: WT BDM40	90	52.4367	3: WT BDM20	90	56.8734	4: WT BDM10	90	52.0728	5: WT BDM5	90	32.0151	6: WT BDM2-5	90	26.7154	7: WT BDM1-25	90	65.0484	8: WT BDM0-625	90	24.8192	9: WT Apo(1)	90	60.0406	10: WT Apo(2)	90	45.7063
1: WT BDM80	91	62.9548	2: WT BDM40	91	51.298	3: WT BDM20	91	55.5724	4: WT BDM10	91	50.863	5: WT BDM5	91	31.307	6: WT BDM2-5	91	26.1534	7: WT BDM1-25	91	63.4336	8: WT BDM0-625	91	24.2622	9: WT Apo(1)	91	58.3882	10: WT Apo(2)	91	44.4367
1: WT BDM80	92	61.3897	2: WT BDM40	92	49.999	3: WT BDM20	92	54.2319	4: WT BDM10	92	49.6154	5: WT BDM5	92	30.6102	6: WT BDM2-5	92	25.5772	7: WT BDM1-25	92	61.8295	8: WT BDM0-625	92	23.6583	9: WT Apo(1)	92	56.7884	10: WT Apo(2)	92	43.2265
1: WT BDM80	93	59.6419	2: WT BDM40	93	48.7594	3: WT BDM20	93	52.9044	4: WT BDM10	93	48.4561	5: WT BDM5	93	29.9926	6: WT BDM2-5	93	25.0116	7: WT BDM1-25	93	60.2738	8: WT BDM0-625	93	23.053	9: WT Apo(1)	93	55.2274	10: WT Apo(2)	93	42.0339
1: WT BDM80	94	57.84	2: WT BDM40	94	47.2606	3: WT BDM20	94	51.5883	4: WT BDM10	94	47.0163	5: WT BDM5	94	29.2719	6: WT BDM2-5	94	24.4643	7: WT BDM1-25	94	58.5891	8: WT BDM0-625	94	22.4508	9: WT Apo(1)	94	53.6968	10: WT Apo(2)	94	40.9396
1: WT BDM80	95	56.0381	2: WT BDM40	95	45.7618	3: WT BDM20	95	50.2723	4: WT BDM10	95	45.5764	5: WT BDM5	95	28.5512	6: WT BDM2-5	95	23.9169	7: WT BDM1-25	95	56.9044	8: WT BDM0-625	95	21.8486	9: WT Apo(1)	95	52.1662	10: WT Apo(2)	95	39.8453

## Sheet: #3WT
Text	X	Y	Text	X	Y	Text	X	Y	Text	X	Y	Text	X	Y	Text	X	Y	Text	X	Y	Text	X	Y	Text	X	Y	Text	X	Y
1: WT BDM80	25	9.4721	2: WT BDM40	25	8.75122	3: WT BDM20	25	8.0764	4: WT BDM10	25	5.57999	5: WT BDM5	25	4.88934	6: WT BDM2-5	25	5.92776	7: WT BDM1-25	25	5.27584	8: WT BDM0-626	25	5.47376	9: WT Apo(1)	25	5.00714	10: WT Apo(2)	25	5.31224
1: WT BDM80	26	9.66066	2: WT BDM40	26	8.8804	3: WT BDM20	26	8.16274	4: WT BDM10	26	5.65603	5: WT BDM5	26	4.94301	6: WT BDM2-5	26	5.9845	7: WT BDM1-25	26	5.31624	8: WT BDM0-626	26	5.51832	9: WT Apo(1)	26	5.03761	10: WT Apo(2)	26	5.34213
1: WT BDM80	27	9.84922	2: WT BDM40	27	9.00958	3: WT BDM20	27	8.24908	4: WT BDM10	27	5.73207	5: WT BDM5	27	4.99667	6: WT BDM2-5	27	6.04125	7: WT BDM1-25	27	5.35663	8: WT BDM0-626	27	5.56289	9: WT Apo(1)	27	5.06808	10: WT Apo(2)	27	5.37202
1: WT BDM80	28	10.0426	2: WT BDM40	28	9.16537	3: WT BDM20	28	8.34517	4: WT BDM10	28	5.81414	5: WT BDM5	28	5.05555	6: WT BDM2-5	28	6.10714	7: WT BDM1-25	28	5.40813	8: WT BDM0-626	28	5.60925	9: WT Apo(1)	28	5.10846	10: WT Apo(2)	28	5.41278
1: WT BDM80	29	10.254	2: WT BDM40	29	9.33471	3: WT BDM20	29	8.44752	4: WT BDM10	29	5.89238	5: WT BDM5	29	5.11842	6: WT BDM2-5	29	6.17302	7: WT BDM1-25	29	5.47086	8: WT BDM0-626	29	5.66251	9: WT Apo(1)	29	5.1563	10: WT Apo(2)	29	5.45233
1: WT BDM80	30	10.4754	2: WT BDM40	30	9.51768	3: WT BDM20	30	8.56933	4: WT BDM10	30	5.98219	5: WT BDM5	30	5.18317	6: WT BDM2-5	30	6.25302	7: WT BDM1-25	30	5.53998	8: WT BDM0-626	30	5.72739	9: WT Apo(1)	30	5.21307	10: WT Apo(2)	30	5.50117
1: WT BDM80	31	10.7092	2: WT BDM40	31	9.69331	3: WT BDM20	31	8.6843	4: WT BDM10	31	6.07227	5: WT BDM5	31	5.24359	6: WT BDM2-5	31	6.33083	7: WT BDM1-25	31	5.60042	8: WT BDM0-626	31	5.79868	9: WT Apo(1)	31	5.26604	10: WT Apo(2)	31	5.54695
1: WT BDM80	32	10.926	2: WT BDM40	32	9.86208	3: WT BDM20	32	8.80055	4: WT BDM10	32	6.16561	5: WT BDM5	32	5.30439	6: WT BDM2-5	32	6.40697	7: WT BDM1-25	32	5.65708	8: WT BDM0-626	32	5.86197	9: WT Apo(1)	32	5.32098	10: WT Apo(2)	32	5.59548
1: WT BDM80	33	11.1315	2: WT BDM40	33	10.0116	3: WT BDM20	33	8.90048	4: WT BDM10	33	6.2472	5: WT BDM5	33	5.36457	6: WT BDM2-5	33	6.47155	7: WT BDM1-25	33	5.70771	8: WT BDM0-626	33	5.91277	9: WT Apo(1)	33	5.3695	10: WT Apo(2)	33	5.63577
1: WT BDM80	34	11.3115	2: WT BDM40	34	10.1408	3: WT BDM20	34	8.99443	4: WT BDM10	34	6.32911	5: WT BDM5	34	5.42368	6: WT BDM2-5	34	6.54105	7: WT BDM1-25	34	5.75904	8: WT BDM0-626	34	5.96255	9: WT Apo(1)	34	5.41175	10: WT Apo(2)	34	5.67149
1: WT BDM80	35	11.4866	2: WT BDM40	35	10.2605	3: WT BDM20	35	9.08074	4: WT BDM10	35	6.41071	5: WT BDM5	35	5.48154	6: WT BDM2-5	35	6.60001	7: WT BDM1-25	35	5.80603	8: WT BDM0-626	35	6.01509	9: WT Apo(1)	35	5.45342	10: WT Apo(2)	35	5.71017
1: WT BDM80	36	11.6622	2: WT BDM40	36	10.4046	3: WT BDM20	36	9.17596	4: WT BDM10	36	6.50477	5: WT BDM5	36	5.5426	6: WT BDM2-5	36	6.67678	7: WT BDM1-25	36	5.85965	8: WT BDM0-626	36	6.07579	9: WT Apo(1)	36	5.49939	10: WT Apo(2)	36	5.75056
1: WT BDM80	37	11.8511	2: WT BDM40	37	10.5588	3: WT BDM20	37	9.28759	4: WT BDM10	37	6.60745	5: WT BDM5	37	5.61355	6: WT BDM2-5	37	6.75936	7: WT BDM1-25	37	5.9241	8: WT BDM0-626	37	6.13933	9: WT Apo(1)	37	5.5586	10: WT Apo(2)	37	5.80276
1: WT BDM80	38	12.063	2: WT BDM40	38	10.7503	3: WT BDM20	38	9.42183	4: WT BDM10	38	6.72776	5: WT BDM5	38	5.69572	6: WT BDM2-5	38	6.85899	7: WT BDM1-25	38	6.00348	8: WT BDM0-626	38	6.21514	9: WT Apo(1)	38	5.62542	10: WT Apo(2)	38	5.86304
1: WT BDM80	39	12.2943	2: WT BDM40	39	10.9435	3: WT BDM20	39	9.56846	4: WT BDM10	39	6.85601	5: WT BDM5	39	5.79017	6: WT BDM2-5	39	6.96593	7: WT BDM1-25	39	6.09647	8: WT BDM0-626	39	6.30411	9: WT Apo(1)	39	5.70725	10: WT Apo(2)	39	5.93814
1: WT BDM80	40	12.5573	2: WT BDM40	40	11.1605	3: WT BDM20	40	9.73291	4: WT BDM10	40	6.99681	5: WT BDM5	40	5.89684	6: WT BDM2-5	40	7.08858	7: WT BDM1-25	40	6.19389	8: WT BDM0-626	40	6.40828	9: WT Apo(1)	40	5.79843	10: WT Apo(2)	40	6.02279
1: WT BDM80	41	12.8647	2: WT BDM40	41	11.3883	3: WT BDM20	41	9.92226	4: WT BDM10	41	7.15316	5: WT BDM5	41	6.01576	6: WT BDM2-5	41	7.23744	7: WT BDM1-25	41	6.31101	8: WT BDM0-626	41	6.53001	9: WT Apo(1)	41	5.91352	10: WT Apo(2)	41	6.12319
1: WT BDM80	42	13.1839	2: WT BDM40	42	11.6446	3: WT BDM20	42	10.1409	4: WT BDM10	42	7.33607	5: WT BDM5	42	6.15328	6: WT BDM2-5	42	7.40093	7: WT BDM1-25	42	6.4444	8: WT BDM0-626	42	6.67258	9: WT Apo(1)	42	6.04586	10: WT Apo(2)	42	6.24007
1: WT BDM80	43	13.5074	2: WT BDM40	43	11.9282	3: WT BDM20	43	10.3843	4: WT BDM10	43	7.54114	5: WT BDM5	43	6.315	6: WT BDM2-5	43	7.59629	7: WT BDM1-25	43	6.61081	8: WT BDM0-626	43	6.84532	9: WT Apo(1)	43	6.20355	10: WT Apo(2)	43	6.3855
1: WT BDM80	44	13.8268	2: WT BDM40	44	12.2447	3: WT BDM20	44	10.6566	4: WT BDM10	44	7.78508	5: WT BDM5	44	6.51514	6: WT BDM2-5	44	7.83711	7: WT BDM1-25	44	6.8199	8: WT BDM0-626	44	7.05624	9: WT Apo(1)	44	6.40375	10: WT Apo(2)	44	6.57886
1: WT BDM80	45	14.1889	2: WT BDM40	45	12.6098	3: WT BDM20	45	10.9826	4: WT BDM10	45	8.08604	5: WT BDM5	45	6.77889	6: WT BDM2-5	45	8.15274	7: WT BDM1-25	45	7.09183	8: WT BDM0-626	45	7.34216	9: WT Apo(1)	45	6.66948	10: WT Apo(2)	45	6.83467
1: WT BDM80	46	14.6178	2: WT BDM40	46	13.0523	3: WT BDM20	46	11.3965	4: WT BDM10	46	8.47972	5: WT BDM5	46	7.13344	6: WT BDM2-5	46	8.58018	7: WT BDM1-25	46	7.47445	8: WT BDM0-626	46	7.73559	9: WT Apo(1)	46	7.04968	10: WT Apo(2)	46	7.20282
1: WT BDM80	47	15.1622	2: WT BDM40	47	13.6463	3: WT BDM20	47	11.9672	4: WT BDM10	47	9.01991	5: WT BDM5	47	7.6423	6: WT BDM2-5	47	9.17869	7: WT BDM1-25	47	8.02451	8: WT BDM0-626	47	8.31023	9: WT Apo(1)	47	7.61141	10: WT Apo(2)	47	7.74713
1: WT BDM80	48	15.8982	2: WT BDM40	48	14.4477	3: WT BDM20	48	12.7539	4: WT BDM10	48	9.77555	5: WT BDM5	48	8.38093	6: WT BDM2-5	48	10.0512	7: WT BDM1-25	48	8.85297	8: WT BDM0-626	48	9.17857	9: WT Apo(1)	48	8.47596	10: WT Apo(2)	48	8.6038
1: WT BDM80	49	16.9636	2: WT BDM40	49	15.6194	3: WT BDM20	49	13.9138	4: WT BDM10	49	10.8873	5: WT BDM5	49	9.48584	6: WT BDM2-5	49	11.3695	7: WT BDM1-25	49	10.1083	8: WT BDM0-626	49	10.4974	9: WT Apo(1)	49	9.79102	10: WT Apo(2)	49	9.91567
1: WT BDM80	50	18.2654	2: WT BDM40	50	17.0329	3: WT BDM20	50	15.3269	4: WT BDM10	50	12.2741	5: WT BDM5	50	10.8947	6: WT BDM2-5	50	13.0631	7: WT BDM1-25	50	11.7315	8: WT BDM0-626	50	12.2068	9: WT Apo(1)	50	11.5097	10: WT Apo(2)	50	11.612
1: WT BDM80	51	19.8036	2: WT BDM40	51	18.7415	3: WT BDM20	51	17.0617	4: WT BDM10	51	13.9725	5: WT BDM5	51	12.6263	6: WT BDM2-5	51	15.1857	7: WT BDM1-25	51	13.7347	8: WT BDM0-626	51	14.3321	9: WT Apo(1)	51	13.6408	10: WT Apo(2)	51	13.69
1: WT BDM80	52	21.6399	2: WT BDM40	52	20.7958	3: WT BDM20	52	19.2127	4: WT BDM10	52	16.1399	5: WT BDM5	52	14.8317	6: WT BDM2-5	52	17.9098	7: WT BDM1-25	52	16.2874	8: WT BDM0-626	52	17.0479	9: WT Apo(1)	52	16.3344	10: WT Apo(2)	52	16.2682
1: WT BDM80	53	24.2344	2: WT BDM40	53	23.7874	3: WT BDM20	53	22.3723	4: WT BDM10	53	19.2844	5: WT BDM5	53	17.9678	6: WT BDM2-5	53	21.8598	7: WT BDM1-25	53	19.8942	8: WT BDM0-626	53	20.849	9: WT Apo(1)	53	20.02	10: WT Apo(2)	53	19.7709
1: WT BDM80	54	28.0285	2: WT BDM40	54	28.129	3: WT BDM20	54	26.9996	4: WT BDM10	54	23.82	5: WT BDM5	54	22.3004	6: WT BDM2-5	54	27.3256	7: WT BDM1-25	54	24.7836	8: WT BDM0-626	54	25.8745	9: WT Apo(1)	54	24.7125	10: WT Apo(2)	54	24.1498
1: WT BDM80	55	33.3627	2: WT BDM40	55	34.2842	3: WT BDM20	55	33.4047	4: WT BDM10	55	29.7138	5: WT BDM5	55	27.5143	6: WT BDM2-5	55	34.0393	7: WT BDM1-25	55	30.5165	8: WT BDM0-626	55	31.6948	9: WT Apo(1)	55	29.9419	10: WT Apo(2)	55	28.8897
1: WT BDM80	56	39.9083	2: WT BDM40	56	41.6643	3: WT BDM20	56	40.879	4: WT BDM10	56	36.11	5: WT BDM5	56	32.6448	6: WT BDM2-5	56	40.7511	7: WT BDM1-25	56	36.0254	8: WT BDM0-626	56	37.2161	9: WT Apo(1)	56	34.6586	10: WT Apo(2)	56	33.0281
1: WT BDM80	57	46.6228	2: WT BDM40	57	49.0427	3: WT BDM20	57	48.0486	4: WT BDM10	57	41.7241	5: WT BDM5	57	36.6932	6: WT BDM2-5	57	46.2033	7: WT BDM1-25	57	40.4244	8: WT BDM0-626	57	41.6189	9: WT Apo(1)	57	38.3318	10: WT Apo(2)	57	36.163
1: WT BDM80	58	52.1978	2: WT BDM40	58	54.8369	3: WT BDM20	58	53.5264	4: WT BDM10	58	45.7153	5: WT BDM5	58	39.4197	6: WT BDM2-5	58	49.7613	7: WT BDM1-25	58	43.3056	8: WT BDM0-626	58	44.538	9: WT Apo(1)	58	40.7822	10: WT Apo(2)	58	38.3333
1: WT BDM80	59	55.9261	2: WT BDM40	59	58.5708	3: WT BDM20	59	57.1275	4: WT BDM10	59	48.0931	5: WT BDM5	59	41.0842	6: WT BDM2-5	59	51.8928	7: WT BDM1-25	59	45.0991	8: WT BDM0-626	59	46.4047	9: WT Apo(1)	59	42.4901	10: WT Apo(2)	59	39.9114
1: WT BDM80	60	58.2069	2: WT BDM40	60	60.8456	3: WT BDM20	60	59.6086	4: WT BDM10	60	49.5275	5: WT BDM5	60	42.2329	6: WT BDM2-5	60	53.3434	7: WT BDM1-25	60	46.222	8: WT BDM0-626	60	47.6369	9: WT Apo(1)	60	43.6781	10: WT Apo(2)	60	41.1813
1: WT BDM80	61	59.646	2: WT BDM40	61	62.4897	3: WT BDM20	61	61.7859	4: WT BDM10	61	50.4876	5: WT BDM5	61	43.0587	6: WT BDM2-5	61	54.6587	7: WT BDM1-25	61	47.2021	8: WT BDM0-626	61	48.6543	9: WT Apo(1)	61	44.6926	10: WT Apo(2)	61	42.2795
1: WT BDM80	62	60.8856	2: WT BDM40	62	64.0867	3: WT BDM20	62	64.0768	4: WT BDM10	62	51.3553	5: WT BDM5	62	43.773	6: WT BDM2-5	62	55.9997	7: WT BDM1-25	62	48.1611	8: WT BDM0-626	62	49.5933	9: WT Apo(1)	62	45.5861	10: WT Apo(2)	62	43.3109
1: WT BDM80	63	61.8951	2: WT BDM40	63	65.6977	3: WT BDM20	63	66.5126	4: WT BDM10	63	52.2367	5: WT BDM5	63	44.4345	6: WT BDM2-5	63	57.4555	7: WT BDM1-25	63	49.2448	8: WT BDM0-626	63	50.6354	9: WT Apo(1)	63	46.5165	10: WT Apo(2)	63	44.2733
1: WT BDM80	64	62.871	2: WT BDM40	64	67.322	3: WT BDM20	64	69.0732	4: WT BDM10	64	53.1636	5: WT BDM5	64	45.0724	6: WT BDM2-5	64	58.9482	7: WT BDM1-25	64	50.3889	8: WT BDM0-626	64	51.7861	9: WT Apo(1)	64	47.4604	10: WT Apo(2)	64	45.2154
1: WT BDM80	65	63.6561	2: WT BDM40	65	68.8044	3: WT BDM20	65	71.5887	4: WT BDM10	65	54.096	5: WT BDM5	65	45.7164	6: WT BDM2-5	65	60.513	7: WT BDM1-25	65	51.7218	8: WT BDM0-626	65	52.9679	9: WT Apo(1)	65	48.3999	10: WT Apo(2)	65	46.1444
1: WT BDM80	66	64.3863	2: WT BDM40	66	70.077	3: WT BDM20	66	73.9477	4: WT BDM10	66	54.9197	5: WT BDM5	66	46.2591	6: WT BDM2-5	66	62.0279	7: WT BDM1-25	66	52.9585	8: WT BDM0-626	66	54.1088	9: WT Apo(1)	66	49.2808	10: WT Apo(2)	66	47.0081
1: WT BDM80	67	64.9138	2: WT BDM40	67	71.1536	3: WT BDM20	67	76.1256	4: WT BDM10	67	55.5976	5: WT BDM5	67	46.6717	6: WT BDM2-5	67	63.4343	7: WT BDM1-25	67	54.1842	8: WT BDM0-626	67	55.1251	9: WT Apo(1)	67	50.0254	10: WT Apo(2)	67	47.7512
1: WT BDM80	68	65.3099	2: WT BDM40	68	72.0176	3: WT BDM20	68	78.0264	4: WT BDM10	68	56.0929	5: WT BDM5	68	46.914	6: WT BDM2-5	68	64.6324	7: WT BDM1-25	68	55.2568	8: WT BDM0-626	68	56.0758	9: WT Apo(1)	68	50.6469	10: WT Apo(2)	68	48.342
1: WT BDM80	69	65.4913	2: WT BDM40	69	72.6826	3: WT BDM20	69	79.7644	4: WT BDM10	69	56.4643	5: WT BDM5	69	47.0847	6: WT BDM2-5	69	65.6952	7: WT BDM1-25	69	56.2435	8: WT BDM0-626	69	56.899	9: WT Apo(1)	69	51.1514	10: WT Apo(2)	69	48.8554
1: WT BDM80	70	65.5433	2: WT BDM40	70	73.1022	3: WT BDM20	70	81.1351	4: WT BDM10	70	56.6848	5: WT BDM5	70	47.1217	6: WT BDM2-5	70	66.6246	7: WT BDM1-25	70	57.1573	8: WT BDM0-626	70	57.6143	9: WT Apo(1)	70	51.5857	10: WT Apo(2)	70	49.2287
1: WT BDM80	71	65.3622	2: WT BDM40	71	73.312	3: WT BDM20	71	82.2	4: WT BDM10	71	56.7504	5: WT BDM5	71	46.9864	6: WT BDM2-5	71	67.3441	7: WT BDM1-25	71	57.8532	8: WT BDM0-626	71	58.1304	9: WT Apo(1)	71	51.8408	10: WT Apo(2)	71	49.509
1: WT BDM80	72	65.0916	2: WT BDM40	72	73.3865	3: WT BDM20	72	82.9727	4: WT BDM10	72	56.6743	5: WT BDM5	72	46.7402	6: WT BDM2-5	72	67.9059	7: WT BDM1-25	72	58.4652	8: WT BDM0-626	72	58.4939	9: WT Apo(1)	72	51.9715	10: WT Apo(2)	72	49.5973
1: WT BDM80	73	64.6713	2: WT BDM40	73	73.3017	3: WT BDM20	73	83.4843	4: WT BDM10	73	56.47	5: WT BDM5	73	46.4225	6: WT BDM2-5	73	68.2108	7: WT BDM1-25	73	58.8415	8: WT BDM0-626	73	58.6404	9: WT Apo(1)	73	51.8329	10: WT Apo(2)	73	49.6251
1: WT BDM80	74	64.1882	2: WT BDM40	74	73.0581	3: WT BDM20	74	83.8048	4: WT BDM10	74	56.1419	5: WT BDM5	74	46.0289	6: WT BDM2-5	74	68.2952	7: WT BDM1-25	74	59.0175	8: WT BDM0-626	74	58.6546	9: WT Apo(1)	74	51.6042	10: WT Apo(2)	74	49.5062
1: WT BDM80	75	63.5446	2: WT BDM40	75	72.457	3: WT BDM20	75	83.7942	4: WT BDM10	75	55.673	5: WT BDM5	75	45.5852	6: WT BDM2-5	75	68.1846	7: WT BDM1-25	75	59.0294	8: WT BDM0-626	75	58.4774	9: WT Apo(1)	75	51.1808	10: WT Apo(2)	75	49.1462
1: WT BDM80	76	62.7995	2: WT BDM40	76	71.7182	3: WT BDM20	76	83.4928	4: WT BDM10	76	55.1199	5: WT BDM5	76	45.063	6: WT BDM2-5	76	67.8591	7: WT BDM1-25	76	58.7674	8: WT BDM0-626	76	58.0687	9: WT Apo(1)	76	50.6713	10: WT Apo(2)	76	48.599
1: WT BDM80	77	62.0212	2: WT BDM40	77	70.7438	3: WT BDM20	77	82.9034	4: WT BDM10	77	54.476	5: WT BDM5	77	44.4882	6: WT BDM2-5	77	67.4424	7: WT BDM1-25	77	58.4114	8: WT BDM0-626	77	57.5639	9: WT Apo(1)	77	50.0299	10: WT Apo(2)	77	47.9103
1: WT BDM80	78	61.14	2: WT BDM40	78	69.5826	3: WT BDM20	78	81.9169	4: WT BDM10	78	53.6484	5: WT BDM5	78	43.7714	6: WT BDM2-5	78	66.6387	7: WT BDM1-25	78	57.7987	8: WT BDM0-626	78	56.8471	9: WT Apo(1)	78	49.285	10: WT Apo(2)	78	47.2323
1: WT BDM80	79	59.9752	2: WT BDM40	79	68.158	3: WT BDM20	79	80.7449	4: WT BDM10	79	52.6647	5: WT BDM5	79	42.9414	6: WT BDM2-5	79	65.7032	7: WT BDM1-25	79	57.0927	8: WT BDM0-626	79	56.0446	9: WT Apo(1)	79	48.4146	10: WT Apo(2)	79	46.4043
1: WT BDM80	80	58.7681	2: WT BDM40	80	66.7649	3: WT BDM20	80	79.3548	4: WT BDM10	80	51.636	5: WT BDM5	80	42.1298	6: WT BDM2-5	80	64.59	7: WT BDM1-25	80	56.2767	8: WT BDM0-626	80	55.0328	9: WT Apo(1)	80	47.4723	10: WT Apo(2)	80	45.5411
1: WT BDM80	81	57.4136	2: WT BDM40	81	65.4509	3: WT BDM20	81	77.8381	4: WT BDM10	81	50.6134	5: WT BDM5	81	41.2349	6: WT BDM2-5	81	63.3129	7: WT BDM1-25	81	55.2709	8: WT BDM0-626	81	53.8402	9: WT Apo(1)	81	46.4265	10: WT Apo(2)	81	44.6334
1: WT BDM80	82	56.2918	2: WT BDM40	82	64.1617	3: WT BDM20	82	76.264	4: WT BDM10	82	49.6612	5: WT BDM5	82	40.4707	6: WT BDM2-5	82	62.1148	7: WT BDM1-25	82	54.3641	8: WT BDM0-626	82	52.7117	9: WT Apo(1)	82	45.4222	10: WT Apo(2)	82	43.7229
1: WT BDM80	83	55.1586	2: WT BDM40	83	62.7638	3: WT BDM20	83	74.6563	4: WT BDM10	83	48.7442	5: WT BDM5	83	39.5544	6: WT BDM2-5	83	60.6817	7: WT BDM1-25	83	53.2434	8: WT BDM0-626	83	51.5212	9: WT Apo(1)	83	44.3681	10: WT Apo(2)	83	42.8095
1: WT BDM80	84	54.0913	2: WT BDM40	84	61.146	3: WT BDM20	84	72.8278	4: WT BDM10	84	47.6279	5: WT BDM5	84	38.7083	6: WT BDM2-5	84	59.2531	7: WT BDM1-25	84	52.3048	8: WT BDM0-626	84	50.366	9: WT Apo(1)	84	43.3199	10: WT Apo(2)	84	41.8278
1: WT BDM80	85	52.9008	2: WT BDM40	85	59.5242	3: WT BDM20	85	70.8459	4: WT BDM10	85	46.4701	5: WT BDM5	85	37.7397	6: WT BDM2-5	85	57.664	7: WT BDM1-25	85	51.1381	8: WT BDM0-626	85	49.05	9: WT Apo(1)	85	42.2398	10: WT Apo(2)	85	40.7933
1: WT BDM80	86	51.6383	2: WT BDM40	86	57.8791	3: WT BDM20	86	68.8775	4: WT BDM10	86	45.2416	5: WT BDM5	86	36.9354	6: WT BDM2-5	86	56.3272	7: WT BDM1-25	86	50.1214	8: WT BDM0-626	86	47.848	9: WT Apo(1)	86	41.2114	10: WT Apo(2)	86	39.7555
1: WT BDM80	87	50.464	2: WT BDM40	87	56.4431	3: WT BDM20	87	67.2853	4: WT BDM10	87	44.3862	5: WT BDM5	87	36.194	6: WT BDM2-5	87	55.2245	7: WT BDM1-25	87	49.0875	8: WT BDM0-626	87	46.7497	9: WT Apo(1)	87	40.2827	10: WT Apo(2)	87	38.8538
1: WT BDM80	88	49.3486	2: WT BDM40	88	54.9763	3: WT BDM20	88	65.6695	4: WT BDM10	88	43.4708	5: WT BDM5	88	35.4583	6: WT BDM2-5	88	53.9947	7: WT BDM1-25	88	47.9758	8: WT BDM0-626	88	45.7415	9: WT Apo(1)	88	39.3396	10: WT Apo(2)	88	37.998
1: WT BDM80	89	48.1197	2: WT BDM40	89	53.4664	3: WT BDM20	89	63.8595	4: WT BDM10	89	42.4353	5: WT BDM5	89	34.6282	6: WT BDM2-5	89	52.5704	7: WT BDM1-25	89	46.7527	8: WT BDM0-626	89	44.6957	9: WT Apo(1)	89	38.3124	10: WT Apo(2)	89	37.1356
1: WT BDM80	90	46.8841	2: WT BDM40	90	52.0387	3: WT BDM20	90	61.9018	4: WT BDM10	90	41.3184	5: WT BDM5	90	33.7083	6: WT BDM2-5	90	50.929	7: WT BDM1-25	90	45.5095	8: WT BDM0-626	90	43.525	9: WT Apo(1)	90	37.2847	10: WT Apo(2)	90	36.1752
1: WT BDM80	91	45.6833	2: WT BDM40	91	50.7085	3: WT BDM20	91	60.1759	4: WT BDM10	91	40.3192	5: WT BDM5	91	32.8013	6: WT BDM2-5	91	49.4279	7: WT BDM1-25	91	44.1981	8: WT BDM0-626	91	42.273	9: WT Apo(1)	91	36.317	10: WT Apo(2)	91	35.153
1: WT BDM80	92	44.5762	2: WT BDM40	92	49.4052	3: WT BDM20	92	58.5417	4: WT BDM10	92	39.3596	5: WT BDM5	92	31.8895	6: WT BDM2-5	92	47.9573	7: WT BDM1-25	92	42.8904	8: WT BDM0-626	92	40.8978	9: WT Apo(1)	92	35.395	10: WT Apo(2)	92	34.0467
1: WT BDM80	93	43.4197	2: WT BDM40	93	48.0714	3: WT BDM20	93	57.0209	4: WT BDM10	93	38.3294	5: WT BDM5	93	31	6: WT BDM2-5	93	46.5976	7: WT BDM1-25	93	41.5201	8: WT BDM0-626	93	39.6469	9: WT Apo(1)	93	34.4805	10: WT Apo(2)	93	33.0348
1: WT BDM80	94	42.2944	2: WT BDM40	94	46.6894	3: WT BDM20	94	55.396	4: WT BDM10	94	37.3211	5: WT BDM5	94	30.1596	6: WT BDM2-5	94	45.3281	7: WT BDM1-25	94	40.1797	8: WT BDM0-626	94	38.4485	9: WT Apo(1)	94	33.4888	10: WT Apo(2)	94	32.047
1: WT BDM80	95	41.1691	2: WT BDM40	95	45.3074	3: WT BDM20	95	53.771	4: WT BDM10	95	36.3128	5: WT BDM5	95	29.3193	6: WT BDM2-5	95	44.0585	7: WT BDM1-25	95	38.8393	8: WT BDM0-626	95	37.25	9: WT Apo(1)	95	32.4972	10: WT Apo(2)	95	31.0592

## Sheet: #4WT
Text	X	Y	Text	X	Y	Text	X	Y	Text	X	Y	Text	X	Y	Text	X	Y	Text	X	Y	Text	X	Y	Text	X	Y	Text	X	Y
1: WT BDM80	25	12.4996	2: WT BDM40	25	13.6086	3: WT BDM20	25	8.29783	4: WT BDM10	25	8.22786	5: WT BDM5	25	7.22603	6: WT BDM2-5	25	7.81728	7: WT BDM1-25	25	5.89987	8: WT BDM0-625	25	7.08273	9: WT Apo(1)	25	7.99853	10: WT Apo(2)	25	6.15571
1: WT BDM80	26	12.7761	2: WT BDM40	26	13.7459	3: WT BDM20	26	8.43248	4: WT BDM10	26	8.33062	5: WT BDM5	26	7.30562	6: WT BDM2-5	26	7.9059	7: WT BDM1-25	26	5.95526	8: WT BDM0-625	26	7.13244	9: WT Apo(1)	26	8.05887	10: WT Apo(2)	26	6.20057
1: WT BDM80	27	13.0526	2: WT BDM40	27	13.8832	3: WT BDM20	27	8.56713	4: WT BDM10	27	8.43338	5: WT BDM5	27	7.38522	6: WT BDM2-5	27	7.99452	7: WT BDM1-25	27	6.01066	8: WT BDM0-625	27	7.18215	9: WT Apo(1)	27	8.1192	10: WT Apo(2)	27	6.24542
1: WT BDM80	28	13.3354	2: WT BDM40	28	14.0444	3: WT BDM20	28	8.71263	4: WT BDM10	28	8.53305	5: WT BDM5	28	7.4768	6: WT BDM2-5	28	8.08444	7: WT BDM1-25	28	6.06413	8: WT BDM0-625	28	7.23921	9: WT Apo(1)	28	8.18079	10: WT Apo(2)	28	6.29483
1: WT BDM80	29	13.6208	2: WT BDM40	29	14.2271	3: WT BDM20	29	8.85747	4: WT BDM10	29	8.64968	5: WT BDM5	29	7.57106	6: WT BDM2-5	29	8.18929	7: WT BDM1-25	29	6.13401	8: WT BDM0-625	29	7.31484	9: WT Apo(1)	29	8.25548	10: WT Apo(2)	29	6.36284
1: WT BDM80	30	13.9411	2: WT BDM40	30	14.4272	3: WT BDM20	30	9.01871	4: WT BDM10	30	8.78346	5: WT BDM5	30	7.67805	6: WT BDM2-5	30	8.30237	7: WT BDM1-25	30	6.20259	8: WT BDM0-625	30	7.39714	9: WT Apo(1)	30	8.33371	10: WT Apo(2)	30	6.43069
1: WT BDM80	31	14.2456	2: WT BDM40	31	14.6269	3: WT BDM20	31	9.17434	4: WT BDM10	31	8.91875	5: WT BDM5	31	7.78095	6: WT BDM2-5	31	8.41692	7: WT BDM1-25	31	6.27915	8: WT BDM0-625	31	7.47619	9: WT Apo(1)	31	8.42178	10: WT Apo(2)	31	6.50617
1: WT BDM80	32	14.5677	2: WT BDM40	32	14.8288	3: WT BDM20	32	9.32832	4: WT BDM10	32	9.04856	5: WT BDM5	32	7.88697	6: WT BDM2-5	32	8.52932	7: WT BDM1-25	32	6.34304	8: WT BDM0-625	32	7.55078	9: WT Apo(1)	32	8.50544	10: WT Apo(2)	32	6.56954
1: WT BDM80	33	14.8692	2: WT BDM40	33	14.9992	3: WT BDM20	33	9.46521	4: WT BDM10	33	9.15762	5: WT BDM5	33	7.98384	6: WT BDM2-5	33	8.63136	7: WT BDM1-25	33	6.41075	8: WT BDM0-625	33	7.61111	9: WT Apo(1)	33	8.5874	10: WT Apo(2)	33	6.63794
1: WT BDM80	34	15.1539	2: WT BDM40	34	15.1435	3: WT BDM20	34	9.59079	4: WT BDM10	34	9.26561	5: WT BDM5	34	8.06945	6: WT BDM2-5	34	8.71999	7: WT BDM1-25	34	6.46134	8: WT BDM0-625	34	7.67027	9: WT Apo(1)	34	8.64715	10: WT Apo(2)	34	6.68881
1: WT BDM80	35	15.3906	2: WT BDM40	35	15.2779	3: WT BDM20	35	9.70783	4: WT BDM10	35	9.36918	5: WT BDM5	35	8.15014	6: WT BDM2-5	35	8.80548	7: WT BDM1-25	35	6.51608	8: WT BDM0-625	35	7.72749	9: WT Apo(1)	35	8.70533	10: WT Apo(2)	35	6.74174
1: WT BDM80	36	15.6283	2: WT BDM40	36	15.4202	3: WT BDM20	36	9.84043	4: WT BDM10	36	9.48468	5: WT BDM5	36	8.23439	6: WT BDM2-5	36	8.90231	7: WT BDM1-25	36	6.57261	8: WT BDM0-625	36	7.79063	9: WT Apo(1)	36	8.76713	10: WT Apo(2)	36	6.79348
1: WT BDM80	37	15.8787	2: WT BDM40	37	15.5906	3: WT BDM20	37	9.98953	4: WT BDM10	37	9.61674	5: WT BDM5	37	8.34118	6: WT BDM2-5	37	9.02923	7: WT BDM1-25	37	6.65597	8: WT BDM0-625	37	7.86591	9: WT Apo(1)	37	8.85509	10: WT Apo(2)	37	6.86398
1: WT BDM80	38	16.1865	2: WT BDM40	38	15.7974	3: WT BDM20	38	10.1734	4: WT BDM10	38	9.76831	5: WT BDM5	38	8.47239	6: WT BDM2-5	38	9.17502	7: WT BDM1-25	38	6.74372	8: WT BDM0-625	38	7.95753	9: WT Apo(1)	38	8.96089	10: WT Apo(2)	38	6.95569
1: WT BDM80	39	16.5226	2: WT BDM40	39	16.0281	3: WT BDM20	39	10.3695	4: WT BDM10	39	9.94739	5: WT BDM5	39	8.61852	6: WT BDM2-5	39	9.33403	7: WT BDM1-25	39	6.84772	8: WT BDM0-625	39	8.06487	9: WT Apo(1)	39	9.0859	10: WT Apo(2)	39	7.06197
1: WT BDM80	40	16.8944	2: WT BDM40	40	16.2698	3: WT BDM20	40	10.5805	4: WT BDM10	40	10.1364	5: WT BDM5	40	8.77073	6: WT BDM2-5	40	9.49959	7: WT BDM1-25	40	6.96335	8: WT BDM0-625	40	8.19166	9: WT Apo(1)	40	9.23033	10: WT Apo(2)	40	7.18658
1: WT BDM80	41	17.3098	2: WT BDM40	41	16.5245	3: WT BDM20	41	10.8069	4: WT BDM10	41	10.3411	5: WT BDM5	41	8.94375	6: WT BDM2-5	41	9.6865	7: WT BDM1-25	41	7.09299	8: WT BDM0-625	41	8.32966	9: WT Apo(1)	41	9.39673	10: WT Apo(2)	41	7.31692
1: WT BDM80	42	17.7315	2: WT BDM40	42	16.7917	3: WT BDM20	42	11.0498	4: WT BDM10	42	10.5682	5: WT BDM5	42	9.14371	6: WT BDM2-5	42	9.91073	7: WT BDM1-25	42	7.24493	8: WT BDM0-625	42	8.49538	9: WT Apo(1)	42	9.58536	10: WT Apo(2)	42	7.46631
1: WT BDM80	43	18.1669	2: WT BDM40	43	17.1176	3: WT BDM20	43	11.336	4: WT BDM10	43	10.8295	5: WT BDM5	43	9.38141	6: WT BDM2-5	43	10.175	7: WT BDM1-25	43	7.41764	8: WT BDM0-625	43	8.68788	9: WT Apo(1)	43	9.80427	10: WT Apo(2)	43	7.65086
1: WT BDM80	44	18.5967	2: WT BDM40	44	17.4809	3: WT BDM20	44	11.6634	4: WT BDM10	44	11.1582	5: WT BDM5	44	9.66319	6: WT BDM2-5	44	10.5026	7: WT BDM1-25	44	7.65672	8: WT BDM0-625	44	8.94127	9: WT Apo(1)	44	10.0809	10: WT Apo(2)	44	7.89286
1: WT BDM80	45	19.0998	2: WT BDM40	45	17.9479	3: WT BDM20	45	12.0693	4: WT BDM10	45	11.5615	5: WT BDM5	45	10.0305	6: WT BDM2-5	45	10.9194	7: WT BDM1-25	45	7.96375	8: WT BDM0-625	45	9.29518	9: WT Apo(1)	45	10.4638	10: WT Apo(2)	45	8.23215
1: WT BDM80	46	19.723	2: WT BDM40	46	18.5306	3: WT BDM20	46	12.5925	4: WT BDM10	46	12.1101	5: WT BDM5	46	10.5386	6: WT BDM2-5	46	11.4963	7: WT BDM1-25	46	8.4049	8: WT BDM0-625	46	9.78661	9: WT Apo(1)	46	11.0084	10: WT Apo(2)	46	8.70888
1: WT BDM80	47	20.5184	2: WT BDM40	47	19.2929	3: WT BDM20	47	13.2895	4: WT BDM10	47	12.8353	5: WT BDM5	47	11.2455	6: WT BDM2-5	47	12.2988	7: WT BDM1-25	47	9.04142	8: WT BDM0-625	47	10.5138	9: WT Apo(1)	47	11.7972	10: WT Apo(2)	47	9.41974
1: WT BDM80	48	21.5944	2: WT BDM40	48	20.3526	3: WT BDM20	48	14.2833	4: WT BDM10	48	13.8862	5: WT BDM5	48	12.2894	6: WT BDM2-5	48	13.4794	7: WT BDM1-25	48	10.0212	8: WT BDM0-625	48	11.6048	9: WT Apo(1)	48	12.9879	10: WT Apo(2)	48	10.5008
1: WT BDM80	49	23.0477	2: WT BDM40	49	21.8193	3: WT BDM20	49	15.6894	4: WT BDM10	49	15.3893	5: WT BDM5	49	13.8148	6: WT BDM2-5	49	15.2261	7: WT BDM1-25	49	11.4808	8: WT BDM0-625	49	13.2801	9: WT Apo(1)	49	14.79	10: WT Apo(2)	49	12.1212
1: WT BDM80	50	24.8682	2: WT BDM40	50	23.6801	3: WT BDM20	50	17.4706	4: WT BDM10	50	17.3284	5: WT BDM5	50	15.7991	6: WT BDM2-5	50	17.4947	7: WT BDM1-25	50	13.3875	8: WT BDM0-625	50	15.4827	9: WT Apo(1)	50	17.1664	10: WT Apo(2)	50	14.2495
1: WT BDM80	51	26.9495	2: WT BDM40	51	25.834	3: WT BDM20	51	19.6047	4: WT BDM10	51	19.6641	5: WT BDM5	51	18.2207	6: WT BDM2-5	51	20.2697	7: WT BDM1-25	51	15.7109	8: WT BDM0-625	51	18.1977	9: WT Apo(1)	51	20.0681	10: WT Apo(2)	51	16.8229
1: WT BDM80	52	29.4483	2: WT BDM40	52	28.5097	3: WT BDM20	52	22.2611	4: WT BDM10	52	22.5993	5: WT BDM5	52	21.2774	6: WT BDM2-5	52	23.7422	7: WT BDM1-25	52	18.5632	8: WT BDM0-625	52	21.6267	9: WT Apo(1)	52	23.6505	10: WT Apo(2)	52	19.9926
1: WT BDM80	53	32.927	2: WT BDM40	53	32.2759	3: WT BDM20	53	26.1185	4: WT BDM10	53	26.8285	5: WT BDM5	53	25.5892	6: WT BDM2-5	53	28.6454	7: WT BDM1-25	53	22.3188	8: WT BDM0-625	53	26.2374	9: WT Apo(1)	53	28.3807	10: WT Apo(2)	53	23.951
1: WT BDM80	54	37.9613	2: WT BDM40	54	37.8028	3: WT BDM20	54	31.6589	4: WT BDM10	54	32.7899	5: WT BDM5	54	31.504	6: WT BDM2-5	54	35.2391	7: WT BDM1-25	54	26.8411	8: WT BDM0-625	54	32.2287	9: WT Apo(1)	54	34.2675	10: WT Apo(2)	54	28.5147
1: WT BDM80	55	45.0423	2: WT BDM40	55	45.5381	3: WT BDM20	55	39.224	4: WT BDM10	55	40.5008	5: WT BDM5	55	38.7969	6: WT BDM2-5	55	43.1713	7: WT BDM1-25	55	31.4159	8: WT BDM0-625	55	39.0084	9: WT Apo(1)	55	40.6055	10: WT Apo(2)	55	32.7965
1: WT BDM80	56	53.716	2: WT BDM40	56	54.8859	3: WT BDM20	56	47.7677	4: WT BDM10	56	48.7751	5: WT BDM5	56	46.173	6: WT BDM2-5	56	50.8822	7: WT BDM1-25	56	35.0568	8: WT BDM0-625	56	45.428	9: WT Apo(1)	56	46.1141	10: WT Apo(2)	56	36.0026
1: WT BDM80	57	62.6209	2: WT BDM40	57	64.2126	3: WT BDM20	57	55.7709	4: WT BDM10	57	55.9976	5: WT BDM5	57	52.3088	6: WT BDM2-5	57	57.0123	7: WT BDM1-25	57	37.4932	8: WT BDM0-625	57	50.537	9: WT Apo(1)	57	50.2456	10: WT Apo(2)	57	38.0213
1: WT BDM80	58	69.9688	2: WT BDM40	58	71.6017	3: WT BDM20	58	61.6952	4: WT BDM10	58	61.0313	5: WT BDM5	58	56.508	6: WT BDM2-5	58	60.9718	7: WT BDM1-25	58	39.0804	8: WT BDM0-625	58	54.0843	9: WT Apo(1)	58	53.0539	10: WT Apo(2)	58	39.2898
1: WT BDM80	59	74.906	2: WT BDM40	59	76.4952	3: WT BDM20	59	65.3296	4: WT BDM10	59	63.9549	5: WT BDM5	59	59.0133	6: WT BDM2-5	59	63.2286	7: WT BDM1-25	59	40.258	8: WT BDM0-625	59	56.4547	9: WT Apo(1)	59	55.1611	10: WT Apo(2)	59	40.2743
1: WT BDM80	60	77.9438	2: WT BDM40	60	79.8305	3: WT BDM20	60	67.4721	4: WT BDM10	60	65.749	5: WT BDM5	60	60.6462	6: WT BDM2-5	60	64.7211	7: WT BDM1-25	60	41.2682	8: WT BDM0-625	60	58.1267	9: WT Apo(1)	60	56.8228	10: WT Apo(2)	60	41.0885
1: WT BDM80	61	80.0062	2: WT BDM40	61	82.7694	3: WT BDM20	61	68.9058	4: WT BDM10	61	67.1214	5: WT BDM5	61	61.8946	6: WT BDM2-5	61	66.0218	7: WT BDM1-25	61	42.0986	8: WT BDM0-625	61	59.6009	9: WT Apo(1)	61	58.2554	10: WT Apo(2)	61	41.8502
1: WT BDM80	62	81.7986	2: WT BDM40	62	85.9621	3: WT BDM20	62	70.298	4: WT BDM10	62	68.4297	5: WT BDM5	62	63.2073	6: WT BDM2-5	62	67.4192	7: WT BDM1-25	62	42.8513	8: WT BDM0-625	62	61.0384	9: WT Apo(1)	62	59.5601	10: WT Apo(2)	62	42.5579
1: WT BDM80	63	83.4837	2: WT BDM40	63	89.3712	3: WT BDM20	63	71.6881	4: WT BDM10	63	69.7562	5: WT BDM5	63	64.5239	6: WT BDM2-5	63	68.9547	7: WT BDM1-25	63	43.5465	8: WT BDM0-625	63	62.6671	9: WT Apo(1)	63	60.8634	10: WT Apo(2)	63	43.2377
1: WT BDM80	64	85.0724	2: WT BDM40	64	92.9273	3: WT BDM20	64	73.1045	4: WT BDM10	64	71.126	5: WT BDM5	64	65.9186	6: WT BDM2-5	64	70.4859	7: WT BDM1-25	64	44.1696	8: WT BDM0-625	64	64.3148	9: WT Apo(1)	64	62.1236	10: WT Apo(2)	64	43.7898
1: WT BDM80	65	86.3769	2: WT BDM40	65	96.4432	3: WT BDM20	65	74.2692	4: WT BDM10	65	72.4268	5: WT BDM5	65	67.2983	6: WT BDM2-5	65	72.0556	7: WT BDM1-25	65	44.7278	8: WT BDM0-625	65	66.1015	9: WT Apo(1)	65	63.4043	10: WT Apo(2)	65	44.2562
1: WT BDM80	66	87.5091	2: WT BDM40	66	98.8058	3: WT BDM20	66	75.3052	4: WT BDM10	66	73.5869	5: WT BDM5	66	68.6478	6: WT BDM2-5	66	73.5885	7: WT BDM1-25	66	45.1371	8: WT BDM0-625	66	67.8545	9: WT Apo(1)	66	64.6548	10: WT Apo(2)	66	44.6136
1: WT BDM80	67	88.3353	2: WT BDM40	67	99.9692	3: WT BDM20	67	76.1377	4: WT BDM10	67	74.575	5: WT BDM5	67	69.9725	6: WT BDM2-5	67	75.0386	7: WT BDM1-25	67	45.4427	8: WT BDM0-625	67	69.6254	9: WT Apo(1)	67	65.8782	10: WT Apo(2)	67	44.8841
1: WT BDM80	68	89.0797	2: WT BDM40	68	100	3: WT BDM20	68	76.8464	4: WT BDM10	68	75.4279	5: WT BDM5	68	71.1317	6: WT BDM2-5	68	76.2795	7: WT BDM1-25	68	45.5381	8: WT BDM0-625	68	71.1692	9: WT Apo(1)	68	66.9361	10: WT Apo(2)	68	45.0093
1: WT BDM80	69	89.3985	2: WT BDM40	69	100	3: WT BDM20	69	77.3235	4: WT BDM10	69	76.0821	5: WT BDM5	69	72.1457	6: WT BDM2-5	69	77.334	7: WT BDM1-25	69	45.5335	8: WT BDM0-625	69	72.6267	9: WT Apo(1)	69	67.8279	10: WT Apo(2)	69	44.9698
1: WT BDM80	70	89.629	2: WT BDM40	70	100	3: WT BDM20	70	77.5815	4: WT BDM10	70	76.5705	5: WT BDM5	70	72.9085	6: WT BDM2-5	70	78.2904	7: WT BDM1-25	70	45.4452	8: WT BDM0-625	70	73.9456	9: WT Apo(1)	70	68.6646	10: WT Apo(2)	70	44.8441
1: WT BDM80	71	89.509	2: WT BDM40	71	100	3: WT BDM20	71	77.6859	4: WT BDM10	71	76.8962	5: WT BDM5	71	73.5737	6: WT BDM2-5	71	79.1467	7: WT BDM1-25	71	45.3147	8: WT BDM0-625	71	75.2527	9: WT Apo(1)	71	69.3789	10: WT Apo(2)	71	44.6486
1: WT BDM80	72	89.2877	2: WT BDM40	72	100	3: WT BDM20	72	77.5954	4: WT BDM10	72	77.0776	5: WT BDM5	72	74.0538	6: WT BDM2-5	72	79.836	7: WT BDM1-25	72	45.1137	8: WT BDM0-625	72	76.3647	9: WT Apo(1)	72	70.0763	10: WT Apo(2)	72	44.4127
1: WT BDM80	73	88.8091	2: WT BDM40	73	100	3: WT BDM20	73	77.208	4: WT BDM10	73	76.9557	5: WT BDM5	73	74.3584	6: WT BDM2-5	73	80.1985	7: WT BDM1-25	73	44.7771	8: WT BDM0-625	73	77.1008	9: WT Apo(1)	73	70.4164	10: WT Apo(2)	73	44.0818
1: WT BDM80	74	88.1483	2: WT BDM40	74	100	3: WT BDM20	74	76.5867	4: WT BDM10	74	76.6327	5: WT BDM5	74	74.3576	6: WT BDM2-5	74	80.4314	7: WT BDM1-25	74	44.3572	8: WT BDM0-625	74	77.5758	9: WT Apo(1)	74	70.5938	10: WT Apo(2)	74	43.6267
1: WT BDM80	75	87.3612	2: WT BDM40	75	100	3: WT BDM20	75	75.8151	4: WT BDM10	75	76.1346	5: WT BDM5	75	74.1826	6: WT BDM2-5	75	80.4321	7: WT BDM1-25	75	43.8727	8: WT BDM0-625	75	77.8267	9: WT Apo(1)	75	70.5237	10: WT Apo(2)	75	43.1931
1: WT BDM80	76	86.2861	2: WT BDM40	76	100	3: WT BDM20	76	75.009	4: WT BDM10	76	75.4188	5: WT BDM5	76	73.6746	6: WT BDM2-5	76	80.2604	7: WT BDM1-25	76	43.383	8: WT BDM0-625	76	77.8743	9: WT Apo(1)	76	70.3916	10: WT Apo(2)	76	42.6707
1: WT BDM80	77	85.1023	2: WT BDM40	77	100	3: WT BDM20	77	74.0909	4: WT BDM10	77	74.5463	5: WT BDM5	77	73.0351	6: WT BDM2-5	77	79.7441	7: WT BDM1-25	77	42.8683	8: WT BDM0-625	77	77.7649	9: WT Apo(1)	77	70.0935	10: WT Apo(2)	77	42.1962
1: WT BDM80	78	83.7797	2: WT BDM40	78	100	3: WT BDM20	78	72.9308	4: WT BDM10	78	73.4585	5: WT BDM5	78	72.1878	6: WT BDM2-5	78	78.9498	7: WT BDM1-25	78	42.2097	8: WT BDM0-625	78	77.2174	9: WT Apo(1)	78	69.4255	10: WT Apo(2)	78	41.551
1: WT BDM80	79	82.3574	2: WT BDM40	79	100	3: WT BDM20	79	71.6815	4: WT BDM10	79	72.4462	5: WT BDM5	79	71.2962	6: WT BDM2-5	79	77.978	7: WT BDM1-25	79	41.538	8: WT BDM0-625	79	76.4313	9: WT Apo(1)	79	68.5567	10: WT Apo(2)	79	40.8608
1: WT BDM80	80	80.8853	2: WT BDM40	80	100	3: WT BDM20	80	70.2656	4: WT BDM10	80	71.1941	5: WT BDM5	80	70.0929	6: WT BDM2-5	80	76.8582	7: WT BDM1-25	80	40.7998	8: WT BDM0-625	80	75.1885	9: WT Apo(1)	80	67.5235	10: WT Apo(2)	80	40.0877
1: WT BDM80	81	79.3214	2: WT BDM40	81	100	3: WT BDM20	81	68.7456	4: WT BDM10	81	69.8078	5: WT BDM5	81	68.7217	6: WT BDM2-5	81	75.5385	7: WT BDM1-25	81	40.0371	8: WT BDM0-625	81	73.8354	9: WT Apo(1)	81	66.3888	10: WT Apo(2)	81	39.3215
1: WT BDM80	82	77.786	2: WT BDM40	82	100	3: WT BDM20	82	67.1561	4: WT BDM10	82	68.3494	5: WT BDM5	82	67.2545	6: WT BDM2-5	82	74.0511	7: WT BDM1-25	82	39.275	8: WT BDM0-625	82	72.5088	9: WT Apo(1)	82	65.2269	10: WT Apo(2)	82	38.554
1: WT BDM80	83	76.0834	2: WT BDM40	83	100	3: WT BDM20	83	65.5906	4: WT BDM10	83	66.8984	5: WT BDM5	83	65.9236	6: WT BDM2-5	83	72.4696	7: WT BDM1-25	83	38.4363	8: WT BDM0-625	83	71.0884	9: WT Apo(1)	83	63.865	10: WT Apo(2)	83	37.7686
1: WT BDM80	84	74.3898	2: WT BDM40	84	100	3: WT BDM20	84	64.0578	4: WT BDM10	84	65.4713	5: WT BDM5	84	64.6086	6: WT BDM2-5	84	70.7943	7: WT BDM1-25	84	37.6782	8: WT BDM0-625	84	69.5087	9: WT Apo(1)	84	62.5606	10: WT Apo(2)	84	36.9277
1: WT BDM80	85	72.5665	2: WT BDM40	85	100	3: WT BDM20	85	62.6168	4: WT BDM10	85	63.7985	5: WT BDM5	85	63.2176	6: WT BDM2-5	85	69.1403	7: WT BDM1-25	85	36.8117	8: WT BDM0-625	85	67.7742	9: WT Apo(1)	85	61.065	10: WT Apo(2)	85	36.0465
1: WT BDM80	86	70.9339	2: WT BDM40	86	100	3: WT BDM20	86	61.1535	4: WT BDM10	86	62.3717	5: WT BDM5	86	61.8903	6: WT BDM2-5	86	67.5576	7: WT BDM1-25	86	36.0941	8: WT BDM0-625	86	66.0788	9: WT Apo(1)	86	59.6737	10: WT Apo(2)	86	35.1476
1: WT BDM80	87	69.3616	2: WT BDM40	87	100	3: WT BDM20	87	59.7437	4: WT BDM10	87	60.8814	5: WT BDM5	87	60.5353	6: WT BDM2-5	87	66.0443	7: WT BDM1-25	87	35.3671	8: WT BDM0-625	87	64.5039	9: WT Apo(1)	87	58.2271	10: WT Apo(2)	87	34.281
1: WT BDM80	88	67.6942	2: WT BDM40	88	100	3: WT BDM20	88	58.2374	4: WT BDM10	88	59.4652	5: WT BDM5	88	59.2538	6: WT BDM2-5	88	64.4786	7: WT BDM1-25	88	34.6097	8: WT BDM0-625	88	62.8573	9: WT Apo(1)	88	56.8767	10: WT Apo(2)	88	33.4395
1: WT BDM80	89	65.9957	2: WT BDM40	89	99.9967	3: WT BDM20	89	56.7456	4: WT BDM10	89	57.7456	5: WT BDM5	89	57.7109	6: WT BDM2-5	89	62.7683	7: WT BDM1-25	89	33.7489	8: WT BDM0-625	89	61.1969	9: WT Apo(1)	89	55.4565	10: WT Apo(2)	89	32.5955
1: WT BDM80	90	64.1593	2: WT BDM40	90	99.432	3: WT BDM20	90	55.2829	4: WT BDM10	90	56.2309	5: WT BDM5	90	56.3082	6: WT BDM2-5	90	61.0668	7: WT BDM1-25	90	32.919	8: WT BDM0-625	90	59.4952	9: WT Apo(1)	90	53.9565	10: WT Apo(2)	90	31.7294
1: WT BDM80	91	62.3633	2: WT BDM40	91	98.0195	3: WT BDM20	91	53.7443	4: WT BDM10	91	54.8276	5: WT BDM5	91	54.9161	6: WT BDM2-5	91	59.3647	7: WT BDM1-25	91	32.1616	8: WT BDM0-625	91	57.8007	9: WT Apo(1)	91	52.3994	10: WT Apo(2)	91	30.9058
1: WT BDM80	92	60.5279	2: WT BDM40	92	95.957	3: WT BDM20	92	52.2811	4: WT BDM10	92	53.6249	5: WT BDM5	92	53.7783	6: WT BDM2-5	92	57.8127	7: WT BDM1-25	92	31.477	8: WT BDM0-625	92	56.1297	9: WT Apo(1)	92	50.886	10: WT Apo(2)	92	30.1208
1: WT BDM80	93	58.8772	2: WT BDM40	93	93.4606	3: WT BDM20	93	50.879	4: WT BDM10	93	52.3002	5: WT BDM5	93	52.4894	6: WT BDM2-5	93	56.2066	7: WT BDM1-25	93	30.7838	8: WT BDM0-625	93	54.5055	9: WT Apo(1)	93	49.4474	10: WT Apo(2)	93	29.3936
1: WT BDM80	94	57.4209	2: WT BDM40	94	90.8736	3: WT BDM20	94	49.6038	4: WT BDM10	94	51.057	5: WT BDM5	94	51.2292	6: WT BDM2-5	94	54.675	7: WT BDM1-25	94	30.0935	8: WT BDM0-625	94	52.8686	9: WT Apo(1)	94	48.0457	10: WT Apo(2)	94	28.6391
1: WT BDM80	95	55.9646	2: WT BDM40	95	88.2866	3: WT BDM20	95	48.3287	4: WT BDM10	95	49.8139	5: WT BDM5	95	49.969	6: WT BDM2-5	95	53.1434	7: WT BDM1-25	95	29.4033	8: WT BDM0-625	95	51.2317	9: WT Apo(1)	95	46.6441	10: WT Apo(2)	95	27.8847

## Sheet: #5WT
Text	X	Y	Text	X	Y	Text	X	Y	Text	X	Y	Text	X	Y	Text	X	Y	Text	X	Y	Text	X	Y	Text	X	Y	Text	X	Y
1: WT (2) BDM80	25	20.3809	2: WT (2) BDM40	25	13.4635	3: WT (2) BDM20	25	8.51544	4: WT (2) BDM10	25	9.07841	5: WT (2) BDM5	25	9.19462	6: WT (2) BDM2-5	25	7.02479	7: WT (2) BDM1-25	25	7.22728	8: WT (2) BDM0-625	25	6.10055	9: WT (2) Apo(1)	25	6.76336	10: WT (2) Apo(2)	25	7.448
1: WT (2) BDM80	26	20.7485	2: WT (2) BDM40	26	13.71	3: WT (2) BDM20	26	8.69916	4: WT (2) BDM10	26	9.24984	5: WT (2) BDM5	26	9.36316	6: WT (2) BDM2-5	26	7.14139	7: WT (2) BDM1-25	26	7.34566	8: WT (2) BDM0-625	26	6.19327	9: WT (2) Apo(1)	26	6.87437	10: WT (2) Apo(2)	26	7.55541
1: WT (2) BDM80	27	21.1162	2: WT (2) BDM40	27	13.9565	3: WT (2) BDM20	27	8.88287	4: WT (2) BDM10	27	9.42127	5: WT (2) BDM5	27	9.53171	6: WT (2) BDM2-5	27	7.25799	7: WT (2) BDM1-25	27	7.46403	8: WT (2) BDM0-625	27	6.28599	9: WT (2) Apo(1)	27	6.98538	10: WT (2) Apo(2)	27	7.66283
1: WT (2) BDM80	28	21.5182	2: WT (2) BDM40	28	14.2093	3: WT (2) BDM20	28	9.07197	4: WT (2) BDM10	28	9.61089	5: WT (2) BDM5	28	9.71477	6: WT (2) BDM2-5	28	7.3876	7: WT (2) BDM1-25	28	7.59148	8: WT (2) BDM0-625	28	6.39145	9: WT (2) Apo(1)	28	7.10284	10: WT (2) Apo(2)	28	7.77584
1: WT (2) BDM80	29	21.9631	2: WT (2) BDM40	29	14.4839	3: WT (2) BDM20	29	9.26475	4: WT (2) BDM10	29	9.80219	5: WT (2) BDM5	29	9.90897	6: WT (2) BDM2-5	29	7.51539	7: WT (2) BDM1-25	29	7.72543	8: WT (2) BDM0-625	29	6.49911	9: WT (2) Apo(1)	29	7.22313	10: WT (2) Apo(2)	29	7.89079
1: WT (2) BDM80	30	22.4093	2: WT (2) BDM40	30	14.7682	3: WT (2) BDM20	30	9.4586	4: WT (2) BDM10	30	9.99624	5: WT (2) BDM5	30	10.0971	6: WT (2) BDM2-5	30	7.64647	7: WT (2) BDM1-25	30	7.86598	8: WT (2) BDM0-625	30	6.61411	9: WT (2) Apo(1)	30	7.34376	10: WT (2) Apo(2)	30	8.00493
1: WT (2) BDM80	31	22.875	2: WT (2) BDM40	31	15.0475	3: WT (2) BDM20	31	9.66573	4: WT (2) BDM10	31	10.187	5: WT (2) BDM5	31	10.2926	6: WT (2) BDM2-5	31	7.77737	7: WT (2) BDM1-25	31	7.99684	8: WT (2) BDM0-625	31	6.72776	9: WT (2) Apo(1)	31	7.46389	10: WT (2) Apo(2)	31	8.12924
1: WT (2) BDM80	32	23.3379	2: WT (2) BDM40	32	15.3191	3: WT (2) BDM20	32	9.86215	4: WT (2) BDM10	32	10.3872	5: WT (2) BDM5	32	10.4838	6: WT (2) BDM2-5	32	7.90251	7: WT (2) BDM1-25	32	8.13072	8: WT (2) BDM0-625	32	6.83694	9: WT (2) Apo(1)	32	7.58702	10: WT (2) Apo(2)	32	8.25069
1: WT (2) BDM80	33	23.8124	2: WT (2) BDM40	33	15.6017	3: WT (2) BDM20	33	10.0664	4: WT (2) BDM10	33	10.5916	5: WT (2) BDM5	33	10.676	6: WT (2) BDM2-5	33	8.03673	7: WT (2) BDM1-25	33	8.26197	8: WT (2) BDM0-625	33	6.94812	9: WT (2) Apo(1)	33	7.70523	10: WT (2) Apo(2)	33	8.37387
1: WT (2) BDM80	34	24.2746	2: WT (2) BDM40	34	15.8957	3: WT (2) BDM20	34	10.2646	4: WT (2) BDM10	34	10.7954	5: WT (2) BDM5	34	10.8805	6: WT (2) BDM2-5	34	8.17268	7: WT (2) BDM1-25	34	8.40883	8: WT (2) BDM0-625	34	7.06314	9: WT (2) Apo(1)	34	7.82647	10: WT (2) Apo(2)	34	8.49433
1: WT (2) BDM80	35	24.7373	2: WT (2) BDM40	35	16.1952	3: WT (2) BDM20	35	10.4694	4: WT (2) BDM10	35	11.0021	5: WT (2) BDM5	35	11.0868	6: WT (2) BDM2-5	35	8.3152	7: WT (2) BDM1-25	35	8.55234	8: WT (2) BDM0-625	35	7.17791	9: WT (2) Apo(1)	35	7.94888	10: WT (2) Apo(2)	35	8.6244
1: WT (2) BDM80	36	25.214	2: WT (2) BDM40	36	16.4978	3: WT (2) BDM20	36	10.6796	4: WT (2) BDM10	36	11.2123	5: WT (2) BDM5	36	11.3009	6: WT (2) BDM2-5	36	8.45645	7: WT (2) BDM1-25	36	8.7062	8: WT (2) BDM0-625	36	7.29255	9: WT (2) Apo(1)	36	8.0821	10: WT (2) Apo(2)	36	8.75857
1: WT (2) BDM80	37	25.6741	2: WT (2) BDM40	37	16.7906	3: WT (2) BDM20	37	10.8747	4: WT (2) BDM10	37	11.417	5: WT (2) BDM5	37	11.4973	6: WT (2) BDM2-5	37	8.58644	7: WT (2) BDM1-25	37	8.8475	8: WT (2) BDM0-625	37	7.3931	9: WT (2) Apo(1)	37	8.20543	10: WT (2) Apo(2)	37	8.88922
1: WT (2) BDM80	38	26.0763	2: WT (2) BDM40	38	17.0362	3: WT (2) BDM20	38	11.0453	4: WT (2) BDM10	38	11.6099	5: WT (2) BDM5	38	11.6687	6: WT (2) BDM2-5	38	8.69945	7: WT (2) BDM1-25	38	8.97654	8: WT (2) BDM0-625	38	7.49339	9: WT (2) Apo(1)	38	8.31096	10: WT (2) Apo(2)	38	9.00104
1: WT (2) BDM80	39	26.3775	2: WT (2) BDM40	39	17.2334	3: WT (2) BDM20	39	11.1948	4: WT (2) BDM10	39	11.7748	5: WT (2) BDM5	39	11.8369	6: WT (2) BDM2-5	39	8.79563	7: WT (2) BDM1-25	39	9.08475	8: WT (2) BDM0-625	39	7.5761	9: WT (2) Apo(1)	39	8.39936	10: WT (2) Apo(2)	39	9.09892
1: WT (2) BDM80	40	26.6158	2: WT (2) BDM40	40	17.4075	3: WT (2) BDM20	40	11.3389	4: WT (2) BDM10	40	11.9427	5: WT (2) BDM5	40	12.0014	6: WT (2) BDM2-5	40	8.89593	7: WT (2) BDM1-25	40	9.1874	8: WT (2) BDM0-625	40	7.66335	9: WT (2) Apo(1)	40	8.48969	10: WT (2) Apo(2)	40	9.18709
1: WT (2) BDM80	41	26.8615	2: WT (2) BDM40	41	17.6231	3: WT (2) BDM20	41	11.5116	4: WT (2) BDM10	41	12.1297	5: WT (2) BDM5	41	12.1989	6: WT (2) BDM2-5	41	9.01411	7: WT (2) BDM1-25	41	9.31361	8: WT (2) BDM0-625	41	7.76458	9: WT (2) Apo(1)	41	8.60557	10: WT (2) Apo(2)	41	9.28707
1: WT (2) BDM80	42	27.1833	2: WT (2) BDM40	42	17.8693	3: WT (2) BDM20	42	11.7159	4: WT (2) BDM10	42	12.3536	5: WT (2) BDM5	42	12.4188	6: WT (2) BDM2-5	42	9.15455	7: WT (2) BDM1-25	42	9.47331	8: WT (2) BDM0-625	42	7.88992	9: WT (2) Apo(1)	42	8.74747	10: WT (2) Apo(2)	42	9.42202
1: WT (2) BDM80	43	27.5987	2: WT (2) BDM40	43	18.1745	3: WT (2) BDM20	43	11.965	4: WT (2) BDM10	43	12.6213	5: WT (2) BDM5	43	12.6927	6: WT (2) BDM2-5	43	9.34255	7: WT (2) BDM1-25	43	9.67802	8: WT (2) BDM0-625	43	8.05119	9: WT (2) Apo(1)	43	8.93854	10: WT (2) Apo(2)	43	9.61244
1: WT (2) BDM80	44	28.0538	2: WT (2) BDM40	44	18.5088	3: WT (2) BDM20	44	12.2628	4: WT (2) BDM10	44	12.9391	5: WT (2) BDM5	44	13.0201	6: WT (2) BDM2-5	44	9.58456	7: WT (2) BDM1-25	44	9.93852	8: WT (2) BDM0-625	44	8.26077	9: WT (2) Apo(1)	44	9.17165	10: WT (2) Apo(2)	44	9.85942
1: WT (2) BDM80	45	28.5845	2: WT (2) BDM40	45	18.9529	3: WT (2) BDM20	45	12.6254	4: WT (2) BDM10	45	13.3473	5: WT (2) BDM5	45	13.452	6: WT (2) BDM2-5	45	9.91199	7: WT (2) BDM1-25	45	10.2861	8: WT (2) BDM0-625	45	8.56898	9: WT (2) Apo(1)	45	9.50279	10: WT (2) Apo(2)	45	10.1905
1: WT (2) BDM80	46	29.2218	2: WT (2) BDM40	46	19.4957	3: WT (2) BDM20	46	13.1109	4: WT (2) BDM10	46	13.8975	5: WT (2) BDM5	46	14.0296	6: WT (2) BDM2-5	46	10.3578	7: WT (2) BDM1-25	46	10.7646	8: WT (2) BDM0-625	46	8.99564	9: WT (2) Apo(1)	46	9.96481	10: WT (2) Apo(2)	46	10.6573
1: WT (2) BDM80	47	30.0699	2: WT (2) BDM40	47	20.2373	3: WT (2) BDM20	47	13.7758	4: WT (2) BDM10	47	14.6342	5: WT (2) BDM5	47	14.8284	6: WT (2) BDM2-5	47	11.0132	7: WT (2) BDM1-25	47	11.4669	8: WT (2) BDM0-625	47	9.62903	9: WT (2) Apo(1)	47	10.6686	10: WT (2) Apo(2)	47	11.3685
1: WT (2) BDM80	48	31.1913	2: WT (2) BDM40	48	21.213	3: WT (2) BDM20	48	14.7057	4: WT (2) BDM10	48	15.6943	5: WT (2) BDM5	48	15.9714	6: WT (2) BDM2-5	48	11.9803	7: WT (2) BDM1-25	48	12.533	8: WT (2) BDM0-625	48	10.565	9: WT (2) Apo(1)	48	11.7197	10: WT (2) Apo(2)	48	12.4368
1: WT (2) BDM80	49	32.7434	2: WT (2) BDM40	49	22.6095	3: WT (2) BDM20	49	16.0611	4: WT (2) BDM10	49	17.221	5: WT (2) BDM5	49	17.6534	6: WT (2) BDM2-5	49	13.443	7: WT (2) BDM1-25	49	14.1636	8: WT (2) BDM0-625	49	12.0329	9: WT (2) Apo(1)	49	13.3603	10: WT (2) Apo(2)	49	14.088
1: WT (2) BDM80	50	34.6884	2: WT (2) BDM40	50	24.3522	3: WT (2) BDM20	50	17.7724	4: WT (2) BDM10	50	19.1621	5: WT (2) BDM5	50	19.792	6: WT (2) BDM2-5	50	15.3341	7: WT (2) BDM1-25	50	16.2723	8: WT (2) BDM0-625	50	13.9315	9: WT (2) Apo(1)	50	15.4777	10: WT (2) Apo(2)	50	16.2246
1: WT (2) BDM80	51	36.9299	2: WT (2) BDM40	51	26.4443	3: WT (2) BDM20	51	19.8891	4: WT (2) BDM10	51	21.5248	5: WT (2) BDM5	51	22.4705	6: WT (2) BDM2-5	51	17.7139	7: WT (2) BDM1-25	51	18.9043	8: WT (2) BDM0-625	51	16.3027	9: WT (2) Apo(1)	51	18.1157	10: WT (2) Apo(2)	51	18.8963
1: WT (2) BDM80	52	39.7298	2: WT (2) BDM40	52	29.1057	3: WT (2) BDM20	52	22.6085	4: WT (2) BDM10	52	24.5732	5: WT (2) BDM5	52	25.9037	6: WT (2) BDM2-5	52	20.7734	7: WT (2) BDM1-25	52	22.2835	8: WT (2) BDM0-625	52	19.2519	9: WT (2) Apo(1)	52	21.3772	10: WT (2) Apo(2)	52	22.2469
1: WT (2) BDM80	53	43.5129	2: WT (2) BDM40	53	32.8638	3: WT (2) BDM20	53	26.5014	4: WT (2) BDM10	53	28.949	5: WT (2) BDM5	53	30.7575	6: WT (2) BDM2-5	53	24.9378	7: WT (2) BDM1-25	53	26.892	8: WT (2) BDM0-625	53	23.0767	9: WT (2) Apo(1)	53	25.5487	10: WT (2) Apo(2)	53	26.6727
1: WT (2) BDM80	54	49.1423	2: WT (2) BDM40	54	38.4928	3: WT (2) BDM20	54	32.1244	4: WT (2) BDM10	54	35.1854	5: WT (2) BDM5	54	37.4905	6: WT (2) BDM2-5	54	30.3177	7: WT (2) BDM1-25	54	32.7732	8: WT (2) BDM0-625	54	27.49	9: WT (2) Apo(1)	54	30.4009	10: WT (2) Apo(2)	54	32.0462
1: WT (2) BDM80	55	56.8889	2: WT (2) BDM40	55	46.2387	3: WT (2) BDM20	55	39.4818	4: WT (2) BDM10	55	43.1325	5: WT (2) BDM5	55	45.7961	6: WT (2) BDM2-5	55	36.1674	7: WT (2) BDM1-25	55	39.0226	8: WT (2) BDM0-625	55	31.5007	9: WT (2) Apo(1)	55	34.8303	10: WT (2) Apo(2)	55	37.3531
1: WT (2) BDM80	56	66.4883	2: WT (2) BDM40	56	55.6185	3: WT (2) BDM20	56	47.6463	4: WT (2) BDM10	56	51.5854	5: WT (2) BDM5	56	54.3127	6: WT (2) BDM2-5	56	41.2959	7: WT (2) BDM1-25	56	44.4702	8: WT (2) BDM0-625	56	34.3449	9: WT (2) Apo(1)	56	38.0118	10: WT (2) Apo(2)	56	41.5922
1: WT (2) BDM80	57	76.2001	2: WT (2) BDM40	57	64.8921	3: WT (2) BDM20	57	54.9987	4: WT (2) BDM10	57	58.8537	5: WT (2) BDM5	57	61.3332	6: WT (2) BDM2-5	57	44.893	7: WT (2) BDM1-25	57	48.2718	8: WT (2) BDM0-625	57	35.9535	9: WT (2) Apo(1)	57	39.7422	10: WT (2) Apo(2)	57	44.239
1: WT (2) BDM80	58	84.0725	2: WT (2) BDM40	58	72.2193	3: WT (2) BDM20	58	60.2563	4: WT (2) BDM10	58	63.8476	5: WT (2) BDM5	58	66.0419	6: WT (2) BDM2-5	58	47.0237	7: WT (2) BDM1-25	58	50.5681	8: WT (2) BDM0-625	58	36.8715	9: WT (2) Apo(1)	58	40.6484	10: WT (2) Apo(2)	58	45.7358
1: WT (2) BDM80	59	89.332	2: WT (2) BDM40	59	77.1486	3: WT (2) BDM20	59	63.4449	4: WT (2) BDM10	59	66.9413	5: WT (2) BDM5	59	69.0225	6: WT (2) BDM2-5	59	48.3577	7: WT (2) BDM1-25	59	51.8718	8: WT (2) BDM0-625	59	37.4821	9: WT (2) Apo(1)	59	41.202	10: WT (2) Apo(2)	59	46.605
1: WT (2) BDM80	60	92.7261	2: WT (2) BDM40	60	80.4561	3: WT (2) BDM20	60	65.2456	4: WT (2) BDM10	60	69.1526	5: WT (2) BDM5	60	71.2361	6: WT (2) BDM2-5	60	49.3185	7: WT (2) BDM1-25	60	52.7632	8: WT (2) BDM0-625	60	37.9609	9: WT (2) Apo(1)	60	41.6016	10: WT (2) Apo(2)	60	47.2663
1: WT (2) BDM80	61	95.7048	2: WT (2) BDM40	61	83.4921	3: WT (2) BDM20	61	66.538	4: WT (2) BDM10	61	71.2008	5: WT (2) BDM5	61	73.3991	6: WT (2) BDM2-5	61	50.1102	7: WT (2) BDM1-25	61	53.4724	8: WT (2) BDM0-625	61	38.3696	9: WT (2) Apo(1)	61	41.944	10: WT (2) Apo(2)	61	47.813
1: WT (2) BDM80	62	98.0983	2: WT (2) BDM40	62	86.6629	3: WT (2) BDM20	62	67.6966	4: WT (2) BDM10	62	73.4124	5: WT (2) BDM5	62	75.6615	6: WT (2) BDM2-5	62	50.8113	7: WT (2) BDM1-25	62	54.1745	8: WT (2) BDM0-625	62	38.7754	9: WT (2) Apo(1)	62	42.2772	10: WT (2) Apo(2)	62	48.3593
1: WT (2) BDM80	63	99.6146	2: WT (2) BDM40	63	90.1623	3: WT (2) BDM20	63	68.8622	4: WT (2) BDM10	63	75.6989	5: WT (2) BDM5	63	78.0325	6: WT (2) BDM2-5	63	51.4497	7: WT (2) BDM1-25	63	54.8492	8: WT (2) BDM0-625	63	39.1444	9: WT (2) Apo(1)	63	42.6284	10: WT (2) Apo(2)	63	49.0137
1: WT (2) BDM80	64	100	2: WT (2) BDM40	64	93.7259	3: WT (2) BDM20	64	70.0596	4: WT (2) BDM10	64	78.1343	5: WT (2) BDM5	64	80.4251	6: WT (2) BDM2-5	64	52.0957	7: WT (2) BDM1-25	64	55.4729	8: WT (2) BDM0-625	64	39.472	9: WT (2) Apo(1)	64	42.952	10: WT (2) Apo(2)	64	49.6452
1: WT (2) BDM80	65	100	2: WT (2) BDM40	65	97.0446	3: WT (2) BDM20	65	71.1231	4: WT (2) BDM10	65	80.4308	5: WT (2) BDM5	65	82.7744	6: WT (2) BDM2-5	65	52.725	7: WT (2) BDM1-25	65	56.0266	8: WT (2) BDM0-625	65	39.8022	9: WT (2) Apo(1)	65	43.2968	10: WT (2) Apo(2)	65	50.216
1: WT (2) BDM80	66	100	2: WT (2) BDM40	66	99.1125	3: WT (2) BDM20	66	72.1595	4: WT (2) BDM10	66	82.6126	5: WT (2) BDM5	66	84.9515	6: WT (2) BDM2-5	66	53.253	7: WT (2) BDM1-25	66	56.4545	8: WT (2) BDM0-625	66	40.0656	9: WT (2) Apo(1)	66	43.5467	10: WT (2) Apo(2)	66	50.5909
1: WT (2) BDM80	67	100	2: WT (2) BDM40	67	100	3: WT (2) BDM20	67	72.9989	4: WT (2) BDM10	67	84.5371	5: WT (2) BDM5	67	86.8834	6: WT (2) BDM2-5	67	53.6155	7: WT (2) BDM1-25	67	56.7681	8: WT (2) BDM0-625	67	40.241	9: WT (2) Apo(1)	67	43.6861	10: WT (2) Apo(2)	67	51.0049
1: WT (2) BDM80	68	100	2: WT (2) BDM40	68	100	3: WT (2) BDM20	68	73.6568	4: WT (2) BDM10	68	86.2371	5: WT (2) BDM5	68	88.5024	6: WT (2) BDM2-5	68	53.7698	7: WT (2) BDM1-25	68	56.8984	8: WT (2) BDM0-625	68	40.2644	9: WT (2) Apo(1)	68	43.6691	10: WT (2) Apo(2)	68	51.2903
1: WT (2) BDM80	69	100	2: WT (2) BDM40	69	100	3: WT (2) BDM20	69	74.0433	4: WT (2) BDM10	69	87.6536	5: WT (2) BDM5	69	89.8979	6: WT (2) BDM2-5	69	53.8282	7: WT (2) BDM1-25	69	56.9402	8: WT (2) BDM0-625	69	40.2581	9: WT (2) Apo(1)	69	43.6074	10: WT (2) Apo(2)	69	51.4866
1: WT (2) BDM80	70	100	2: WT (2) BDM40	70	100	3: WT (2) BDM20	70	74.335	4: WT (2) BDM10	70	88.7726	5: WT (2) BDM5	70	91.0597	6: WT (2) BDM2-5	70	53.7857	7: WT (2) BDM1-25	70	56.8542	8: WT (2) BDM0-625	70	40.2026	9: WT (2) Apo(1)	70	43.4937	10: WT (2) Apo(2)	70	51.5113
1: WT (2) BDM80	71	100	2: WT (2) BDM40	71	100	3: WT (2) BDM20	71	74.4458	4: WT (2) BDM10	71	89.6292	5: WT (2) BDM5	71	92.0424	6: WT (2) BDM2-5	71	53.6436	7: WT (2) BDM1-25	71	56.6606	8: WT (2) BDM0-625	71	40.1109	9: WT (2) Apo(1)	71	43.2992	10: WT (2) Apo(2)	71	51.3557
1: WT (2) BDM80	72	100	2: WT (2) BDM40	72	100	3: WT (2) BDM20	72	74.3948	4: WT (2) BDM10	72	90.2002	5: WT (2) BDM5	72	92.7219	6: WT (2) BDM2-5	72	53.394	7: WT (2) BDM1-25	72	56.3511	8: WT (2) BDM0-625	72	39.9243	9: WT (2) Apo(1)	72	43.0185	10: WT (2) Apo(2)	72	51.1008
1: WT (2) BDM80	73	100	2: WT (2) BDM40	73	100	3: WT (2) BDM20	73	74.0494	4: WT (2) BDM10	73	90.5827	5: WT (2) BDM5	73	93.0894	6: WT (2) BDM2-5	73	53.0714	7: WT (2) BDM1-25	73	55.9611	8: WT (2) BDM0-625	73	39.6613	9: WT (2) Apo(1)	73	42.7138	10: WT (2) Apo(2)	73	50.7267
1: WT (2) BDM80	74	100	2: WT (2) BDM40	74	100	3: WT (2) BDM20	74	73.5691	4: WT (2) BDM10	74	90.6449	5: WT (2) BDM5	74	92.9997	6: WT (2) BDM2-5	74	52.6338	7: WT (2) BDM1-25	74	55.5044	8: WT (2) BDM0-625	74	39.3558	9: WT (2) Apo(1)	74	42.3733	10: WT (2) Apo(2)	74	50.434
1: WT (2) BDM80	75	100	2: WT (2) BDM40	75	100	3: WT (2) BDM20	75	72.8751	4: WT (2) BDM10	75	90.4295	5: WT (2) BDM5	75	92.6023	6: WT (2) BDM2-5	75	52.093	7: WT (2) BDM1-25	75	54.9583	8: WT (2) BDM0-625	75	39.0043	9: WT (2) Apo(1)	75	41.9588	10: WT (2) Apo(2)	75	50.0017
1: WT (2) BDM80	76	100	2: WT (2) BDM40	76	100	3: WT (2) BDM20	76	72	4: WT (2) BDM10	76	89.8981	5: WT (2) BDM5	76	92.0224	6: WT (2) BDM2-5	76	51.4265	7: WT (2) BDM1-25	76	54.3488	8: WT (2) BDM0-625	76	38.6087	9: WT (2) Apo(1)	76	41.4289	10: WT (2) Apo(2)	76	49.5469
1: WT (2) BDM80	77	100	2: WT (2) BDM40	77	100	3: WT (2) BDM20	77	71.0514	4: WT (2) BDM10	77	89.2109	5: WT (2) BDM5	77	91.279	6: WT (2) BDM2-5	77	50.7198	7: WT (2) BDM1-25	77	53.6843	8: WT (2) BDM0-625	77	38.1501	9: WT (2) Apo(1)	77	40.8323	10: WT (2) Apo(2)	77	48.9031
1: WT (2) BDM80	78	100	2: WT (2) BDM40	78	100	3: WT (2) BDM20	78	70.0557	4: WT (2) BDM10	78	88.154	5: WT (2) BDM5	78	90.359	6: WT (2) BDM2-5	78	50.0035	7: WT (2) BDM1-25	78	52.9111	8: WT (2) BDM0-625	78	37.67	9: WT (2) Apo(1)	78	40.1836	10: WT (2) Apo(2)	78	48.1076
1: WT (2) BDM80	79	100	2: WT (2) BDM40	79	100	3: WT (2) BDM20	79	68.9606	4: WT (2) BDM10	79	86.8794	5: WT (2) BDM5	79	89.0966	6: WT (2) BDM2-5	79	49.2495	7: WT (2) BDM1-25	79	52.0344	8: WT (2) BDM0-625	79	37.1645	9: WT (2) Apo(1)	79	39.551	10: WT (2) Apo(2)	79	47.1592
1: WT (2) BDM80	80	100	2: WT (2) BDM40	80	100	3: WT (2) BDM20	80	67.6715	4: WT (2) BDM10	80	85.4332	5: WT (2) BDM5	80	87.8474	6: WT (2) BDM2-5	80	48.4212	7: WT (2) BDM1-25	80	51.0957	8: WT (2) BDM0-625	80	36.5993	9: WT (2) Apo(1)	80	38.8406	10: WT (2) Apo(2)	80	46.3313
1: WT (2) BDM80	81	100	2: WT (2) BDM40	81	100	3: WT (2) BDM20	81	66.344	4: WT (2) BDM10	81	84.068	5: WT (2) BDM5	81	86.3944	6: WT (2) BDM2-5	81	47.571	7: WT (2) BDM1-25	81	50.1675	8: WT (2) BDM0-625	81	35.9744	9: WT (2) Apo(1)	81	38.144	10: WT (2) Apo(2)	81	45.6837
1: WT (2) BDM80	82	100	2: WT (2) BDM40	82	100	3: WT (2) BDM20	82	64.9276	4: WT (2) BDM10	82	82.546	5: WT (2) BDM5	82	84.7844	6: WT (2) BDM2-5	82	46.7262	7: WT (2) BDM1-25	82	49.2683	8: WT (2) BDM0-625	82	35.2678	9: WT (2) Apo(1)	82	37.3678	10: WT (2) Apo(2)	82	44.9665
1: WT (2) BDM80	83	100	2: WT (2) BDM40	83	100	3: WT (2) BDM20	83	63.545	4: WT (2) BDM10	83	80.9035	5: WT (2) BDM5	83	83.0328	6: WT (2) BDM2-5	83	45.8132	7: WT (2) BDM1-25	83	48.4028	8: WT (2) BDM0-625	83	34.5686	9: WT (2) Apo(1)	83	36.5688	10: WT (2) Apo(2)	83	44.1105
1: WT (2) BDM80	84	100	2: WT (2) BDM40	84	100	3: WT (2) BDM20	84	61.9302	4: WT (2) BDM10	84	79.1245	5: WT (2) BDM5	84	81.2305	6: WT (2) BDM2-5	84	44.8142	7: WT (2) BDM1-25	84	47.4603	8: WT (2) BDM0-625	84	33.8622	9: WT (2) Apo(1)	84	35.7372	10: WT (2) Apo(2)	84	43.1394
1: WT (2) BDM80	85	100	2: WT (2) BDM40	85	100	3: WT (2) BDM20	85	60.4064	4: WT (2) BDM10	85	77.2309	5: WT (2) BDM5	85	79.3891	6: WT (2) BDM2-5	85	43.8048	7: WT (2) BDM1-25	85	46.4125	8: WT (2) BDM0-625	85	33.1631	9: WT (2) Apo(1)	85	34.9141	10: WT (2) Apo(2)	85	42.2111
1: WT (2) BDM80	86	100	2: WT (2) BDM40	86	100	3: WT (2) BDM20	86	58.8205	4: WT (2) BDM10	86	75.3331	5: WT (2) BDM5	86	77.3348	6: WT (2) BDM2-5	86	42.7966	7: WT (2) BDM1-25	86	45.2531	8: WT (2) BDM0-625	86	32.4432	9: WT (2) Apo(1)	86	34.0765	10: WT (2) Apo(2)	86	41.2593
1: WT (2) BDM80	87	100	2: WT (2) BDM40	87	99.9828	3: WT (2) BDM20	87	57.4902	4: WT (2) BDM10	87	73.4518	5: WT (2) BDM5	87	75.414	6: WT (2) BDM2-5	87	41.831	7: WT (2) BDM1-25	87	44.1098	8: WT (2) BDM0-625	87	31.7275	9: WT (2) Apo(1)	87	33.2343	10: WT (2) Apo(2)	87	40.2414
1: WT (2) BDM80	88	100	2: WT (2) BDM40	88	99.3275	3: WT (2) BDM20	88	56.1381	4: WT (2) BDM10	88	71.7597	5: WT (2) BDM5	88	73.64	6: WT (2) BDM2-5	88	40.8923	7: WT (2) BDM1-25	88	43.101	8: WT (2) BDM0-625	88	31.0657	9: WT (2) Apo(1)	88	32.3644	10: WT (2) Apo(2)	88	39.1804
1: WT (2) BDM80	89	100	2: WT (2) BDM40	89	97.7145	3: WT (2) BDM20	89	54.8561	4: WT (2) BDM10	89	70.0616	5: WT (2) BDM5	89	72.1013	6: WT (2) BDM2-5	89	39.9612	7: WT (2) BDM1-25	89	42.1718	8: WT (2) BDM0-625	89	30.4046	9: WT (2) Apo(1)	89	31.5038	10: WT (2) Apo(2)	89	38.0881
1: WT (2) BDM80	90	100	2: WT (2) BDM40	90	95.2323	3: WT (2) BDM20	90	53.4023	4: WT (2) BDM10	90	68.2846	5: WT (2) BDM5	90	70.3839	6: WT (2) BDM2-5	90	39.0833	7: WT (2) BDM1-25	90	41.1963	8: WT (2) BDM0-625	90	29.6872	9: WT (2) Apo(1)	90	30.7047	10: WT (2) Apo(2)	90	37.1134
1: WT (2) BDM80	91	100	2: WT (2) BDM40	91	92.407	3: WT (2) BDM20	91	51.9537	4: WT (2) BDM10	91	66.5192	5: WT (2) BDM5	91	68.5901	6: WT (2) BDM2-5	91	38.085	7: WT (2) BDM1-25	91	40.1709	8: WT (2) BDM0-625	91	28.905	9: WT (2) Apo(1)	91	29.9251	10: WT (2) Apo(2)	91	36.2415
1: WT (2) BDM80	92	100	2: WT (2) BDM40	92	89.5606	3: WT (2) BDM20	92	50.5694	4: WT (2) BDM10	92	64.6784	5: WT (2) BDM5	92	66.6436	6: WT (2) BDM2-5	92	37.2627	7: WT (2) BDM1-25	92	39.1183	8: WT (2) BDM0-625	92	28.1239	9: WT (2) Apo(1)	92	29.2128	10: WT (2) Apo(2)	92	35.3219
1: WT (2) BDM80	93	99.3213	2: WT (2) BDM40	93	86.8558	3: WT (2) BDM20	93	49.1424	4: WT (2) BDM10	93	62.8419	5: WT (2) BDM5	93	64.7826	6: WT (2) BDM2-5	93	36.2598	7: WT (2) BDM1-25	93	38.1116	8: WT (2) BDM0-625	93	27.3514	9: WT (2) Apo(1)	93	28.4539	10: WT (2) Apo(2)	93	34.3029
1: WT (2) BDM80	94	97.6778	2: WT (2) BDM40	94	84.2929	3: WT (2) BDM20	94	47.8737	4: WT (2) BDM10	94	60.9284	5: WT (2) BDM5	94	62.9632	6: WT (2) BDM2-5	94	35.3755	7: WT (2) BDM1-25	94	37.1498	8: WT (2) BDM0-625	94	26.665	9: WT (2) Apo(1)	94	27.6955	10: WT (2) Apo(2)	94	33.2718
1: WT (2) BDM80	95	96.0344	2: WT (2) BDM40	95	81.7301	3: WT (2) BDM20	95	46.6049	4: WT (2) BDM10	95	59.0149	5: WT (2) BDM5	95	61.1437	6: WT (2) BDM2-5	95	34.4912	7: WT (2) BDM1-25	95	36.1881	8: WT (2) BDM0-625	95	25.9786	9: WT (2) Apo(1)	95	26.937	10: WT (2) Apo(2)	95	32.2408

## Sheet: #1AP
Text	X	Y	Text	X	Y	Text	X	Y	Text	X	Y	Text	X	Y	Text	X	Y	Text	X	Y	Text	X	Y	Text	X	Y
1: EC AcrB A446P 01 BDM 80	25	12.0834	2: EC AcrB A446P 01 BDM 40	25	9.50368	3: EC AcrB A446P 01 BDM 20	25	7.65135	4: EC AcrB A446P 01 BDM 10	25	9.12681	5: EC AcrB A446P 01 BDM 5	25	6.39679	6: EC AcrB A446P 01 BDM 2-5	25	5.57599	7: EC AcrB A446P 01 BDM 1-25	25	4.88277	8: EC AcrB A446P 01 BDM 0-625	25	6.15353	9: EC AcrB A446P 01 Apo	25	6.48074
1: EC AcrB A446P 01 BDM 80	26	12.2163	2: EC AcrB A446P 01 BDM 40	26	9.59757	3: EC AcrB A446P 01 BDM 20	26	7.71146	4: EC AcrB A446P 01 BDM 10	26	9.21371	5: EC AcrB A446P 01 BDM 5	26	6.4512	6: EC AcrB A446P 01 BDM 2-5	26	5.62856	7: EC AcrB A446P 01 BDM 1-25	26	4.90971	8: EC AcrB A446P 01 BDM 0-625	26	6.19495	9: EC AcrB A446P 01 Apo	26	6.5205
1: EC AcrB A446P 01 BDM 80	27	12.3492	2: EC AcrB A446P 01 BDM 40	27	9.69146	3: EC AcrB A446P 01 BDM 20	27	7.77157	4: EC AcrB A446P 01 BDM 10	27	9.3006	5: EC AcrB A446P 01 BDM 5	27	6.50561	6: EC AcrB A446P 01 BDM 2-5	27	5.68113	7: EC AcrB A446P 01 BDM 1-25	27	4.93664	8: EC AcrB A446P 01 BDM 0-625	27	6.23637	9: EC AcrB A446P 01 Apo	27	6.56027
1: EC AcrB A446P 01 BDM 80	28	12.4777	2: EC AcrB A446P 01 BDM 40	28	9.77864	3: EC AcrB A446P 01 BDM 20	28	7.82638	4: EC AcrB A446P 01 BDM 10	28	9.37782	5: EC AcrB A446P 01 BDM 5	28	6.55491	6: EC AcrB A446P 01 BDM 2-5	28	5.72992	7: EC AcrB A446P 01 BDM 1-25	28	4.96794	8: EC AcrB A446P 01 BDM 0-625	28	6.27082	9: EC AcrB A446P 01 Apo	28	6.59508
1: EC AcrB A446P 01 BDM 80	29	12.6095	2: EC AcrB A446P 01 BDM 40	29	9.87407	3: EC AcrB A446P 01 BDM 20	29	7.88805	4: EC AcrB A446P 01 BDM 10	29	9.45651	5: EC AcrB A446P 01 BDM 5	29	6.5981	6: EC AcrB A446P 01 BDM 2-5	29	5.77623	7: EC AcrB A446P 01 BDM 1-25	29	4.9985	8: EC AcrB A446P 01 BDM 0-625	29	6.30868	9: EC AcrB A446P 01 Apo	29	6.63385
1: EC AcrB A446P 01 BDM 80	30	12.7567	2: EC AcrB A446P 01 BDM 40	30	9.9564	3: EC AcrB A446P 01 BDM 20	30	7.95221	4: EC AcrB A446P 01 BDM 10	30	9.54294	5: EC AcrB A446P 01 BDM 5	30	6.64963	6: EC AcrB A446P 01 BDM 2-5	30	5.82535	7: EC AcrB A446P 01 BDM 1-25	30	5.03016	8: EC AcrB A446P 01 BDM 0-625	30	6.34876	9: EC AcrB A446P 01 Apo	30	6.67618
1: EC AcrB A446P 01 BDM 80	31	12.8877	2: EC AcrB A446P 01 BDM 40	31	10.0411	3: EC AcrB A446P 01 BDM 20	31	8.01486	4: EC AcrB A446P 01 BDM 10	31	9.62581	5: EC AcrB A446P 01 BDM 5	31	6.70381	6: EC AcrB A446P 01 BDM 2-5	31	5.87942	7: EC AcrB A446P 01 BDM 1-25	31	5.06431	8: EC AcrB A446P 01 BDM 0-625	31	6.3994	9: EC AcrB A446P 01 Apo	31	6.71234
1: EC AcrB A446P 01 BDM 80	32	12.9936	2: EC AcrB A446P 01 BDM 40	32	10.1105	3: EC AcrB A446P 01 BDM 20	32	8.06641	4: EC AcrB A446P 01 BDM 10	32	9.68427	5: EC AcrB A446P 01 BDM 5	32	6.74979	6: EC AcrB A446P 01 BDM 2-5	32	5.92947	7: EC AcrB A446P 01 BDM 1-25	32	5.09115	8: EC AcrB A446P 01 BDM 0-625	32	6.44332	9: EC AcrB A446P 01 Apo	32	6.74588
1: EC AcrB A446P 01 BDM 80	33	13.0797	2: EC AcrB A446P 01 BDM 40	33	10.1704	3: EC AcrB A446P 01 BDM 20	33	8.11562	4: EC AcrB A446P 01 BDM 10	33	9.72811	5: EC AcrB A446P 01 BDM 5	33	6.78815	6: EC AcrB A446P 01 BDM 2-5	33	5.97142	7: EC AcrB A446P 01 BDM 1-25	33	5.11586	8: EC AcrB A446P 01 BDM 0-625	33	6.48104	9: EC AcrB A446P 01 Apo	33	6.7733
1: EC AcrB A446P 01 BDM 80	34	13.1523	2: EC AcrB A446P 01 BDM 40	34	10.2171	3: EC AcrB A446P 01 BDM 20	34	8.1574	4: EC AcrB A446P 01 BDM 10	34	9.76765	5: EC AcrB A446P 01 BDM 5	34	6.82649	6: EC AcrB A446P 01 BDM 2-5	34	6.00682	7: EC AcrB A446P 01 BDM 1-25	34	5.13505	8: EC AcrB A446P 01 BDM 0-625	34	6.50055	9: EC AcrB A446P 01 Apo	34	6.80089
1: EC AcrB A446P 01 BDM 80	35	13.2431	2: EC AcrB A446P 01 BDM 40	35	10.2759	3: EC AcrB A446P 01 BDM 20	35	8.20983	4: EC AcrB A446P 01 BDM 10	35	9.81817	5: EC AcrB A446P 01 BDM 5	35	6.88096	6: EC AcrB A446P 01 BDM 2-5	35	6.05696	7: EC AcrB A446P 01 BDM 1-25	35	5.16048	8: EC AcrB A446P 01 BDM 0-625	35	6.53525	9: EC AcrB A446P 01 Apo	35	6.83249
1: EC AcrB A446P 01 BDM 80	36	13.3438	2: EC AcrB A446P 01 BDM 40	36	10.3462	3: EC AcrB A446P 01 BDM 20	36	8.2736	4: EC AcrB A446P 01 BDM 10	36	9.87611	5: EC AcrB A446P 01 BDM 5	36	6.93807	6: EC AcrB A446P 01 BDM 2-5	36	6.11638	7: EC AcrB A446P 01 BDM 1-25	36	5.19098	8: EC AcrB A446P 01 BDM 0-625	36	6.58126	9: EC AcrB A446P 01 Apo	36	6.87284
1: EC AcrB A446P 01 BDM 80	37	13.4734	2: EC AcrB A446P 01 BDM 40	37	10.442	3: EC AcrB A446P 01 BDM 20	37	8.35013	4: EC AcrB A446P 01 BDM 10	37	9.94556	5: EC AcrB A446P 01 BDM 5	37	7.00103	6: EC AcrB A446P 01 BDM 2-5	37	6.19121	7: EC AcrB A446P 01 BDM 1-25	37	5.23255	8: EC AcrB A446P 01 BDM 0-625	37	6.64463	9: EC AcrB A446P 01 Apo	37	6.92281
1: EC AcrB A446P 01 BDM 80	38	13.6296	2: EC AcrB A446P 01 BDM 40	38	10.5555	3: EC AcrB A446P 01 BDM 20	38	8.43595	4: EC AcrB A446P 01 BDM 10	38	10.0346	5: EC AcrB A446P 01 BDM 5	38	7.0756	6: EC AcrB A446P 01 BDM 2-5	38	6.27644	7: EC AcrB A446P 01 BDM 1-25	38	5.28552	8: EC AcrB A446P 01 BDM 0-625	38	6.72003	9: EC AcrB A446P 01 Apo	38	6.98987
1: EC AcrB A446P 01 BDM 80	39	13.8013	2: EC AcrB A446P 01 BDM 40	39	10.6846	3: EC AcrB A446P 01 BDM 20	39	8.53125	4: EC AcrB A446P 01 BDM 10	39	10.1423	5: EC AcrB A446P 01 BDM 5	39	7.17218	6: EC AcrB A446P 01 BDM 2-5	39	6.3771	7: EC AcrB A446P 01 BDM 1-25	39	5.35195	8: EC AcrB A446P 01 BDM 0-625	39	6.80312	9: EC AcrB A446P 01 Apo	39	7.06915
1: EC AcrB A446P 01 BDM 80	40	13.969	2: EC AcrB A446P 01 BDM 40	40	10.8148	3: EC AcrB A446P 01 BDM 20	40	8.64188	4: EC AcrB A446P 01 BDM 10	40	10.2683	5: EC AcrB A446P 01 BDM 5	40	7.28128	6: EC AcrB A446P 01 BDM 2-5	40	6.48351	7: EC AcrB A446P 01 BDM 1-25	40	5.4268	8: EC AcrB A446P 01 BDM 0-625	40	6.90193	9: EC AcrB A446P 01 Apo	40	7.15836
1: EC AcrB A446P 01 BDM 80	41	14.145	2: EC AcrB A446P 01 BDM 40	41	10.9545	3: EC AcrB A446P 01 BDM 20	41	8.77698	4: EC AcrB A446P 01 BDM 10	41	10.4132	5: EC AcrB A446P 01 BDM 5	41	7.40458	6: EC AcrB A446P 01 BDM 2-5	41	6.60905	7: EC AcrB A446P 01 BDM 1-25	41	5.50988	8: EC AcrB A446P 01 BDM 0-625	41	7.01028	9: EC AcrB A446P 01 Apo	41	7.26925
1: EC AcrB A446P 01 BDM 80	42	14.3501	2: EC AcrB A446P 01 BDM 40	42	11.1214	3: EC AcrB A446P 01 BDM 20	42	8.93909	4: EC AcrB A446P 01 BDM 10	42	10.5821	5: EC AcrB A446P 01 BDM 5	42	7.55048	6: EC AcrB A446P 01 BDM 2-5	42	6.75249	7: EC AcrB A446P 01 BDM 1-25	42	5.61123	8: EC AcrB A446P 01 BDM 0-625	42	7.14825	9: EC AcrB A446P 01 Apo	42	7.40199
1: EC AcrB A446P 01 BDM 80	43	14.6014	2: EC AcrB A446P 01 BDM 40	43	11.3311	3: EC AcrB A446P 01 BDM 20	43	9.14275	4: EC AcrB A446P 01 BDM 10	43	10.7975	5: EC AcrB A446P 01 BDM 5	43	7.7371	6: EC AcrB A446P 01 BDM 2-5	43	6.93817	7: EC AcrB A446P 01 BDM 1-25	43	5.74344	8: EC AcrB A446P 01 BDM 0-625	43	7.32624	9: EC AcrB A446P 01 Apo	43	7.57469
1: EC AcrB A446P 01 BDM 80	44	14.9169	2: EC AcrB A446P 01 BDM 40	44	11.5933	3: EC AcrB A446P 01 BDM 20	44	9.39441	4: EC AcrB A446P 01 BDM 10	44	11.0762	5: EC AcrB A446P 01 BDM 5	44	7.96968	6: EC AcrB A446P 01 BDM 2-5	44	7.17196	7: EC AcrB A446P 01 BDM 1-25	44	5.92131	8: EC AcrB A446P 01 BDM 0-625	44	7.55451	9: EC AcrB A446P 01 Apo	44	7.78815
1: EC AcrB A446P 01 BDM 80	45	15.3062	2: EC AcrB A446P 01 BDM 40	45	11.9383	3: EC AcrB A446P 01 BDM 20	45	9.73308	4: EC AcrB A446P 01 BDM 10	45	11.4568	5: EC AcrB A446P 01 BDM 5	45	8.291	6: EC AcrB A446P 01 BDM 2-5	45	7.48197	7: EC AcrB A446P 01 BDM 1-25	45	6.16701	8: EC AcrB A446P 01 BDM 0-625	45	7.87168	9: EC AcrB A446P 01 Apo	45	8.08573
1: EC AcrB A446P 01 BDM 80	46	15.8401	2: EC AcrB A446P 01 BDM 40	46	12.4155	3: EC AcrB A446P 01 BDM 20	46	10.1908	4: EC AcrB A446P 01 BDM 10	46	11.9695	5: EC AcrB A446P 01 BDM 5	46	8.73778	6: EC AcrB A446P 01 BDM 2-5	46	7.90473	7: EC AcrB A446P 01 BDM 1-25	46	6.51874	8: EC AcrB A446P 01 BDM 0-625	46	8.3127	9: EC AcrB A446P 01 Apo	46	8.52244
1: EC AcrB A446P 01 BDM 80	47	16.5763	2: EC AcrB A446P 01 BDM 40	47	13.1081	3: EC AcrB A446P 01 BDM 20	47	10.8452	4: EC AcrB A446P 01 BDM 10	47	12.7097	5: EC AcrB A446P 01 BDM 5	47	9.38788	6: EC AcrB A446P 01 BDM 2-5	47	8.50008	7: EC AcrB A446P 01 BDM 1-25	47	7.03368	8: EC AcrB A446P 01 BDM 0-625	47	8.95076	9: EC AcrB A446P 01 Apo	47	9.14516
1: EC AcrB A446P 01 BDM 80	48	17.6509	2: EC AcrB A446P 01 BDM 40	48	14.0985	3: EC AcrB A446P 01 BDM 20	48	11.7928	4: EC AcrB A446P 01 BDM 10	48	13.7879	5: EC AcrB A446P 01 BDM 5	48	10.3354	6: EC AcrB A446P 01 BDM 2-5	48	9.36306	7: EC AcrB A446P 01 BDM 1-25	48	7.79357	8: EC AcrB A446P 01 BDM 0-625	48	9.87329	9: EC AcrB A446P 01 Apo	48	10.0696
1: EC AcrB A446P 01 BDM 80	49	19.218	2: EC AcrB A446P 01 BDM 40	49	15.5419	3: EC AcrB A446P 01 BDM 20	49	13.1807	4: EC AcrB A446P 01 BDM 10	49	15.3601	5: EC AcrB A446P 01 BDM 5	49	11.7077	6: EC AcrB A446P 01 BDM 2-5	49	10.611	7: EC AcrB A446P 01 BDM 1-25	49	8.89116	8: EC AcrB A446P 01 BDM 0-625	49	11.2156	9: EC AcrB A446P 01 Apo	49	11.3941
1: EC AcrB A446P 01 BDM 80	50	21.2149	2: EC AcrB A446P 01 BDM 40	50	17.3794	3: EC AcrB A446P 01 BDM 20	50	14.9378	4: EC AcrB A446P 01 BDM 10	50	17.3211	5: EC AcrB A446P 01 BDM 5	50	13.4403	6: EC AcrB A446P 01 BDM 2-5	50	12.2002	7: EC AcrB A446P 01 BDM 1-25	50	10.2745	8: EC AcrB A446P 01 BDM 0-625	50	12.9233	9: EC AcrB A446P 01 Apo	50	13.0992
1: EC AcrB A446P 01 BDM 80	51	23.5422	2: EC AcrB A446P 01 BDM 40	51	19.5722	3: EC AcrB A446P 01 BDM 20	51	17.0512	4: EC AcrB A446P 01 BDM 10	51	19.6296	5: EC AcrB A446P 01 BDM 5	51	15.4945	6: EC AcrB A446P 01 BDM 2-5	51	14.0808	7: EC AcrB A446P 01 BDM 1-25	51	11.8615	8: EC AcrB A446P 01 BDM 0-625	51	14.9449	9: EC AcrB A446P 01 Apo	51	15.1058
1: EC AcrB A446P 01 BDM 80	52	26.2056	2: EC AcrB A446P 01 BDM 40	52	22.1077	3: EC AcrB A446P 01 BDM 20	52	19.49	4: EC AcrB A446P 01 BDM 10	52	22.3213	5: EC AcrB A446P 01 BDM 5	52	17.9115	6: EC AcrB A446P 01 BDM 2-5	52	16.297	7: EC AcrB A446P 01 BDM 1-25	52	13.6303	8: EC AcrB A446P 01 BDM 0-625	52	17.3361	9: EC AcrB A446P 01 Apo	52	17.4998
1: EC AcrB A446P 01 BDM 80	53	29.3386	2: EC AcrB A446P 01 BDM 40	53	25.1517	3: EC AcrB A446P 01 BDM 20	53	22.4405	4: EC AcrB A446P 01 BDM 10	53	25.5345	5: EC AcrB A446P 01 BDM 5	53	20.8281	6: EC AcrB A446P 01 BDM 2-5	53	18.9836	7: EC AcrB A446P 01 BDM 1-25	53	15.5474	8: EC AcrB A446P 01 BDM 0-625	53	20.1759	9: EC AcrB A446P 01 Apo	53	20.3518
1: EC AcrB A446P 01 BDM 80	54	32.8069	2: EC AcrB A446P 01 BDM 40	54	28.5043	3: EC AcrB A446P 01 BDM 20	54	25.7178	4: EC AcrB A446P 01 BDM 10	54	29.0807	5: EC AcrB A446P 01 BDM 5	54	24.0666	6: EC AcrB A446P 01 BDM 2-5	54	22.0215	7: EC AcrB A446P 01 BDM 1-25	54	17.462	8: EC AcrB A446P 01 BDM 0-625	54	23.367	9: EC AcrB A446P 01 Apo	54	23.5976
1: EC AcrB A446P 01 BDM 80	55	36.1258	2: EC AcrB A446P 01 BDM 40	55	31.7696	3: EC AcrB A446P 01 BDM 20	55	28.9265	4: EC AcrB A446P 01 BDM 10	55	32.478	5: EC AcrB A446P 01 BDM 5	55	27.2003	6: EC AcrB A446P 01 BDM 2-5	55	25.034	7: EC AcrB A446P 01 BDM 1-25	55	19.0119	8: EC AcrB A446P 01 BDM 0-625	55	26.3869	9: EC AcrB A446P 01 Apo	55	26.7096
1: EC AcrB A446P 01 BDM 80	56	38.7912	2: EC AcrB A446P 01 BDM 40	56	34.3788	3: EC AcrB A446P 01 BDM 20	56	31.5404	4: EC AcrB A446P 01 BDM 10	56	35.2354	5: EC AcrB A446P 01 BDM 5	56	29.7445	6: EC AcrB A446P 01 BDM 2-5	56	27.5033	7: EC AcrB A446P 01 BDM 1-25	56	20.0508	8: EC AcrB A446P 01 BDM 0-625	56	28.8707	9: EC AcrB A446P 01 Apo	56	29.2775
1: EC AcrB A446P 01 BDM 80	57	40.7022	2: EC AcrB A446P 01 BDM 40	57	36.3099	3: EC AcrB A446P 01 BDM 20	57	33.4625	4: EC AcrB A446P 01 BDM 10	57	37.2339	5: EC AcrB A446P 01 BDM 5	57	31.5925	6: EC AcrB A446P 01 BDM 2-5	57	29.2848	7: EC AcrB A446P 01 BDM 1-25	57	20.6422	8: EC AcrB A446P 01 BDM 0-625	57	30.6514	9: EC AcrB A446P 01 Apo	57	31.1127
1: EC AcrB A446P 01 BDM 80	58	42.0484	2: EC AcrB A446P 01 BDM 40	58	37.6954	3: EC AcrB A446P 01 BDM 20	58	34.8346	4: EC AcrB A446P 01 BDM 10	58	38.6321	5: EC AcrB A446P 01 BDM 5	58	32.8279	6: EC AcrB A446P 01 BDM 2-5	58	30.4057	7: EC AcrB A446P 01 BDM 1-25	58	20.9851	8: EC AcrB A446P 01 BDM 0-625	58	31.9143	9: EC AcrB A446P 01 Apo	58	32.4238
1: EC AcrB A446P 01 BDM 80	59	43.2153	2: EC AcrB A446P 01 BDM 40	59	38.9513	3: EC AcrB A446P 01 BDM 20	59	36.0256	4: EC AcrB A446P 01 BDM 10	59	39.8315	5: EC AcrB A446P 01 BDM 5	59	33.7977	6: EC AcrB A446P 01 BDM 2-5	59	31.1771	7: EC AcrB A446P 01 BDM 1-25	59	21.2071	8: EC AcrB A446P 01 BDM 0-625	59	32.8778	9: EC AcrB A446P 01 Apo	59	33.4869
1: EC AcrB A446P 01 BDM 80	60	44.3563	2: EC AcrB A446P 01 BDM 40	60	40.1563	3: EC AcrB A446P 01 BDM 20	60	37.1683	4: EC AcrB A446P 01 BDM 10	60	40.9516	5: EC AcrB A446P 01 BDM 5	60	34.6618	6: EC AcrB A446P 01 BDM 2-5	60	31.7869	7: EC AcrB A446P 01 BDM 1-25	60	21.3472	8: EC AcrB A446P 01 BDM 0-625	60	33.7499	9: EC AcrB A446P 01 Apo	60	34.4831
1: EC AcrB A446P 01 BDM 80	61	45.6358	2: EC AcrB A446P 01 BDM 40	61	41.4715	3: EC AcrB A446P 01 BDM 20	61	38.4145	4: EC AcrB A446P 01 BDM 10	61	42.2033	5: EC AcrB A446P 01 BDM 5	61	35.5628	6: EC AcrB A446P 01 BDM 2-5	61	32.3594	7: EC AcrB A446P 01 BDM 1-25	61	21.4618	8: EC AcrB A446P 01 BDM 0-625	61	34.6167	9: EC AcrB A446P 01 Apo	61	35.4945
1: EC AcrB A446P 01 BDM 80	62	46.9352	2: EC AcrB A446P 01 BDM 40	62	42.7994	3: EC AcrB A446P 01 BDM 20	62	39.6742	4: EC AcrB A446P 01 BDM 10	62	43.4372	5: EC AcrB A446P 01 BDM 5	62	36.4416	6: EC AcrB A446P 01 BDM 2-5	62	32.948	7: EC AcrB A446P 01 BDM 1-25	62	21.5538	8: EC AcrB A446P 01 BDM 0-625	62	35.4926	9: EC AcrB A446P 01 Apo	62	36.5183
1: EC AcrB A446P 01 BDM 80	63	48.3307	2: EC AcrB A446P 01 BDM 40	63	44.2475	3: EC AcrB A446P 01 BDM 20	63	41.0004	4: EC AcrB A446P 01 BDM 10	63	44.8149	5: EC AcrB A446P 01 BDM 5	63	37.3417	6: EC AcrB A446P 01 BDM 2-5	63	33.529	7: EC AcrB A446P 01 BDM 1-25	63	21.661	8: EC AcrB A446P 01 BDM 0-625	63	36.3244	9: EC AcrB A446P 01 Apo	63	37.5536
1: EC AcrB A446P 01 BDM 80	64	49.6322	2: EC AcrB A446P 01 BDM 40	64	45.6514	3: EC AcrB A446P 01 BDM 20	64	42.3325	4: EC AcrB A446P 01 BDM 10	64	46.1437	5: EC AcrB A446P 01 BDM 5	64	38.2018	6: EC AcrB A446P 01 BDM 2-5	64	34.1162	7: EC AcrB A446P 01 BDM 1-25	64	21.7382	8: EC AcrB A446P 01 BDM 0-625	64	37.1135	9: EC AcrB A446P 01 Apo	64	38.6138
1: EC AcrB A446P 01 BDM 80	65	50.9835	2: EC AcrB A446P 01 BDM 40	65	47.1306	3: EC AcrB A446P 01 BDM 20	65	43.7063	4: EC AcrB A446P 01 BDM 10	65	47.5474	5: EC AcrB A446P 01 BDM 5	65	39.0317	6: EC AcrB A446P 01 BDM 2-5	65	34.6618	7: EC AcrB A446P 01 BDM 1-25	65	21.8185	8: EC AcrB A446P 01 BDM 0-625	65	37.8791	9: EC AcrB A446P 01 Apo	65	39.6509
1: EC AcrB A446P 01 BDM 80	66	52.2473	2: EC AcrB A446P 01 BDM 40	66	48.5372	3: EC AcrB A446P 01 BDM 20	66	45.0599	4: EC AcrB A446P 01 BDM 10	66	48.8592	5: EC AcrB A446P 01 BDM 5	66	39.7654	6: EC AcrB A446P 01 BDM 2-5	66	35.1739	7: EC AcrB A446P 01 BDM 1-25	66	21.8467	8: EC AcrB A446P 01 BDM 0-625	66	38.5973	9: EC AcrB A446P 01 Apo	66	40.6734
1: EC AcrB A446P 01 BDM 80	67	53.5546	2: EC AcrB A446P 01 BDM 40	67	49.9776	3: EC AcrB A446P 01 BDM 20	67	46.3943	4: EC AcrB A446P 01 BDM 10	67	50.2229	5: EC AcrB A446P 01 BDM 5	67	40.4158	6: EC AcrB A446P 01 BDM 2-5	67	35.5919	7: EC AcrB A446P 01 BDM 1-25	67	21.8518	8: EC AcrB A446P 01 BDM 0-625	67	39.2557	9: EC AcrB A446P 01 Apo	67	41.6111
1: EC AcrB A446P 01 BDM 80	68	54.8166	2: EC AcrB A446P 01 BDM 40	68	51.3518	3: EC AcrB A446P 01 BDM 20	68	47.6621	4: EC AcrB A446P 01 BDM 10	68	51.5331	5: EC AcrB A446P 01 BDM 5	68	40.9751	6: EC AcrB A446P 01 BDM 2-5	68	35.9769	7: EC AcrB A446P 01 BDM 1-25	68	21.8171	8: EC AcrB A446P 01 BDM 0-625	68	39.8371	9: EC AcrB A446P 01 Apo	68	42.5451
1: EC AcrB A446P 01 BDM 80	69	56.062	2: EC AcrB A446P 01 BDM 40	69	52.7398	3: EC AcrB A446P 01 BDM 20	69	48.8987	4: EC AcrB A446P 01 BDM 10	69	52.8237	5: EC AcrB A446P 01 BDM 5	69	41.4406	6: EC AcrB A446P 01 BDM 2-5	69	36.2825	7: EC AcrB A446P 01 BDM 1-25	69	21.7579	8: EC AcrB A446P 01 BDM 0-625	69	40.3348	9: EC AcrB A446P 01 Apo	69	43.4102
1: EC AcrB A446P 01 BDM 80	70	57.2245	2: EC AcrB A446P 01 BDM 40	70	54.0359	3: EC AcrB A446P 01 BDM 20	70	50.0574	4: EC AcrB A446P 01 BDM 10	70	54.0145	5: EC AcrB A446P 01 BDM 5	70	41.8361	6: EC AcrB A446P 01 BDM 2-5	70	36.5372	7: EC AcrB A446P 01 BDM 1-25	70	21.6874	8: EC AcrB A446P 01 BDM 0-625	70	40.7602	9: EC AcrB A446P 01 Apo	70	44.2605
1: EC AcrB A446P 01 BDM 80	71	58.3216	2: EC AcrB A446P 01 BDM 40	71	55.3187	3: EC AcrB A446P 01 BDM 20	71	51.2136	4: EC AcrB A446P 01 BDM 10	71	55.1834	5: EC AcrB A446P 01 BDM 5	71	42.1456	6: EC AcrB A446P 01 BDM 2-5	71	36.6961	7: EC AcrB A446P 01 BDM 1-25	71	21.5931	8: EC AcrB A446P 01 BDM 0-625	71	41.0386	9: EC AcrB A446P 01 Apo	71	45.0245
1: EC AcrB A446P 01 BDM 80	72	59.3635	2: EC AcrB A446P 01 BDM 40	72	56.5119	3: EC AcrB A446P 01 BDM 20	72	52.2301	4: EC AcrB A446P 01 BDM 10	72	56.3394	5: EC AcrB A446P 01 BDM 5	72	42.3784	6: EC AcrB A446P 01 BDM 2-5	72	36.7589	7: EC AcrB A446P 01 BDM 1-25	72	21.4888	8: EC AcrB A446P 01 BDM 0-625	72	41.2267	9: EC AcrB A446P 01 Apo	72	45.7278
1: EC AcrB A446P 01 BDM 80	73	60.384	2: EC AcrB A446P 01 BDM 40	73	57.6862	3: EC AcrB A446P 01 BDM 20	73	53.1393	4: EC AcrB A446P 01 BDM 10	73	57.392	5: EC AcrB A446P 01 BDM 5	73	42.4608	6: EC AcrB A446P 01 BDM 2-5	73	36.7032	7: EC AcrB A446P 01 BDM 1-25	73	21.3309	8: EC AcrB A446P 01 BDM 0-625	73	41.267	9: EC AcrB A446P 01 Apo	73	46.3005
1: EC AcrB A446P 01 BDM 80	74	61.331	2: EC AcrB A446P 01 BDM 40	74	58.756	3: EC AcrB A446P 01 BDM 20	74	53.8429	4: EC AcrB A446P 01 BDM 10	74	58.3858	5: EC AcrB A446P 01 BDM 5	74	42.4705	6: EC AcrB A446P 01 BDM 2-5	74	36.5758	7: EC AcrB A446P 01 BDM 1-25	74	21.1704	8: EC AcrB A446P 01 BDM 0-625	74	41.2673	9: EC AcrB A446P 01 Apo	74	46.8168
1: EC AcrB A446P 01 BDM 80	75	62.1956	2: EC AcrB A446P 01 BDM 40	75	59.8072	3: EC AcrB A446P 01 BDM 20	75	54.4104	4: EC AcrB A446P 01 BDM 10	75	59.3077	5: EC AcrB A446P 01 BDM 5	75	42.3916	6: EC AcrB A446P 01 BDM 2-5	75	36.4056	7: EC AcrB A446P 01 BDM 1-25	75	21.0069	8: EC AcrB A446P 01 BDM 0-625	75	41.1483	9: EC AcrB A446P 01 Apo	75	47.2455
1: EC AcrB A446P 01 BDM 80	76	62.9691	2: EC AcrB A446P 01 BDM 40	76	60.798	3: EC AcrB A446P 01 BDM 20	76	54.7284	4: EC AcrB A446P 01 BDM 10	76	60.1223	5: EC AcrB A446P 01 BDM 5	76	42.1911	6: EC AcrB A446P 01 BDM 2-5	76	36.1516	7: EC AcrB A446P 01 BDM 1-25	76	20.8407	8: EC AcrB A446P 01 BDM 0-625	76	40.9606	9: EC AcrB A446P 01 Apo	76	47.5776
1: EC AcrB A446P 01 BDM 80	77	63.5973	2: EC AcrB A446P 01 BDM 40	77	61.6844	3: EC AcrB A446P 01 BDM 20	77	54.852	4: EC AcrB A446P 01 BDM 10	77	60.8099	5: EC AcrB A446P 01 BDM 5	77	41.8447	6: EC AcrB A446P 01 BDM 2-5	77	35.7625	7: EC AcrB A446P 01 BDM 1-25	77	20.6445	8: EC AcrB A446P 01 BDM 0-625	77	40.6048	9: EC AcrB A446P 01 Apo	77	47.7393
1: EC AcrB A446P 01 BDM 80	78	64.1146	2: EC AcrB A446P 01 BDM 40	78	62.3849	3: EC AcrB A446P 01 BDM 20	78	54.8561	4: EC AcrB A446P 01 BDM 10	78	61.2681	5: EC AcrB A446P 01 BDM 5	78	41.4055	6: EC AcrB A446P 01 BDM 2-5	78	35.3116	7: EC AcrB A446P 01 BDM 1-25	78	20.3966	8: EC AcrB A446P 01 BDM 0-625	78	40.2316	9: EC AcrB A446P 01 Apo	78	47.7159
1: EC AcrB A446P 01 BDM 80	79	64.4314	2: EC AcrB A446P 01 BDM 40	79	62.8482	3: EC AcrB A446P 01 BDM 20	79	54.7047	4: EC AcrB A446P 01 BDM 10	79	61.7593	5: EC AcrB A446P 01 BDM 5	79	40.9753	6: EC AcrB A446P 01 BDM 2-5	79	34.8966	7: EC AcrB A446P 01 BDM 1-25	79	20.1418	8: EC AcrB A446P 01 BDM 0-625	79	39.7675	9: EC AcrB A446P 01 Apo	79	47.6214
1: EC AcrB A446P 01 BDM 80	80	64.5384	2: EC AcrB A446P 01 BDM 40	80	62.9529	3: EC AcrB A446P 01 BDM 20	80	54.2978	4: EC AcrB A446P 01 BDM 10	80	62.0822	5: EC AcrB A446P 01 BDM 5	80	40.3747	6: EC AcrB A446P 01 BDM 2-5	80	34.4076	7: EC AcrB A446P 01 BDM 1-25	80	19.8464	8: EC AcrB A446P 01 BDM 0-625	80	39.2339	9: EC AcrB A446P 01 Apo	80	47.3863
1: EC AcrB A446P 01 BDM 80	81	64.2721	2: EC AcrB A446P 01 BDM 40	81	62.7884	3: EC AcrB A446P 01 BDM 20	81	53.6762	4: EC AcrB A446P 01 BDM 10	81	62.3825	5: EC AcrB A446P 01 BDM 5	81	39.6988	6: EC AcrB A446P 01 BDM 2-5	81	33.8572	7: EC AcrB A446P 01 BDM 1-25	81	19.5331	8: EC AcrB A446P 01 BDM 0-625	81	38.555	9: EC AcrB A446P 01 Apo	81	47.0216
1: EC AcrB A446P 01 BDM 80	82	63.7305	2: EC AcrB A446P 01 BDM 40	82	62.3594	3: EC AcrB A446P 01 BDM 20	82	52.9655	4: EC AcrB A446P 01 BDM 10	82	62.4589	5: EC AcrB A446P 01 BDM 5	82	38.8742	6: EC AcrB A446P 01 BDM 2-5	82	33.1882	7: EC AcrB A446P 01 BDM 1-25	82	19.1955	8: EC AcrB A446P 01 BDM 0-625	82	37.7928	9: EC AcrB A446P 01 Apo	82	46.4289
1: EC AcrB A446P 01 BDM 80	83	62.8574	2: EC AcrB A446P 01 BDM 40	83	61.71	3: EC AcrB A446P 01 BDM 20	83	52.2023	4: EC AcrB A446P 01 BDM 10	83	62.4575	5: EC AcrB A446P 01 BDM 5	83	38.1725	6: EC AcrB A446P 01 BDM 2-5	83	32.5974	7: EC AcrB A446P 01 BDM 1-25	83	18.8811	8: EC AcrB A446P 01 BDM 0-625	83	37.0391	9: EC AcrB A446P 01 Apo	83	45.7013
1: EC AcrB A446P 01 BDM 80	84	61.7826	2: EC AcrB A446P 01 BDM 40	84	60.7279	3: EC AcrB A446P 01 BDM 20	84	51.2811	4: EC AcrB A446P 01 BDM 10	84	62.1805	5: EC AcrB A446P 01 BDM 5	84	37.3766	6: EC AcrB A446P 01 BDM 2-5	84	31.8999	7: EC AcrB A446P 01 BDM 1-25	84	18.544	8: EC AcrB A446P 01 BDM 0-625	84	36.1975	9: EC AcrB A446P 01 Apo	84	44.8321
1: EC AcrB A446P 01 BDM 80	85	60.6625	2: EC AcrB A446P 01 BDM 40	85	59.645	3: EC AcrB A446P 01 BDM 20	85	50.3077	4: EC AcrB A446P 01 BDM 10	85	61.735	5: EC AcrB A446P 01 BDM 5	85	36.6219	6: EC AcrB A446P 01 BDM 2-5	85	31.2389	7: EC AcrB A446P 01 BDM 1-25	85	18.175	8: EC AcrB A446P 01 BDM 0-625	85	35.3543	9: EC AcrB A446P 01 Apo	85	43.9185
1: EC AcrB A446P 01 BDM 80	86	59.3442	2: EC AcrB A446P 01 BDM 40	86	58.4054	3: EC AcrB A446P 01 BDM 20	86	49.2701	4: EC AcrB A446P 01 BDM 10	86	61.0803	5: EC AcrB A446P 01 BDM 5	86	35.7995	6: EC AcrB A446P 01 BDM 2-5	86	30.5039	7: EC AcrB A446P 01 BDM 1-25	86	17.8122	8: EC AcrB A446P 01 BDM 0-625	86	34.5281	9: EC AcrB A446P 01 Apo	86	42.9311
1: EC AcrB A446P 01 BDM 80	87	58.0614	2: EC AcrB A446P 01 BDM 40	87	57.3112	3: EC AcrB A446P 01 BDM 20	87	48.2982	4: EC AcrB A446P 01 BDM 10	87	60.4937	5: EC AcrB A446P 01 BDM 5	87	35.0959	6: EC AcrB A446P 01 BDM 2-5	87	29.8834	7: EC AcrB A446P 01 BDM 1-25	87	17.5129	8: EC AcrB A446P 01 BDM 0-625	87	33.7885	9: EC AcrB A446P 01 Apo	87	41.9772
1: EC AcrB A446P 01 BDM 80	88	56.5539	2: EC AcrB A446P 01 BDM 40	88	56.0274	3: EC AcrB A446P 01 BDM 20	88	47.2461	4: EC AcrB A446P 01 BDM 10	88	59.6567	5: EC AcrB A446P 01 BDM 5	88	34.3551	6: EC AcrB A446P 01 BDM 2-5	88	29.1845	7: EC AcrB A446P 01 BDM 1-25	88	17.2172	8: EC AcrB A446P 01 BDM 0-625	88	33.0752	9: EC AcrB A446P 01 Apo	88	41.036
1: EC AcrB A446P 01 BDM 80	89	55.1617	2: EC AcrB A446P 01 BDM 40	89	54.8243	3: EC AcrB A446P 01 BDM 20	89	46.2427	4: EC AcrB A446P 01 BDM 10	89	58.6874	5: EC AcrB A446P 01 BDM 5	89	33.6398	6: EC AcrB A446P 01 BDM 2-5	89	28.4932	7: EC AcrB A446P 01 BDM 1-25	89	16.8975	8: EC AcrB A446P 01 BDM 0-625	89	32.3222	9: EC AcrB A446P 01 Apo	89	40.1121
1: EC AcrB A446P 01 BDM 80	90	53.8005	2: EC AcrB A446P 01 BDM 40	90	53.5116	3: EC AcrB A446P 01 BDM 20	90	45.2954	4: EC AcrB A446P 01 BDM 10	90	57.6206	5: EC AcrB A446P 01 BDM 5	90	32.9435	6: EC AcrB A446P 01 BDM 2-5	90	27.8501	7: EC AcrB A446P 01 BDM 1-25	90	16.5895	8: EC AcrB A446P 01 BDM 0-625	90	31.5978	9: EC AcrB A446P 01 Apo	90	39.2473
1: EC AcrB A446P 01 BDM 80	91	52.5739	2: EC AcrB A446P 01 BDM 40	91	52.2409	3: EC AcrB A446P 01 BDM 20	91	44.3973	4: EC AcrB A446P 01 BDM 10	91	56.507	5: EC AcrB A446P 01 BDM 5	91	32.2401	6: EC AcrB A446P 01 BDM 2-5	91	27.2637	7: EC AcrB A446P 01 BDM 1-25	91	16.3147	8: EC AcrB A446P 01 BDM 0-625	91	30.8589	9: EC AcrB A446P 01 Apo	91	38.3742
1: EC AcrB A446P 01 BDM 80	92	51.3277	2: EC AcrB A446P 01 BDM 40	92	50.932	3: EC AcrB A446P 01 BDM 20	92	43.4367	4: EC AcrB A446P 01 BDM 10	92	55.2466	5: EC AcrB A446P 01 BDM 5	92	31.5527	6: EC AcrB A446P 01 BDM 2-5	92	26.6885	7: EC AcrB A446P 01 BDM 1-25	92	16.0535	8: EC AcrB A446P 01 BDM 0-625	92	30.1432	9: EC AcrB A446P 01 Apo	92	37.5563
1: EC AcrB A446P 01 BDM 80	93	50.0628	2: EC AcrB A446P 01 BDM 40	93	49.5662	3: EC AcrB A446P 01 BDM 20	93	42.4532	4: EC AcrB A446P 01 BDM 10	93	53.8755	5: EC AcrB A446P 01 BDM 5	93	30.834	6: EC AcrB A446P 01 BDM 2-5	93	26.075	7: EC AcrB A446P 01 BDM 1-25	93	15.7373	8: EC AcrB A446P 01 BDM 0-625	93	29.3999	9: EC AcrB A446P 01 Apo	93	36.6739
1: EC AcrB A446P 01 BDM 80	94	48.6643	2: EC AcrB A446P 01 BDM 40	94	48.2025	3: EC AcrB A446P 01 BDM 20	94	41.4358	4: EC AcrB A446P 01 BDM 10	94	52.4794	5: EC AcrB A446P 01 BDM 5	94	30.132	6: EC AcrB A446P 01 BDM 2-5	94	25.497	7: EC AcrB A446P 01 BDM 1-25	94	15.4194	8: EC AcrB A446P 01 BDM 0-625	94	28.6858	9: EC AcrB A446P 01 Apo	94	35.7529
1: EC AcrB A446P 01 BDM 80	95	47.2658	2: EC AcrB A446P 01 BDM 40	95	46.8388	3: EC AcrB A446P 01 BDM 20	95	40.4185	4: EC AcrB A446P 01 BDM 10	95	51.0833	5: EC AcrB A446P 01 BDM 5	95	29.43	6: EC AcrB A446P 01 BDM 2-5	95	24.9191	7: EC AcrB A446P 01 BDM 1-25	95	15.1014	8: EC AcrB A446P 01 BDM 0-625	95	27.9718	9: EC AcrB A446P 01 Apo	95	34.832

## Sheet: #2AP
Text	X	Y	Text	X	Y	Text	X	Y	Text	X	Y	Text	X	Y	Text	X	Y	Text	X	Y	Text	X	Y	Text	X	Y	Text	X	Y
1: A446P BDM80	25	8.72082	2: A446P BDM40	25	7.92401	3: A446P BDM20	25	6.20214	4: A446P BDM10	25	6.39502	5: A446P BDM5	25	5.71702	6: A446P BDM2-5	25	5.21976	7: A446P BDM1-25	25	5.43404	8: A446P BDM0-625	25	4.6338	9: A446P Apo(1)	25	5.08054	10: A446P Apo(2)	25	4.77504
1: A446P BDM80	26	8.92148	2: A446P BDM40	26	8.06783	3: A446P BDM20	26	6.31814	4: A446P BDM10	26	6.50184	5: A446P BDM5	26	5.81936	6: A446P BDM2-5	26	5.31147	7: A446P BDM1-25	26	5.52738	8: A446P BDM0-625	26	4.71159	9: A446P Apo(1)	26	5.16111	10: A446P Apo(2)	26	4.84412
1: A446P BDM80	27	9.12215	2: A446P BDM40	27	8.21165	3: A446P BDM20	27	6.43414	4: A446P BDM10	27	6.60867	5: A446P BDM5	27	5.92171	6: A446P BDM2-5	27	5.40319	7: A446P BDM1-25	27	5.62071	8: A446P BDM0-625	27	4.78937	9: A446P Apo(1)	27	5.24167	10: A446P Apo(2)	27	4.91319
1: A446P BDM80	28	9.33365	2: A446P BDM40	28	8.35674	3: A446P BDM20	28	6.55938	4: A446P BDM10	28	6.73173	5: A446P BDM5	28	6.04059	6: A446P BDM2-5	28	5.5008	7: A446P BDM1-25	28	5.71958	8: A446P BDM0-625	28	4.8752	9: A446P Apo(1)	28	5.3276	10: A446P Apo(2)	28	4.98896
1: A446P BDM80	29	9.54649	2: A446P BDM40	29	8.50143	3: A446P BDM20	29	6.68185	4: A446P BDM10	29	6.85013	5: A446P BDM5	29	6.16065	6: A446P BDM2-5	29	5.60476	7: A446P BDM1-25	29	5.82491	8: A446P BDM0-625	29	4.95959	9: A446P Apo(1)	29	5.41658	10: A446P Apo(2)	29	5.06231
1: A446P BDM80	30	9.76585	2: A446P BDM40	30	8.66199	3: A446P BDM20	30	6.81739	4: A446P BDM10	30	6.97575	5: A446P BDM5	30	6.27747	6: A446P BDM2-5	30	5.70913	7: A446P BDM1-25	30	5.92414	8: A446P BDM0-625	30	5.04195	9: A446P Apo(1)	30	5.50793	10: A446P Apo(2)	30	5.13917
1: A446P BDM80	31	9.98212	2: A446P BDM40	31	8.8332	3: A446P BDM20	31	6.94952	4: A446P BDM10	31	7.09868	5: A446P BDM5	31	6.39442	6: A446P BDM2-5	31	5.81376	7: A446P BDM1-25	31	6.03104	8: A446P BDM0-625	31	5.12848	9: A446P Apo(1)	31	5.59851	10: A446P Apo(2)	31	5.2174
1: A446P BDM80	32	10.1958	2: A446P BDM40	32	9.0047	3: A446P BDM20	32	7.0843	4: A446P BDM10	32	7.22453	5: A446P BDM5	32	6.5166	6: A446P BDM2-5	32	5.91546	7: A446P BDM1-25	32	6.13766	8: A446P BDM0-625	32	5.21862	9: A446P Apo(1)	32	5.68866	10: A446P Apo(2)	32	5.30087
1: A446P BDM80	33	10.4139	2: A446P BDM40	33	9.1717	3: A446P BDM20	33	7.21119	4: A446P BDM10	33	7.35529	5: A446P BDM5	33	6.64707	6: A446P BDM2-5	33	6.01779	7: A446P BDM1-25	33	6.24845	8: A446P BDM0-625	33	5.30981	9: A446P Apo(1)	33	5.77966	10: A446P Apo(2)	33	5.38341
1: A446P BDM80	34	10.6308	2: A446P BDM40	34	9.3319	3: A446P BDM20	34	7.33744	4: A446P BDM10	34	7.48262	5: A446P BDM5	34	6.77325	6: A446P BDM2-5	34	6.12612	7: A446P BDM1-25	34	6.35922	8: A446P BDM0-625	34	5.39333	9: A446P Apo(1)	34	5.87128	10: A446P Apo(2)	34	5.46251
1: A446P BDM80	35	10.8528	2: A446P BDM40	35	9.49181	3: A446P BDM20	35	7.47166	4: A446P BDM10	35	7.6192	5: A446P BDM5	35	6.89747	6: A446P BDM2-5	35	6.23145	7: A446P BDM1-25	35	6.4662	8: A446P BDM0-625	35	5.47497	9: A446P Apo(1)	35	5.96424	10: A446P Apo(2)	35	5.53746
1: A446P BDM80	36	11.0678	2: A446P BDM40	36	9.65658	3: A446P BDM20	36	7.6135	4: A446P BDM10	36	7.746	5: A446P BDM5	36	7.02579	6: A446P BDM2-5	36	6.33676	7: A446P BDM1-25	36	6.57942	8: A446P BDM0-625	36	5.56054	9: A446P Apo(1)	36	6.05588	10: A446P Apo(2)	36	5.61536
1: A446P BDM80	37	11.2909	2: A446P BDM40	37	9.82844	3: A446P BDM20	37	7.7667	4: A446P BDM10	37	7.88582	5: A446P BDM5	37	7.15644	6: A446P BDM2-5	37	6.44683	7: A446P BDM1-25	37	6.69306	8: A446P BDM0-625	37	5.64488	9: A446P Apo(1)	37	6.1525	10: A446P Apo(2)	37	5.69681
1: A446P BDM80	38	11.5111	2: A446P BDM40	38	10.005	3: A446P BDM20	38	7.9086	4: A446P BDM10	38	8.01787	5: A446P BDM5	38	7.29498	6: A446P BDM2-5	38	6.56009	7: A446P BDM1-25	38	6.80652	8: A446P BDM0-625	38	5.73608	9: A446P Apo(1)	38	6.25009	10: A446P Apo(2)	38	5.77837
1: A446P BDM80	39	11.7225	2: A446P BDM40	39	10.1663	3: A446P BDM20	39	8.04296	4: A446P BDM10	39	8.14466	5: A446P BDM5	39	7.41675	6: A446P BDM2-5	39	6.67133	7: A446P BDM1-25	39	6.90991	8: A446P BDM0-625	39	5.81808	9: A446P Apo(1)	39	6.34306	10: A446P Apo(2)	39	5.85578
1: A446P BDM80	40	11.8908	2: A446P BDM40	40	10.2951	3: A446P BDM20	40	8.1486	4: A446P BDM10	40	8.24861	5: A446P BDM5	40	7.51888	6: A446P BDM2-5	40	6.76627	7: A446P BDM1-25	40	7.00197	8: A446P BDM0-625	40	5.89673	9: A446P Apo(1)	40	6.41639	10: A446P Apo(2)	40	5.92231
1: A446P BDM80	41	12.0368	2: A446P BDM40	41	10.4168	3: A446P BDM20	41	8.25762	4: A446P BDM10	41	8.35674	5: A446P BDM5	41	7.62119	6: A446P BDM2-5	41	6.85708	7: A446P BDM1-25	41	7.09966	8: A446P BDM0-625	41	5.96885	9: A446P Apo(1)	41	6.48904	10: A446P Apo(2)	41	5.99116
1: A446P BDM80	42	12.1841	2: A446P BDM40	42	10.5372	3: A446P BDM20	42	8.36367	4: A446P BDM10	42	8.47129	5: A446P BDM5	42	7.73736	6: A446P BDM2-5	42	6.95174	7: A446P BDM1-25	42	7.20769	8: A446P BDM0-625	42	6.04891	9: A446P Apo(1)	42	6.57328	10: A446P Apo(2)	42	6.06485
1: A446P BDM80	43	12.3764	2: A446P BDM40	43	10.7069	3: A446P BDM20	43	8.51319	4: A446P BDM10	43	8.62713	5: A446P BDM5	43	7.88927	6: A446P BDM2-5	43	7.07669	7: A446P BDM1-25	43	7.34134	8: A446P BDM0-625	43	6.155	9: A446P Apo(1)	43	6.69473	10: A446P Apo(2)	43	6.1663
1: A446P BDM80	44	12.6146	2: A446P BDM40	44	10.9108	3: A446P BDM20	44	8.69482	4: A446P BDM10	44	8.81309	5: A446P BDM5	44	8.07212	6: A446P BDM2-5	44	7.24284	7: A446P BDM1-25	44	7.51109	8: A446P BDM0-625	44	6.29751	9: A446P Apo(1)	44	6.85033	10: A446P Apo(2)	44	6.29931
1: A446P BDM80	45	12.9154	2: A446P BDM40	45	11.1862	3: A446P BDM20	45	8.94815	4: A446P BDM10	45	9.07526	5: A446P BDM5	45	8.32308	6: A446P BDM2-5	45	7.47362	7: A446P BDM1-25	45	7.73825	8: A446P BDM0-625	45	6.49439	9: A446P Apo(1)	45	7.06144	10: A446P Apo(2)	45	6.4872
1: A446P BDM80	46	13.2897	2: A446P BDM40	46	11.5367	3: A446P BDM20	46	9.28115	4: A446P BDM10	46	9.41686	5: A446P BDM5	46	8.66916	6: A446P BDM2-5	46	7.78794	7: A446P BDM1-25	46	8.05513	8: A446P BDM0-625	46	6.77692	9: A446P Apo(1)	46	7.35348	10: A446P Apo(2)	46	6.75213
1: A446P BDM80	47	13.8157	2: A446P BDM40	47	12.0394	3: A446P BDM20	47	9.76085	4: A446P BDM10	47	9.91904	5: A446P BDM5	47	9.16392	6: A446P BDM2-5	47	8.23971	7: A446P BDM1-25	47	8.51823	8: A446P BDM0-625	47	7.18797	9: A446P Apo(1)	47	7.78761	10: A446P Apo(2)	47	7.14792
1: A446P BDM80	48	14.5576	2: A446P BDM40	48	12.7722	3: A446P BDM20	48	10.4528	4: A446P BDM10	48	10.6351	5: A446P BDM5	48	9.86819	6: A446P BDM2-5	48	8.90988	7: A446P BDM1-25	48	9.20245	8: A446P BDM0-625	48	7.80988	9: A446P Apo(1)	48	8.4347	10: A446P Apo(2)	48	7.73628
1: A446P BDM80	49	15.6837	2: A446P BDM40	49	13.8711	3: A446P BDM20	49	11.4891	4: A446P BDM10	49	11.6921	5: A446P BDM5	49	10.906	6: A446P BDM2-5	49	9.89838	7: A446P BDM1-25	49	10.2088	8: A446P BDM0-625	49	8.73189	9: A446P Apo(1)	49	9.38788	10: A446P Apo(2)	49	8.61579
1: A446P BDM80	50	17.1737	2: A446P BDM40	50	15.3418	3: A446P BDM20	50	12.8642	4: A446P BDM10	50	13.0904	5: A446P BDM5	50	12.2972	6: A446P BDM2-5	50	11.2292	7: A446P BDM1-25	50	11.5488	8: A446P BDM0-625	50	9.97618	9: A446P Apo(1)	50	10.6586	10: A446P Apo(2)	50	9.79244
1: A446P BDM80	51	19.0921	2: A446P BDM40	51	17.191	3: A446P BDM20	51	14.6108	4: A446P BDM10	51	14.8514	5: A446P BDM5	51	14.0447	6: A446P BDM2-5	51	12.8889	7: A446P BDM1-25	51	13.2322	8: A446P BDM0-625	51	11.5164	9: A446P Apo(1)	51	12.2403	10: A446P Apo(2)	51	11.2563
1: A446P BDM80	52	21.4722	2: A446P BDM40	52	19.5131	3: A446P BDM20	52	16.8001	4: A446P BDM10	52	17.0735	5: A446P BDM5	52	16.2644	6: A446P BDM2-5	52	15.0103	7: A446P BDM1-25	52	15.3913	8: A446P BDM0-625	52	13.4268	9: A446P Apo(1)	52	14.2108	10: A446P Apo(2)	52	13.0385
1: A446P BDM80	53	24.4655	2: A446P BDM40	53	22.4558	3: A446P BDM20	53	19.5891	4: A446P BDM10	53	19.89	5: A446P BDM5	53	19.0601	6: A446P BDM2-5	53	17.6717	7: A446P BDM1-25	53	18.0913	8: A446P BDM0-625	53	15.7248	9: A446P Apo(1)	53	16.6301	10: A446P Apo(2)	53	15.1631
1: A446P BDM80	54	27.956	2: A446P BDM40	54	25.9352	3: A446P BDM20	54	22.8932	4: A446P BDM10	54	23.2348	5: A446P BDM5	54	22.3712	6: A446P BDM2-5	54	20.8618	7: A446P BDM1-25	54	21.2943	8: A446P BDM0-625	54	18.3325	9: A446P Apo(1)	54	19.4416	10: A446P Apo(2)	54	17.4869
1: A446P BDM80	55	31.4513	2: A446P BDM40	55	29.4151	3: A446P BDM20	55	26.2322	4: A446P BDM10	55	26.5791	5: A446P BDM5	55	25.6311	6: A446P BDM2-5	55	24.0417	7: A446P BDM1-25	55	24.4621	8: A446P BDM0-625	55	20.799	9: A446P Apo(1)	55	22.166	10: A446P Apo(2)	55	19.5762
1: A446P BDM80	56	34.2893	2: A446P BDM40	56	32.2483	3: A446P BDM20	56	28.9787	4: A446P BDM10	56	29.3467	5: A446P BDM5	56	28.4014	6: A446P BDM2-5	56	26.6715	7: A446P BDM1-25	56	27.0901	8: A446P BDM0-625	56	22.7911	9: A446P Apo(1)	56	24.3773	10: A446P Apo(2)	56	21.136
1: A446P BDM80	57	36.2177	2: A446P BDM40	57	34.218	3: A446P BDM20	57	30.8756	4: A446P BDM10	57	31.2797	5: A446P BDM5	57	30.34	6: A446P BDM2-5	57	28.4676	7: A446P BDM1-25	57	28.9179	8: A446P BDM0-625	57	24.1618	9: A446P Apo(1)	57	25.8794	10: A446P Apo(2)	57	22.1128
1: A446P BDM80	58	37.4182	2: A446P BDM40	58	35.5244	3: A446P BDM20	58	32.1	4: A446P BDM10	58	32.603	5: A446P BDM5	58	31.6902	6: A446P BDM2-5	58	29.6062	7: A446P BDM1-25	58	30.138	8: A446P BDM0-625	58	25.0501	9: A446P Apo(1)	58	26.806	10: A446P Apo(2)	58	22.7283
1: A446P BDM80	59	38.3187	2: A446P BDM40	59	36.5773	3: A446P BDM20	59	33.0714	4: A446P BDM10	59	33.6785	5: A446P BDM5	59	32.6581	6: A446P BDM2-5	59	30.438	7: A446P BDM1-25	59	31.0623	8: A446P BDM0-625	59	25.6589	9: A446P Apo(1)	59	27.4033	10: A446P Apo(2)	59	23.1256
1: A446P BDM80	60	39.1364	2: A446P BDM40	60	37.6285	3: A446P BDM20	60	33.9953	4: A446P BDM10	60	34.7423	5: A446P BDM5	60	33.6401	6: A446P BDM2-5	60	31.1776	7: A446P BDM1-25	60	31.9284	8: A446P BDM0-625	60	26.1033	9: A446P Apo(1)	60	27.8352	10: A446P Apo(2)	60	23.3981
1: A446P BDM80	61	40.0142	2: A446P BDM40	61	38.72	3: A446P BDM20	61	34.9749	4: A446P BDM10	61	35.8455	5: A446P BDM5	61	34.6218	6: A446P BDM2-5	61	31.9043	7: A446P BDM1-25	61	32.7626	8: A446P BDM0-625	61	26.4953	9: A446P Apo(1)	61	28.2232	10: A446P Apo(2)	61	23.6066
1: A446P BDM80	62	40.9552	2: A446P BDM40	62	39.8953	3: A446P BDM20	62	35.9835	4: A446P BDM10	62	37.0171	5: A446P BDM5	62	35.6567	6: A446P BDM2-5	62	32.6031	7: A446P BDM1-25	62	33.6168	8: A446P BDM0-625	62	26.8348	9: A446P Apo(1)	62	28.581	10: A446P Apo(2)	62	23.7706
1: A446P BDM80	63	41.9282	2: A446P BDM40	63	41.0834	3: A446P BDM20	63	37.0563	4: A446P BDM10	63	38.2183	5: A446P BDM5	63	36.6313	6: A446P BDM2-5	63	33.2767	7: A446P BDM1-25	63	34.4162	8: A446P BDM0-625	63	27.1596	9: A446P Apo(1)	63	28.9385	10: A446P Apo(2)	63	23.9327
1: A446P BDM80	64	42.9355	2: A446P BDM40	64	42.3231	3: A446P BDM20	64	38.1373	4: A446P BDM10	64	39.4573	5: A446P BDM5	64	37.6074	6: A446P BDM2-5	64	33.9147	7: A446P BDM1-25	64	35.2456	8: A446P BDM0-625	64	27.4616	9: A446P Apo(1)	64	29.2825	10: A446P Apo(2)	64	24.0615
1: A446P BDM80	65	43.9093	2: A446P BDM40	65	43.5725	3: A446P BDM20	65	39.1918	4: A446P BDM10	65	40.7331	5: A446P BDM5	65	38.5262	6: A446P BDM2-5	65	34.5381	7: A446P BDM1-25	65	36.0092	8: A446P BDM0-625	65	27.7705	9: A446P Apo(1)	65	29.6794	10: A446P Apo(2)	65	24.166
1: A446P BDM80	66	44.9511	2: A446P BDM40	66	44.8889	3: A446P BDM20	66	40.181	4: A446P BDM10	66	42.0924	5: A446P BDM5	66	39.4491	6: A446P BDM2-5	66	35.1594	7: A446P BDM1-25	66	36.7502	8: A446P BDM0-625	66	28.0925	9: A446P Apo(1)	66	30.0622	10: A446P Apo(2)	66	24.2409
1: A446P BDM80	67	45.8407	2: A446P BDM40	67	46.176	3: A446P BDM20	67	41.1313	4: A446P BDM10	67	43.4168	5: A446P BDM5	67	40.314	6: A446P BDM2-5	67	35.7376	7: A446P BDM1-25	67	37.3906	8: A446P BDM0-625	67	28.3935	9: A446P Apo(1)	67	30.4667	10: A446P Apo(2)	67	24.2896
1: A446P BDM80	68	46.669	2: A446P BDM40	68	47.4977	3: A446P BDM20	68	42.058	4: A446P BDM10	68	44.7446	5: A446P BDM5	68	41.1592	6: A446P BDM2-5	68	36.2892	7: A446P BDM1-25	68	38.0123	8: A446P BDM0-625	68	28.6836	9: A446P Apo(1)	68	30.8465	10: A446P Apo(2)	68	24.3213
1: A446P BDM80	69	47.3081	2: A446P BDM40	69	48.7172	3: A446P BDM20	69	42.8969	4: A446P BDM10	69	45.9703	5: A446P BDM5	69	41.9304	6: A446P BDM2-5	69	36.7714	7: A446P BDM1-25	69	38.5972	8: A446P BDM0-625	69	28.918	9: A446P Apo(1)	69	31.2087	10: A446P Apo(2)	69	24.3387
1: A446P BDM80	70	47.8617	2: A446P BDM40	70	49.9401	3: A446P BDM20	70	43.6243	4: A446P BDM10	70	47.1818	5: A446P BDM5	70	42.633	6: A446P BDM2-5	70	37.1685	7: A446P BDM1-25	70	39.0921	8: A446P BDM0-625	70	29.1106	9: A446P Apo(1)	70	31.4739	10: A446P Apo(2)	70	24.3213
1: A446P BDM80	71	48.3087	2: A446P BDM40	71	51.0544	3: A446P BDM20	71	44.2508	4: A446P BDM10	71	48.2673	5: A446P BDM5	71	43.2098	6: A446P BDM2-5	71	37.491	7: A446P BDM1-25	71	39.4839	8: A446P BDM0-625	71	29.2267	9: A446P Apo(1)	71	31.6623	10: A446P Apo(2)	71	24.2821
1: A446P BDM80	72	48.6465	2: A446P BDM40	72	52.0801	3: A446P BDM20	72	44.7513	4: A446P BDM10	72	49.2793	5: A446P BDM5	72	43.602	6: A446P BDM2-5	72	37.687	7: A446P BDM1-25	72	39.7227	8: A446P BDM0-625	72	29.2496	9: A446P Apo(1)	72	31.7679	10: A446P Apo(2)	72	24.1754
1: A446P BDM80	73	48.8713	2: A446P BDM40	73	52.906	3: A446P BDM20	73	45.1586	4: A446P BDM10	73	50.1553	5: A446P BDM5	73	43.881	6: A446P BDM2-5	73	37.8197	7: A446P BDM1-25	73	39.8818	8: A446P BDM0-625	73	29.2	9: A446P Apo(1)	73	31.8072	10: A446P Apo(2)	73	24.0315
1: A446P BDM80	74	48.9843	2: A446P BDM40	74	53.547	3: A446P BDM20	74	45.4301	4: A446P BDM10	74	50.8629	5: A446P BDM5	74	44.051	6: A446P BDM2-5	74	37.7975	7: A446P BDM1-25	74	39.9523	8: A446P BDM0-625	74	29.0878	9: A446P Apo(1)	74	31.7515	10: A446P Apo(2)	74	23.8708
1: A446P BDM80	75	48.9196	2: A446P BDM40	75	53.9957	3: A446P BDM20	75	45.5992	4: A446P BDM10	75	51.4216	5: A446P BDM5	75	44.1658	6: A446P BDM2-5	75	37.74	7: A446P BDM1-25	75	39.941	8: A446P BDM0-625	75	28.9603	9: A446P Apo(1)	75	31.6365	10: A446P Apo(2)	75	23.7174
1: A446P BDM80	76	48.7246	2: A446P BDM40	76	54.3085	3: A446P BDM20	76	45.6122	4: A446P BDM10	76	51.7825	5: A446P BDM5	76	44.1454	6: A446P BDM2-5	76	37.5982	7: A446P BDM1-25	76	39.8326	8: A446P BDM0-625	76	28.7595	9: A446P Apo(1)	76	31.4631	10: A446P Apo(2)	76	23.5466
1: A446P BDM80	77	48.3661	2: A446P BDM40	77	54.4048	3: A446P BDM20	77	45.5016	4: A446P BDM10	77	52.01	5: A446P BDM5	77	44.0063	6: A446P BDM2-5	77	37.4086	7: A446P BDM1-25	77	39.6052	8: A446P BDM0-625	77	28.4966	9: A446P Apo(1)	77	31.225	10: A446P Apo(2)	77	23.3268
1: A446P BDM80	78	47.9201	2: A446P BDM40	78	54.348	3: A446P BDM20	78	45.2548	4: A446P BDM10	78	52.0031	5: A446P BDM5	78	43.761	6: A446P BDM2-5	78	37.0644	7: A446P BDM1-25	78	39.2599	8: A446P BDM0-625	78	28.17	9: A446P Apo(1)	78	30.8995	10: A446P Apo(2)	78	23.0564
1: A446P BDM80	79	47.3234	2: A446P BDM40	79	54.0239	3: A446P BDM20	79	44.8643	4: A446P BDM10	79	51.8073	5: A446P BDM5	79	43.3716	6: A446P BDM2-5	79	36.6381	7: A446P BDM1-25	79	38.8447	8: A446P BDM0-625	79	27.8013	9: A446P Apo(1)	79	30.5116	10: A446P Apo(2)	79	22.7659
1: A446P BDM80	80	46.6087	2: A446P BDM40	80	53.5445	3: A446P BDM20	80	44.3392	4: A446P BDM10	80	51.4079	5: A446P BDM5	80	42.8834	6: A446P BDM2-5	80	36.1248	7: A446P BDM1-25	80	38.3206	8: A446P BDM0-625	80	27.3843	9: A446P Apo(1)	80	30.0496	10: A446P Apo(2)	80	22.4686
1: A446P BDM80	81	45.8743	2: A446P BDM40	81	52.8863	3: A446P BDM20	81	43.7427	4: A446P BDM10	81	50.8893	5: A446P BDM5	81	42.2878	6: A446P BDM2-5	81	35.6163	7: A446P BDM1-25	81	37.7588	8: A446P BDM0-625	81	26.9393	9: A446P Apo(1)	81	29.5719	10: A446P Apo(2)	81	22.1556
1: A446P BDM80	82	45.052	2: A446P BDM40	82	52.1509	3: A446P BDM20	82	43.0619	4: A446P BDM10	82	50.1955	5: A446P BDM5	82	41.6794	6: A446P BDM2-5	82	35.0334	7: A446P BDM1-25	82	37.0776	8: A446P BDM0-625	82	26.4724	9: A446P Apo(1)	82	29.0659	10: A446P Apo(2)	82	21.8002
1: A446P BDM80	83	44.1388	2: A446P BDM40	83	51.2526	3: A446P BDM20	83	42.292	4: A446P BDM10	83	49.3785	5: A446P BDM5	83	40.9894	6: A446P BDM2-5	83	34.3881	7: A446P BDM1-25	83	36.3583	8: A446P BDM0-625	83	25.9784	9: A446P Apo(1)	83	28.5443	10: A446P Apo(2)	83	21.4093
1: A446P BDM80	84	43.1377	2: A446P BDM40	84	50.2689	3: A446P BDM20	84	41.4623	4: A446P BDM10	84	48.4427	5: A446P BDM5	84	40.2289	6: A446P BDM2-5	84	33.7281	7: A446P BDM1-25	84	35.6534	8: A446P BDM0-625	84	25.4869	9: A446P Apo(1)	84	28.0042	10: A446P Apo(2)	84	21.0501
1: A446P BDM80	85	42.1532	2: A446P BDM40	85	49.2543	3: A446P BDM20	85	40.6634	4: A446P BDM10	85	47.5183	5: A446P BDM5	85	39.4076	6: A446P BDM2-5	85	33.0665	7: A446P BDM1-25	85	35.0055	8: A446P BDM0-625	85	25.0064	9: A446P Apo(1)	85	27.4877	10: A446P Apo(2)	85	20.7116
1: A446P BDM80	86	41.2666	2: A446P BDM40	86	48.3058	3: A446P BDM20	86	39.9132	4: A446P BDM10	86	46.5931	5: A446P BDM5	86	38.6512	6: A446P BDM2-5	86	32.4718	7: A446P BDM1-25	86	34.4159	8: A446P BDM0-625	86	24.5753	9: A446P Apo(1)	86	27.005	10: A446P Apo(2)	86	20.3931
1: A446P BDM80	87	40.392	2: A446P BDM40	87	47.403	3: A446P BDM20	87	39.1798	4: A446P BDM10	87	45.737	5: A446P BDM5	87	37.9711	6: A446P BDM2-5	87	31.8655	7: A446P BDM1-25	87	33.8334	8: A446P BDM0-625	87	24.1451	9: A446P Apo(1)	87	26.5096	10: A446P Apo(2)	87	20.0639
1: A446P BDM80	88	39.5945	2: A446P BDM40	88	46.5148	3: A446P BDM20	88	38.4483	4: A446P BDM10	88	44.9014	5: A446P BDM5	88	37.3007	6: A446P BDM2-5	88	31.3206	7: A446P BDM1-25	88	33.2668	8: A446P BDM0-625	88	23.761	9: A446P Apo(1)	88	26.0598	10: A446P Apo(2)	88	19.7581
1: A446P BDM80	89	38.7391	2: A446P BDM40	89	45.6212	3: A446P BDM20	89	37.6789	4: A446P BDM10	89	44.0327	5: A446P BDM5	89	36.6693	6: A446P BDM2-5	89	30.7858	7: A446P BDM1-25	89	32.682	8: A446P BDM0-625	89	23.3754	9: A446P Apo(1)	89	25.5928	10: A446P Apo(2)	89	19.4384
1: A446P BDM80	90	37.8952	2: A446P BDM40	90	44.5496	3: A446P BDM20	90	36.8945	4: A446P BDM10	90	43.0771	5: A446P BDM5	90	35.9602	6: A446P BDM2-5	90	30.2372	7: A446P BDM1-25	90	32.0738	8: A446P BDM0-625	90	22.9778	9: A446P Apo(1)	90	25.1347	10: A446P Apo(2)	90	19.1064
1: A446P BDM80	91	37.0282	2: A446P BDM40	91	43.529	3: A446P BDM20	91	36.1266	4: A446P BDM10	91	42.1585	5: A446P BDM5	91	35.314	6: A446P BDM2-5	91	29.6679	7: A446P BDM1-25	91	31.4372	8: A446P BDM0-625	91	22.5239	9: A446P Apo(1)	91	24.6195	10: A446P Apo(2)	91	18.7736
1: A446P BDM80	92	36.1309	2: A446P BDM40	92	42.497	3: A446P BDM20	92	35.3863	4: A446P BDM10	92	41.2682	5: A446P BDM5	92	34.5609	6: A446P BDM2-5	92	29.0883	7: A446P BDM1-25	92	30.8154	8: A446P BDM0-625	92	22.0465	9: A446P Apo(1)	92	24.1053	10: A446P Apo(2)	92	18.4493
1: A446P BDM80	93	35.1996	2: A446P BDM40	93	41.5884	3: A446P BDM20	93	34.6123	4: A446P BDM10	93	40.4743	5: A446P BDM5	93	33.762	6: A446P BDM2-5	93	28.4999	7: A446P BDM1-25	93	30.186	8: A446P BDM0-625	93	21.5915	9: A446P Apo(1)	93	23.6127	10: A446P Apo(2)	93	18.12
1: A446P BDM80	94	34.221	2: A446P BDM40	94	40.541	3: A446P BDM20	94	33.8375	4: A446P BDM10	94	39.5413	5: A446P BDM5	94	32.9373	6: A446P BDM2-5	94	27.8757	7: A446P BDM1-25	94	29.5811	8: A446P BDM0-625	94	21.1589	9: A446P Apo(1)	94	23.1257	10: A446P Apo(2)	94	17.7382
1: A446P BDM80	95	33.2424	2: A446P BDM40	95	39.4936	3: A446P BDM20	95	33.0627	4: A446P BDM10	95	38.6083	5: A446P BDM5	95	32.1127	6: A446P BDM2-5	95	27.2515	7: A446P BDM1-25	95	28.9763	8: A446P BDM0-625	95	20.7262	9: A446P Apo(1)	95	22.6387	10: A446P Apo(2)	95	17.3564

## Sheet: #3AP
Text	X	Y	Text	X	Y	Text	X	Y	Text	X	Y	Text	X	Y	Text	X	Y	Text	X	Y	Text	X	Y	Text	X	Y	Text	X	Y
1: A446P BDM80	25	12.634	2: A446P BDM40	25	8.78041	3: A446P BDM20	25	7.88096	4: A446P BDM10	25	7.60915	5: A446P BDM5	25	6.4038	6: A446P BDM2-5	25	5.72644	7: A446P BDM1-25	25	6.63748	8: A446P BDM0-625	25	6.07348	9: A446P Apo(1)	25	6.41403	10: A446P Apo(2)	25	7.59424
1: A446P BDM80	26	12.9012	2: A446P BDM40	26	8.9488	3: A446P BDM20	26	8.00506	4: A446P BDM10	26	7.72176	5: A446P BDM5	26	6.50089	6: A446P BDM2-5	26	5.79761	7: A446P BDM1-25	26	6.72719	8: A446P BDM0-625	26	6.14814	9: A446P Apo(1)	26	6.46997	10: A446P Apo(2)	26	7.68093
1: A446P BDM80	27	13.1684	2: A446P BDM40	27	9.11719	3: A446P BDM20	27	8.12915	4: A446P BDM10	27	7.83437	5: A446P BDM5	27	6.59799	6: A446P BDM2-5	27	5.86878	7: A446P BDM1-25	27	6.8169	8: A446P BDM0-625	27	6.22281	9: A446P Apo(1)	27	6.52591	10: A446P Apo(2)	27	7.76762
1: A446P BDM80	28	13.4307	2: A446P BDM40	28	9.28173	3: A446P BDM20	28	8.25711	4: A446P BDM10	28	7.95301	5: A446P BDM5	28	6.68505	6: A446P BDM2-5	28	5.93987	7: A446P BDM1-25	28	6.90271	8: A446P BDM0-625	28	6.29069	9: A446P Apo(1)	28	6.59431	10: A446P Apo(2)	28	7.86016
1: A446P BDM80	29	13.7117	2: A446P BDM40	29	9.45221	3: A446P BDM20	29	8.38496	4: A446P BDM10	29	8.07363	5: A446P BDM5	29	6.77406	6: A446P BDM2-5	29	6.01795	7: A446P BDM1-25	29	6.99765	8: A446P BDM0-625	29	6.36293	9: A446P Apo(1)	29	6.6614	10: A446P Apo(2)	29	7.97008
1: A446P BDM80	30	14.0087	2: A446P BDM40	30	9.63806	3: A446P BDM20	30	8.51955	4: A446P BDM10	30	8.19046	5: A446P BDM5	30	6.86833	6: A446P BDM2-5	30	6.09828	7: A446P BDM1-25	30	7.09032	8: A446P BDM0-625	30	6.4348	9: A446P Apo(1)	30	6.72846	10: A446P Apo(2)	30	8.08138
1: A446P BDM80	31	14.3187	2: A446P BDM40	31	9.8359	3: A446P BDM20	31	8.65983	4: A446P BDM10	31	8.30956	5: A446P BDM5	31	6.97421	6: A446P BDM2-5	31	6.18195	7: A446P BDM1-25	31	7.18266	8: A446P BDM0-625	31	6.52075	9: A446P Apo(1)	31	6.80308	10: A446P Apo(2)	31	8.17107
1: A446P BDM80	32	14.6297	2: A446P BDM40	32	10.0279	3: A446P BDM20	32	8.79975	4: A446P BDM10	32	8.43568	5: A446P BDM5	32	7.08659	6: A446P BDM2-5	32	6.26274	7: A446P BDM1-25	32	7.27644	8: A446P BDM0-625	32	6.59954	9: A446P Apo(1)	32	6.87946	10: A446P Apo(2)	32	8.24715
1: A446P BDM80	33	14.9353	2: A446P BDM40	33	10.2079	3: A446P BDM20	33	8.94442	4: A446P BDM10	33	8.57442	5: A446P BDM5	33	7.19117	6: A446P BDM2-5	33	6.34405	7: A446P BDM1-25	33	7.37536	8: A446P BDM0-625	33	6.6836	9: A446P Apo(1)	33	6.96554	10: A446P Apo(2)	33	8.32937
1: A446P BDM80	34	15.2485	2: A446P BDM40	34	10.389	3: A446P BDM20	34	9.09006	4: A446P BDM10	34	8.70331	5: A446P BDM5	34	7.29153	6: A446P BDM2-5	34	6.4237	7: A446P BDM1-25	34	7.47757	8: A446P BDM0-625	34	6.76184	9: A446P Apo(1)	34	7.04297	10: A446P Apo(2)	34	8.42708
1: A446P BDM80	35	15.5455	2: A446P BDM40	35	10.5715	3: A446P BDM20	35	9.22881	4: A446P BDM10	35	8.83082	5: A446P BDM5	35	7.38488	6: A446P BDM2-5	35	6.50356	7: A446P BDM1-25	35	7.57246	8: A446P BDM0-625	35	6.83688	9: A446P Apo(1)	35	7.11531	10: A446P Apo(2)	35	8.5393
1: A446P BDM80	36	15.8019	2: A446P BDM40	36	10.7366	3: A446P BDM20	36	9.35493	4: A446P BDM10	36	8.94579	5: A446P BDM5	36	7.47181	6: A446P BDM2-5	36	6.57658	7: A446P BDM1-25	36	7.65939	8: A446P BDM0-625	36	6.904	9: A446P Apo(1)	36	7.17665	10: A446P Apo(2)	36	8.6363
1: A446P BDM80	37	16.0301	2: A446P BDM40	37	10.8836	3: A446P BDM20	37	9.47059	4: A446P BDM10	37	9.056	5: A446P BDM5	37	7.55789	6: A446P BDM2-5	37	6.63937	7: A446P BDM1-25	37	7.74059	8: A446P BDM0-625	37	6.96974	9: A446P Apo(1)	37	7.23036	10: A446P Apo(2)	37	8.73152
1: A446P BDM80	38	16.238	2: A446P BDM40	38	11.0185	3: A446P BDM20	38	9.57995	4: A446P BDM10	38	9.157	5: A446P BDM5	38	7.63869	6: A446P BDM2-5	38	6.70108	7: A446P BDM1-25	38	7.82183	8: A446P BDM0-625	38	7.03365	9: A446P Apo(1)	38	7.29185	10: A446P Apo(2)	38	8.81409
1: A446P BDM80	39	16.4746	2: A446P BDM40	39	11.1773	3: A446P BDM20	39	9.70461	4: A446P BDM10	39	9.27173	5: A446P BDM5	39	7.72812	6: A446P BDM2-5	39	6.77716	7: A446P BDM1-25	39	7.90698	8: A446P BDM0-625	39	7.10566	9: A446P Apo(1)	39	7.36522	10: A446P Apo(2)	39	8.90521
1: A446P BDM80	40	16.7355	2: A446P BDM40	40	11.3534	3: A446P BDM20	40	9.8431	4: A446P BDM10	40	9.39801	5: A446P BDM5	40	7.8376	6: A446P BDM2-5	40	6.87222	7: A446P BDM1-25	40	8.01188	8: A446P BDM0-625	40	7.18899	9: A446P Apo(1)	40	7.44933	10: A446P Apo(2)	40	9.0365
1: A446P BDM80	41	17.0386	2: A446P BDM40	41	11.5609	3: A446P BDM20	41	10.0046	4: A446P BDM10	41	9.57897	5: A446P BDM5	41	7.97102	6: A446P BDM2-5	41	6.98359	7: A446P BDM1-25	41	8.14159	8: A446P BDM0-625	41	7.29529	9: A446P Apo(1)	41	7.54532	10: A446P Apo(2)	41	9.18536
1: A446P BDM80	42	17.3668	2: A446P BDM40	42	11.7908	3: A446P BDM20	42	10.1938	4: A446P BDM10	42	9.78348	5: A446P BDM5	42	8.13248	6: A446P BDM2-5	42	7.11553	7: A446P BDM1-25	42	8.29435	8: A446P BDM0-625	42	7.42647	9: A446P Apo(1)	42	7.66293	10: A446P Apo(2)	42	9.3538
1: A446P BDM80	43	17.7299	2: A446P BDM40	43	12.0633	3: A446P BDM20	43	10.4278	4: A446P BDM10	43	10.0331	5: A446P BDM5	43	8.32155	6: A446P BDM2-5	43	7.27529	7: A446P BDM1-25	43	8.48037	8: A446P BDM0-625	43	7.59283	9: A446P Apo(1)	43	7.81539	10: A446P Apo(2)	43	9.54962
1: A446P BDM80	44	18.1399	2: A446P BDM40	44	12.385	3: A446P BDM20	44	10.7191	4: A446P BDM10	44	10.3127	5: A446P BDM5	44	8.56001	6: A446P BDM2-5	44	7.48151	7: A446P BDM1-25	44	8.71737	8: A446P BDM0-625	44	7.80494	9: A446P Apo(1)	44	8.02015	10: A446P Apo(2)	44	9.80932
1: A446P BDM80	45	18.6556	2: A446P BDM40	45	12.7859	3: A446P BDM20	45	11.0813	4: A446P BDM10	45	10.6806	5: A446P BDM5	45	8.86989	6: A446P BDM2-5	45	7.75893	7: A446P BDM1-25	45	9.03005	8: A446P BDM0-625	45	8.08701	9: A446P Apo(1)	45	8.30228	10: A446P Apo(2)	45	10.1607
1: A446P BDM80	46	19.3204	2: A446P BDM40	46	13.3135	3: A446P BDM20	46	11.5764	4: A446P BDM10	46	11.1552	5: A446P BDM5	46	9.28623	6: A446P BDM2-5	46	8.13658	7: A446P BDM1-25	46	9.46178	8: A446P BDM0-625	46	8.4684	9: A446P Apo(1)	46	8.68767	10: A446P Apo(2)	46	10.6274
1: A446P BDM80	47	20.2115	2: A446P BDM40	47	14.0527	3: A446P BDM20	47	12.2639	4: A446P BDM10	47	11.8224	5: A446P BDM5	47	9.87868	6: A446P BDM2-5	47	8.68341	7: A446P BDM1-25	47	10.0716	8: A446P BDM0-625	47	9.03173	9: A446P Apo(1)	47	9.25122	10: A446P Apo(2)	47	11.2974
1: A446P BDM80	48	21.5106	2: A446P BDM40	48	15.147	3: A446P BDM20	48	13.2892	4: A446P BDM10	48	12.8434	5: A446P BDM5	48	10.7748	6: A446P BDM2-5	48	9.512	7: A446P BDM1-25	48	11.013	8: A446P BDM0-625	48	9.88143	9: A446P Apo(1)	48	10.1078	10: A446P Apo(2)	48	12.3072
1: A446P BDM80	49	23.5103	2: A446P BDM40	49	16.873	3: A446P BDM20	49	14.8875	4: A446P BDM10	49	14.4587	5: A446P BDM5	49	12.1852	6: A446P BDM2-5	49	10.8251	7: A446P BDM1-25	49	12.4859	8: A446P BDM0-625	49	11.2493	9: A446P Apo(1)	49	11.4988	10: A446P Apo(2)	49	13.8977
1: A446P BDM80	50	26.2569	2: A446P BDM40	50	19.2449	3: A446P BDM20	50	17.1366	4: A446P BDM10	50	16.6634	5: A446P BDM5	50	14.1449	6: A446P BDM2-5	50	12.6565	7: A446P BDM1-25	50	14.4588	8: A446P BDM0-625	50	13.1144	9: A446P Apo(1)	50	13.4156	10: A446P Apo(2)	50	16.0458
1: A446P BDM80	51	29.6689	2: A446P BDM40	51	22.2559	3: A446P BDM20	51	20.015	4: A446P BDM10	51	19.5014	5: A446P BDM5	51	16.6708	6: A446P BDM2-5	51	15.0098	7: A446P BDM1-25	51	17.0181	8: A446P BDM0-625	51	15.5404	9: A446P Apo(1)	51	15.893	10: A446P Apo(2)	51	18.8601
1: A446P BDM80	52	33.9217	2: A446P BDM40	52	26.0855	3: A446P BDM20	52	23.75	4: A446P BDM10	52	23.1201	5: A446P BDM5	52	19.881	6: A446P BDM2-5	52	17.9735	7: A446P BDM1-25	52	20.2635	8: A446P BDM0-625	52	18.5764	9: A446P Apo(1)	52	19.0234	10: A446P Apo(2)	52	22.4481
1: A446P BDM80	53	39.2359	2: A446P BDM40	53	31.0411	3: A446P BDM20	53	28.6035	4: A446P BDM10	53	27.8613	5: A446P BDM5	53	24.0474	6: A446P BDM2-5	53	21.6806	7: A446P BDM1-25	53	24.5477	8: A446P BDM0-625	53	22.4658	9: A446P Apo(1)	53	23.0362	10: A446P Apo(2)	53	27.2091
1: A446P BDM80	54	45.5768	2: A446P BDM40	54	37.0408	3: A446P BDM20	54	34.6872	4: A446P BDM10	54	33.6964	5: A446P BDM5	54	29.0987	6: A446P BDM2-5	54	25.9423	7: A446P BDM1-25	54	29.6555	8: A446P BDM0-625	54	26.9123	9: A446P Apo(1)	54	27.8425	10: A446P Apo(2)	54	32.9916
1: A446P BDM80	55	51.9059	2: A446P BDM40	55	43.1898	3: A446P BDM20	55	41.0258	4: A446P BDM10	55	39.8252	5: A446P BDM5	55	34.3233	6: A446P BDM2-5	55	30.0512	7: A446P BDM1-25	55	35.0018	8: A446P BDM0-625	55	31.2616	9: A446P Apo(1)	55	32.6923	10: A446P Apo(2)	55	39.1435
1: A446P BDM80	56	57.2393	2: A446P BDM40	56	48.4159	3: A446P BDM20	56	46.5694	4: A446P BDM10	56	45.1331	5: A446P BDM5	56	38.7877	6: A446P BDM2-5	56	33.3366	7: A446P BDM1-25	56	39.5699	8: A446P BDM0-625	56	34.6675	9: A446P Apo(1)	56	36.7588	10: A446P Apo(2)	56	44.3885
1: A446P BDM80	57	60.8115	2: A446P BDM40	57	52.0692	3: A446P BDM20	57	50.4611	4: A446P BDM10	57	48.8146	5: A446P BDM5	57	42.0314	6: A446P BDM2-5	57	35.5774	7: A446P BDM1-25	57	42.769	8: A446P BDM0-625	57	37.0381	9: A446P Apo(1)	57	39.6597	10: A446P Apo(2)	57	48.0444
1: A446P BDM80	58	62.9506	2: A446P BDM40	58	54.2393	3: A446P BDM20	58	52.8735	4: A446P BDM10	58	51.105	5: A446P BDM5	58	44.0615	6: A446P BDM2-5	58	36.9924	7: A446P BDM1-25	58	44.7394	8: A446P BDM0-625	58	38.4535	9: A446P Apo(1)	58	41.4992	10: A446P Apo(2)	58	50.2785
1: A446P BDM80	59	64.1409	2: A446P BDM40	59	55.5002	3: A446P BDM20	59	54.408	4: A446P BDM10	59	52.5868	5: A446P BDM5	59	45.3714	6: A446P BDM2-5	59	37.9557	7: A446P BDM1-25	59	46.0345	8: A446P BDM0-625	59	39.4091	9: A446P Apo(1)	59	42.7498	10: A446P Apo(2)	59	51.7873
1: A446P BDM80	60	64.9547	2: A446P BDM40	60	56.4137	3: A446P BDM20	60	55.5989	4: A446P BDM10	60	53.8068	5: A446P BDM5	60	46.2124	6: A446P BDM2-5	60	38.6261	7: A446P BDM1-25	60	46.9767	8: A446P BDM0-625	60	40.0428	9: A446P Apo(1)	60	43.6553	10: A446P Apo(2)	60	53.0366
1: A446P BDM80	61	65.6829	2: A446P BDM40	61	57.2612	3: A446P BDM20	61	56.7324	4: A446P BDM10	61	54.8613	5: A446P BDM5	61	46.9757	6: A446P BDM2-5	61	39.1395	7: A446P BDM1-25	61	47.7857	8: A446P BDM0-625	61	40.5627	9: A446P Apo(1)	61	44.4107	10: A446P Apo(2)	61	54.1372
1: A446P BDM80	62	66.3647	2: A446P BDM40	62	58.0901	3: A446P BDM20	62	57.8016	4: A446P BDM10	62	55.8076	5: A446P BDM5	62	47.621	6: A446P BDM2-5	62	39.4993	7: A446P BDM1-25	62	48.4628	8: A446P BDM0-625	62	40.991	9: A446P Apo(1)	62	45.0898	10: A446P Apo(2)	62	55.2113
1: A446P BDM80	63	67.0858	2: A446P BDM40	63	58.9263	3: A446P BDM20	63	58.8773	4: A446P BDM10	63	56.8199	5: A446P BDM5	63	48.2645	6: A446P BDM2-5	63	39.7774	7: A446P BDM1-25	63	49.2658	8: A446P BDM0-625	63	41.3447	9: A446P Apo(1)	63	45.6997	10: A446P Apo(2)	63	56.3266
1: A446P BDM80	64	67.6574	2: A446P BDM40	64	59.7463	3: A446P BDM20	64	59.9533	4: A446P BDM10	64	57.7077	5: A446P BDM5	64	48.8184	6: A446P BDM2-5	64	39.9487	7: A446P BDM1-25	64	49.9912	8: A446P BDM0-625	64	41.6531	9: A446P Apo(1)	64	46.3157	10: A446P Apo(2)	64	57.4419
1: A446P BDM80	65	68.2374	2: A446P BDM40	65	60.6219	3: A446P BDM20	65	61.031	4: A446P BDM10	65	58.617	5: A446P BDM5	65	49.4331	6: A446P BDM2-5	65	40.0673	7: A446P BDM1-25	65	50.5832	8: A446P BDM0-625	65	41.9431	9: A446P Apo(1)	65	47.0132	10: A446P Apo(2)	65	58.4244
1: A446P BDM80	66	68.7992	2: A446P BDM40	66	61.4544	3: A446P BDM20	66	62.1386	4: A446P BDM10	66	59.4386	5: A446P BDM5	66	50.0357	6: A446P BDM2-5	66	40.1776	7: A446P BDM1-25	66	51.2956	8: A446P BDM0-625	66	42.1605	9: A446P Apo(1)	66	47.7016	10: A446P Apo(2)	66	59.5302
1: A446P BDM80	67	69.3075	2: A446P BDM40	67	62.3464	3: A446P BDM20	67	63.2107	4: A446P BDM10	67	60.2948	5: A446P BDM5	67	50.6775	6: A446P BDM2-5	67	40.2332	7: A446P BDM1-25	67	52.0329	8: A446P BDM0-625	67	42.3518	9: A446P Apo(1)	67	48.3675	10: A446P Apo(2)	67	60.6076
1: A446P BDM80	68	69.7373	2: A446P BDM40	68	63.075	3: A446P BDM20	68	64.247	4: A446P BDM10	68	61.1241	5: A446P BDM5	68	51.2044	6: A446P BDM2-5	68	40.2838	7: A446P BDM1-25	68	52.9635	8: A446P BDM0-625	68	42.4537	9: A446P Apo(1)	68	48.8919	10: A446P Apo(2)	68	61.8871
1: A446P BDM80	69	70.0028	2: A446P BDM40	69	63.7285	3: A446P BDM20	69	65.2226	4: A446P BDM10	69	61.7902	5: A446P BDM5	69	51.6876	6: A446P BDM2-5	69	40.2767	7: A446P BDM1-25	69	53.6553	8: A446P BDM0-625	69	42.5246	9: A446P Apo(1)	69	49.5222	10: A446P Apo(2)	69	62.9791
1: A446P BDM80	70	70.1257	2: A446P BDM40	70	64.1913	3: A446P BDM20	70	65.9731	4: A446P BDM10	70	62.3446	5: A446P BDM5	70	52.0652	6: A446P BDM2-5	70	40.227	7: A446P BDM1-25	70	54.2414	8: A446P BDM0-625	70	42.5194	9: A446P Apo(1)	70	50.1003	10: A446P Apo(2)	70	64.0351
1: A446P BDM80	71	70.0919	2: A446P BDM40	71	64.5918	3: A446P BDM20	71	66.6111	4: A446P BDM10	71	62.7449	5: A446P BDM5	71	52.3045	6: A446P BDM2-5	71	40.0655	7: A446P BDM1-25	71	54.6819	8: A446P BDM0-625	71	42.4387	9: A446P Apo(1)	71	50.5502	10: A446P Apo(2)	71	64.9174
1: A446P BDM80	72	69.9333	2: A446P BDM40	72	64.8468	3: A446P BDM20	72	67.051	4: A446P BDM10	72	62.9895	5: A446P BDM5	72	52.3838	6: A446P BDM2-5	72	39.8423	7: A446P BDM1-25	72	54.9676	8: A446P BDM0-625	72	42.3147	9: A446P Apo(1)	72	50.7863	10: A446P Apo(2)	72	65.7189
1: A446P BDM80	73	69.6612	2: A446P BDM40	73	64.8972	3: A446P BDM20	73	67.3524	4: A446P BDM10	73	63.1344	5: A446P BDM5	73	52.351	6: A446P BDM2-5	73	39.6067	7: A446P BDM1-25	73	55.1523	8: A446P BDM0-625	73	42.0762	9: A446P Apo(1)	73	50.956	10: A446P Apo(2)	73	66.3901
1: A446P BDM80	74	69.2491	2: A446P BDM40	74	64.7563	3: A446P BDM20	74	67.3668	4: A446P BDM10	74	63.1013	5: A446P BDM5	74	52.1976	6: A446P BDM2-5	74	39.3373	7: A446P BDM1-25	74	55.1584	8: A446P BDM0-625	74	41.7774	9: A446P Apo(1)	74	51.0314	10: A446P Apo(2)	74	66.8477
1: A446P BDM80	75	68.7091	2: A446P BDM40	75	64.4181	3: A446P BDM20	75	67.111	4: A446P BDM10	75	62.9373	5: A446P BDM5	75	51.927	6: A446P BDM2-5	75	38.9916	7: A446P BDM1-25	75	55.0692	8: A446P BDM0-625	75	41.4126	9: A446P Apo(1)	75	50.9382	10: A446P Apo(2)	75	67.1453
1: A446P BDM80	76	68.0856	2: A446P BDM40	76	64.002	3: A446P BDM20	76	66.7703	4: A446P BDM10	76	62.6695	5: A446P BDM5	76	51.4939	6: A446P BDM2-5	76	38.5862	7: A446P BDM1-25	76	54.864	8: A446P BDM0-625	76	41.0319	9: A446P Apo(1)	76	50.6779	10: A446P Apo(2)	76	67.3094
1: A446P BDM80	77	67.3122	2: A446P BDM40	77	63.3858	3: A446P BDM20	77	66.2728	4: A446P BDM10	77	62.2083	5: A446P BDM5	77	50.96	6: A446P BDM2-5	77	38.1142	7: A446P BDM1-25	77	54.4654	8: A446P BDM0-625	77	40.5914	9: A446P Apo(1)	77	50.3385	10: A446P Apo(2)	77	67.321
1: A446P BDM80	78	66.4107	2: A446P BDM40	78	62.6637	3: A446P BDM20	78	65.5997	4: A446P BDM10	78	61.7085	5: A446P BDM5	78	50.3156	6: A446P BDM2-5	78	37.6322	7: A446P BDM1-25	78	53.9929	8: A446P BDM0-625	78	40.0768	9: A446P Apo(1)	78	49.9318	10: A446P Apo(2)	78	67.1227
1: A446P BDM80	79	65.41	2: A446P BDM40	79	61.7779	3: A446P BDM20	79	64.7795	4: A446P BDM10	79	61.0857	5: A446P BDM5	79	49.6636	6: A446P BDM2-5	79	37.1385	7: A446P BDM1-25	79	53.3578	8: A446P BDM0-625	79	39.5849	9: A446P Apo(1)	79	49.4501	10: A446P Apo(2)	79	66.685
1: A446P BDM80	80	64.3956	2: A446P BDM40	80	60.8346	3: A446P BDM20	80	63.8069	4: A446P BDM10	80	60.3762	5: A446P BDM5	80	48.8934	6: A446P BDM2-5	80	36.5608	7: A446P BDM1-25	80	52.6361	8: A446P BDM0-625	80	39.0498	9: A446P Apo(1)	80	48.8463	10: A446P Apo(2)	80	66.1104
1: A446P BDM80	81	63.3665	2: A446P BDM40	81	59.8658	3: A446P BDM20	81	62.7239	4: A446P BDM10	81	59.6338	5: A446P BDM5	81	48.1995	6: A446P BDM2-5	81	35.9898	7: A446P BDM1-25	81	51.8191	8: A446P BDM0-625	81	38.4814	9: A446P Apo(1)	81	48.2149	10: A446P Apo(2)	81	65.4236
1: A446P BDM80	82	62.3681	2: A446P BDM40	82	58.927	3: A446P BDM20	82	61.6853	4: A446P BDM10	82	58.8508	5: A446P BDM5	82	47.4093	6: A446P BDM2-5	82	35.3782	7: A446P BDM1-25	82	50.9687	8: A446P BDM0-625	82	37.8689	9: A446P Apo(1)	82	47.6691	10: A446P Apo(2)	82	64.6345
1: A446P BDM80	83	61.3372	2: A446P BDM40	83	58.0391	3: A446P BDM20	83	60.7642	4: A446P BDM10	83	58.1995	5: A446P BDM5	83	46.7273	6: A446P BDM2-5	83	34.8861	7: A446P BDM1-25	83	50.2218	8: A446P BDM0-625	83	37.3365	9: A446P Apo(1)	83	47.2406	10: A446P Apo(2)	83	63.7265
1: A446P BDM80	84	60.2882	2: A446P BDM40	84	57.2228	3: A446P BDM20	84	59.9256	4: A446P BDM10	84	57.4225	5: A446P BDM5	84	46.0261	6: A446P BDM2-5	84	34.3968	7: A446P BDM1-25	84	49.5067	8: A446P BDM0-625	84	36.8693	9: A446P Apo(1)	84	46.7226	10: A446P Apo(2)	84	62.8555
1: A446P BDM80	85	59.196	2: A446P BDM40	85	56.3133	3: A446P BDM20	85	58.9705	4: A446P BDM10	85	56.6518	5: A446P BDM5	85	45.378	6: A446P BDM2-5	85	33.9312	7: A446P BDM1-25	85	48.8595	8: A446P BDM0-625	85	36.3717	9: A446P Apo(1)	85	46.0836	10: A446P Apo(2)	85	61.9472
1: A446P BDM80	86	58.1419	2: A446P BDM40	86	55.4412	3: A446P BDM20	86	57.9526	4: A446P BDM10	86	55.9106	5: A446P BDM5	86	44.7782	6: A446P BDM2-5	86	33.504	7: A446P BDM1-25	86	48.1932	8: A446P BDM0-625	86	35.8223	9: A446P Apo(1)	86	45.4465	10: A446P Apo(2)	86	61.0908
1: A446P BDM80	87	57.0739	2: A446P BDM40	87	54.4417	3: A446P BDM20	87	56.9205	4: A446P BDM10	87	55.1379	5: A446P BDM5	87	44.1272	6: A446P BDM2-5	87	33.0042	7: A446P BDM1-25	87	47.5804	8: A446P BDM0-625	87	35.2656	9: A446P Apo(1)	87	44.9042	10: A446P Apo(2)	87	60.2106
1: A446P BDM80	88	55.8934	2: A446P BDM40	88	53.4959	3: A446P BDM20	88	55.9226	4: A446P BDM10	88	54.3991	5: A446P BDM5	88	43.4292	6: A446P BDM2-5	88	32.5245	7: A446P BDM1-25	88	46.9848	8: A446P BDM0-625	88	34.7428	9: A446P Apo(1)	88	44.3403	10: A446P Apo(2)	88	59.2461
1: A446P BDM80	89	54.6262	2: A446P BDM40	89	52.4244	3: A446P BDM20	89	54.8647	4: A446P BDM10	89	53.522	5: A446P BDM5	89	42.6566	6: A446P BDM2-5	89	31.9238	7: A446P BDM1-25	89	46.2891	8: A446P BDM0-625	89	34.1527	9: A446P Apo(1)	89	43.6563	10: A446P Apo(2)	89	58.2222
1: A446P BDM80	90	53.2853	2: A446P BDM40	90	51.3767	3: A446P BDM20	90	53.7381	4: A446P BDM10	90	52.6619	5: A446P BDM5	90	41.8733	6: A446P BDM2-5	90	31.3116	7: A446P BDM1-25	90	45.6006	8: A446P BDM0-625	90	33.5109	9: A446P Apo(1)	90	42.9066	10: A446P Apo(2)	90	57.0589
1: A446P BDM80	91	52.0516	2: A446P BDM40	91	50.3238	3: A446P BDM20	91	52.5553	4: A446P BDM10	91	51.7327	5: A446P BDM5	91	41.0278	6: A446P BDM2-5	91	30.6027	7: A446P BDM1-25	91	44.7686	8: A446P BDM0-625	91	32.8003	9: A446P Apo(1)	91	42.1139	10: A446P Apo(2)	91	55.8703
1: A446P BDM80	92	50.7692	2: A446P BDM40	92	49.1888	3: A446P BDM20	92	51.2979	4: A446P BDM10	92	50.7078	5: A446P BDM5	92	40.1563	6: A446P BDM2-5	92	29.9392	7: A446P BDM1-25	92	43.9035	8: A446P BDM0-625	92	32.0237	9: A446P Apo(1)	92	41.2963	10: A446P Apo(2)	92	54.5692
1: A446P BDM80	93	49.5398	2: A446P BDM40	93	48.1584	3: A446P BDM20	93	50.1185	4: A446P BDM10	93	49.7187	5: A446P BDM5	93	39.255	6: A446P BDM2-5	93	29.2674	7: A446P BDM1-25	93	42.9472	8: A446P BDM0-625	93	31.2958	9: A446P Apo(1)	93	40.441	10: A446P Apo(2)	93	53.2755
1: A446P BDM80	94	48.1671	2: A446P BDM40	94	46.8856	3: A446P BDM20	94	48.8406	4: A446P BDM10	94	48.4979	5: A446P BDM5	94	38.3979	6: A446P BDM2-5	94	28.6144	7: A446P BDM1-25	94	42.0006	8: A446P BDM0-625	94	30.5714	9: A446P Apo(1)	94	39.5639	10: A446P Apo(2)	94	51.9311
1: A446P BDM80	95	46.7943	2: A446P BDM40	95	45.6127	3: A446P BDM20	95	47.5627	4: A446P BDM10	95	47.2771	5: A446P BDM5	95	37.5408	6: A446P BDM2-5	95	27.9614	7: A446P BDM1-25	95	41.0539	8: A446P BDM0-625	95	29.847	9: A446P Apo(1)	95	38.6868	10: A446P Apo(2)	95	50.5867

## Sheet: #4AP
Text	X	Y	Text	X	Y	Text	X	Y	Text	X	Y	Text	X	Y	Text	X	Y	Text	X	Y	Text	X	Y	Text	X	Y	Text	X	Y
1: A446P BDM80	25	14.3805	2: A446P BDM40	25	11.3692	3: A446P BDM20	25	9.52866	4: A446P BDM10	25	10.2099	5: A446P BDM5	25	7.94583	6: A446P BDM2-5	25	7.7545	7: A446P BDM1-25	25	8.86655	8: A446P BDM0-625	25	9.65026	9: A446P Apo(1)	25	9.35629	10: A446P Apo(2)	25	8.55564
1: A446P BDM80	26	14.7411	2: A446P BDM40	26	11.6149	3: A446P BDM20	26	9.70301	4: A446P BDM10	26	10.3805	5: A446P BDM5	26	8.06617	6: A446P BDM2-5	26	7.87498	7: A446P BDM1-25	26	8.99792	8: A446P BDM0-625	26	9.79885	9: A446P Apo(1)	26	9.48995	10: A446P Apo(2)	26	8.66659
1: A446P BDM80	27	15.1016	2: A446P BDM40	27	11.8606	3: A446P BDM20	27	9.87736	4: A446P BDM10	27	10.5512	5: A446P BDM5	27	8.18651	6: A446P BDM2-5	27	7.99545	7: A446P BDM1-25	27	9.12929	8: A446P BDM0-625	27	9.94744	9: A446P Apo(1)	27	9.62361	10: A446P Apo(2)	27	8.77754
1: A446P BDM80	28	15.498	2: A446P BDM40	28	12.1231	3: A446P BDM20	28	10.0629	4: A446P BDM10	28	10.7282	5: A446P BDM5	28	8.32232	6: A446P BDM2-5	28	8.12196	7: A446P BDM1-25	28	9.27601	8: A446P BDM0-625	28	10.0981	9: A446P Apo(1)	28	9.76314	10: A446P Apo(2)	28	8.88672
1: A446P BDM80	29	15.902	2: A446P BDM40	29	12.3949	3: A446P BDM20	29	10.2553	4: A446P BDM10	29	10.9214	5: A446P BDM5	29	8.46503	6: A446P BDM2-5	29	8.254	7: A446P BDM1-25	29	9.4311	8: A446P BDM0-625	29	10.2705	9: A446P Apo(1)	29	9.91194	10: A446P Apo(2)	29	9.01116
1: A446P BDM80	30	16.2942	2: A446P BDM40	30	12.6722	3: A446P BDM20	30	10.4526	4: A446P BDM10	30	11.1223	5: A446P BDM5	30	8.6056	6: A446P BDM2-5	30	8.38944	7: A446P BDM1-25	30	9.58239	8: A446P BDM0-625	30	10.4301	9: A446P Apo(1)	30	10.0649	10: A446P Apo(2)	30	9.13124
1: A446P BDM80	31	16.688	2: A446P BDM40	31	12.9482	3: A446P BDM20	31	10.6595	4: A446P BDM10	31	11.319	5: A446P BDM5	31	8.74224	6: A446P BDM2-5	31	8.52404	7: A446P BDM1-25	31	9.73817	8: A446P BDM0-625	31	10.6045	9: A446P Apo(1)	31	10.2218	10: A446P Apo(2)	31	9.25403
1: A446P BDM80	32	17.0766	2: A446P BDM40	32	13.2284	3: A446P BDM20	32	10.8649	4: A446P BDM10	32	11.5129	5: A446P BDM5	32	8.87547	6: A446P BDM2-5	32	8.6609	7: A446P BDM1-25	32	9.88917	8: A446P BDM0-625	32	10.7683	9: A446P Apo(1)	32	10.3766	10: A446P Apo(2)	32	9.37244
1: A446P BDM80	33	17.4977	2: A446P BDM40	33	13.5183	3: A446P BDM20	33	11.0614	4: A446P BDM10	33	11.707	5: A446P BDM5	33	9.02	6: A446P BDM2-5	33	8.78865	7: A446P BDM1-25	33	10.0559	8: A446P BDM0-625	33	10.9496	9: A446P Apo(1)	33	10.5308	10: A446P Apo(2)	33	9.50393
1: A446P BDM80	34	17.9039	2: A446P BDM40	34	13.7991	3: A446P BDM20	34	11.2533	4: A446P BDM10	34	11.9044	5: A446P BDM5	34	9.15774	6: A446P BDM2-5	34	8.92143	7: A446P BDM1-25	34	10.2066	8: A446P BDM0-625	34	11.1176	9: A446P Apo(1)	34	10.6811	10: A446P Apo(2)	34	9.62971
1: A446P BDM80	35	18.3182	2: A446P BDM40	35	14.0779	3: A446P BDM20	35	11.4491	4: A446P BDM10	35	12.1007	5: A446P BDM5	35	9.29788	6: A446P BDM2-5	35	9.05175	7: A446P BDM1-25	35	10.3676	8: A446P BDM0-625	35	11.293	9: A446P Apo(1)	35	10.8377	10: A446P Apo(2)	35	9.7545
1: A446P BDM80	36	18.7219	2: A446P BDM40	36	14.3595	3: A446P BDM20	36	11.6457	4: A446P BDM10	36	12.3014	5: A446P BDM5	36	9.43459	6: A446P BDM2-5	36	9.19081	7: A446P BDM1-25	36	10.521	8: A446P BDM0-625	36	11.4621	9: A446P Apo(1)	36	10.9884	10: A446P Apo(2)	36	9.87412
1: A446P BDM80	37	19.1059	2: A446P BDM40	37	14.629	3: A446P BDM20	37	11.8396	4: A446P BDM10	37	12.4999	5: A446P BDM5	37	9.57442	6: A446P BDM2-5	37	9.32233	7: A446P BDM1-25	37	10.6695	8: A446P BDM0-625	37	11.632	9: A446P Apo(1)	37	11.1432	10: A446P Apo(2)	37	9.9959
1: A446P BDM80	38	19.4182	2: A446P BDM40	38	14.8722	3: A446P BDM20	38	12.0063	4: A446P BDM10	38	12.6775	5: A446P BDM5	38	9.69447	6: A446P BDM2-5	38	9.4392	7: A446P BDM1-25	38	10.8038	8: A446P BDM0-625	38	11.7826	9: A446P Apo(1)	38	11.2739	10: A446P Apo(2)	38	10.0998
1: A446P BDM80	39	19.7063	2: A446P BDM40	39	15.0865	3: A446P BDM20	39	12.211	4: A446P BDM10	39	12.8455	5: A446P BDM5	39	9.80197	6: A446P BDM2-5	39	9.55202	7: A446P BDM1-25	39	10.9296	8: A446P BDM0-625	39	11.9257	9: A446P Apo(1)	39	11.4084	10: A446P Apo(2)	39	10.1972
1: A446P BDM80	40	19.9784	2: A446P BDM40	40	15.3476	3: A446P BDM20	40	12.4232	4: A446P BDM10	40	13.0132	5: A446P BDM5	40	9.92401	6: A446P BDM2-5	40	9.67047	7: A446P BDM1-25	40	11.0778	8: A446P BDM0-625	40	12.0758	9: A446P Apo(1)	40	11.5393	10: A446P Apo(2)	40	10.2981
1: A446P BDM80	41	20.3075	2: A446P BDM40	41	15.6288	3: A446P BDM20	41	12.6677	4: A446P BDM10	41	13.2025	5: A446P BDM5	41	10.0559	6: A446P BDM2-5	41	9.80503	7: A446P BDM1-25	41	11.241	8: A446P BDM0-625	41	12.2554	9: A446P Apo(1)	41	11.697	10: A446P Apo(2)	41	10.4367
1: A446P BDM80	42	20.6705	2: A446P BDM40	42	15.9476	3: A446P BDM20	42	12.9099	4: A446P BDM10	42	13.4239	5: A446P BDM5	42	10.2323	6: A446P BDM2-5	42	9.96489	7: A446P BDM1-25	42	11.4411	8: A446P BDM0-625	42	12.4709	9: A446P Apo(1)	42	11.8968	10: A446P Apo(2)	42	10.597
1: A446P BDM80	43	21.0989	2: A446P BDM40	43	16.2833	3: A446P BDM20	43	13.1975	4: A446P BDM10	43	13.7131	5: A446P BDM5	43	10.4468	6: A446P BDM2-5	43	10.1737	7: A446P BDM1-25	43	11.7003	8: A446P BDM0-625	43	12.7408	9: A446P Apo(1)	43	12.1485	10: A446P Apo(2)	43	10.8013
1: A446P BDM80	44	21.6068	2: A446P BDM40	44	16.7072	3: A446P BDM20	44	13.55	4: A446P BDM10	44	14.1203	5: A446P BDM5	44	10.7375	6: A446P BDM2-5	44	10.456	7: A446P BDM1-25	44	12.0249	8: A446P BDM0-625	44	13.088	9: A446P Apo(1)	44	12.4687	10: A446P Apo(2)	44	11.0625
1: A446P BDM80	45	22.2229	2: A446P BDM40	45	17.2505	3: A446P BDM20	45	13.9945	4: A446P BDM10	45	14.6413	5: A446P BDM5	45	11.1134	6: A446P BDM2-5	45	10.8297	7: A446P BDM1-25	45	12.4548	8: A446P BDM0-625	45	13.5393	9: A446P Apo(1)	45	12.8869	10: A446P Apo(2)	45	11.4168
1: A446P BDM80	46	23.0258	2: A446P BDM40	46	17.9673	3: A446P BDM20	46	14.6018	4: A446P BDM10	46	15.2929	5: A446P BDM5	46	11.6231	6: A446P BDM2-5	46	11.334	7: A446P BDM1-25	46	13.0276	8: A446P BDM0-625	46	14.1643	9: A446P Apo(1)	46	13.4684	10: A446P Apo(2)	46	11.9229
1: A446P BDM80	47	24.1069	2: A446P BDM40	47	18.9562	3: A446P BDM20	47	15.4791	4: A446P BDM10	47	16.1913	5: A446P BDM5	47	12.361	6: A446P BDM2-5	47	12.0843	7: A446P BDM1-25	47	13.8631	8: A446P BDM0-625	47	15.0452	9: A446P Apo(1)	47	14.2959	10: A446P Apo(2)	47	12.6938
1: A446P BDM80	48	25.6722	2: A446P BDM40	48	20.3703	3: A446P BDM20	48	16.7881	4: A446P BDM10	48	17.5351	5: A446P BDM5	48	13.477	6: A446P BDM2-5	48	13.2209	7: A446P BDM1-25	48	15.1182	8: A446P BDM0-625	48	16.374	9: A446P Apo(1)	48	15.5465	10: A446P Apo(2)	48	13.8479
1: A446P BDM80	49	27.9427	2: A446P BDM40	49	22.4687	3: A446P BDM20	49	18.7565	4: A446P BDM10	49	19.5815	5: A446P BDM5	49	15.1635	6: A446P BDM2-5	49	14.9341	7: A446P BDM1-25	49	16.9893	8: A446P BDM0-625	49	18.3468	9: A446P Apo(1)	49	17.4111	10: A446P Apo(2)	49	15.571
1: A446P BDM80	50	30.9453	2: A446P BDM40	50	25.2451	3: A446P BDM20	50	21.389	4: A446P BDM10	50	22.2587	5: A446P BDM5	50	17.4327	6: A446P BDM2-5	50	17.2006	7: A446P BDM1-25	50	19.5011	8: A446P BDM0-625	50	21.0016	9: A446P Apo(1)	50	19.9435	10: A446P Apo(2)	50	17.8421
1: A446P BDM80	51	34.6589	2: A446P BDM40	51	28.7436	3: A446P BDM20	51	24.7315	4: A446P BDM10	51	25.6346	5: A446P BDM5	51	20.2958	6: A446P BDM2-5	51	20.081	7: A446P BDM1-25	51	22.6933	8: A446P BDM0-625	51	24.341	9: A446P Apo(1)	51	23.1127	10: A446P Apo(2)	51	20.712
1: A446P BDM80	52	39.326	2: A446P BDM40	52	33.1404	3: A446P BDM20	52	29.0132	4: A446P BDM10	52	29.9566	5: A446P BDM5	52	23.938	6: A446P BDM2-5	52	23.7474	7: A446P BDM1-25	52	26.8236	8: A446P BDM0-625	52	28.6661	9: A446P Apo(1)	52	27.2167	10: A446P Apo(2)	52	24.3584
1: A446P BDM80	53	45.1724	2: A446P BDM40	53	38.7429	3: A446P BDM20	53	34.4925	4: A446P BDM10	53	35.4798	5: A446P BDM5	53	28.4135	6: A446P BDM2-5	53	28.2875	7: A446P BDM1-25	53	32.0385	8: A446P BDM0-625	53	34.1985	9: A446P Apo(1)	53	32.326	10: A446P Apo(2)	53	28.8563
1: A446P BDM80	54	51.9274	2: A446P BDM40	54	45.1402	3: A446P BDM20	54	40.9092	4: A446P BDM10	54	41.9906	5: A446P BDM5	54	33.4416	6: A446P BDM2-5	54	33.4053	7: A446P BDM1-25	54	38.1608	8: A446P BDM0-625	54	40.7478	9: A446P Apo(1)	54	38.2932	10: A446P Apo(2)	54	33.9201
1: A446P BDM80	55	58.6101	2: A446P BDM40	55	51.5334	3: A446P BDM20	55	47.3341	4: A446P BDM10	55	48.5154	5: A446P BDM5	55	38.1124	6: A446P BDM2-5	55	38.2325	7: A446P BDM1-25	55	44.2347	8: A446P BDM0-625	55	47.2606	9: A446P Apo(1)	55	44.1312	10: A446P Apo(2)	55	38.7217
1: A446P BDM80	56	64.0299	2: A446P BDM40	56	56.6681	3: A446P BDM20	56	52.5932	4: A446P BDM10	56	53.9358	5: A446P BDM5	56	41.7715	6: A446P BDM2-5	56	42.0757	7: A446P BDM1-25	56	49.2134	8: A446P BDM0-625	56	52.6288	9: A446P Apo(1)	56	48.9269	10: A446P Apo(2)	56	42.4825
1: A446P BDM80	57	67.7467	2: A446P BDM40	57	60.1993	3: A446P BDM20	57	56.2044	4: A446P BDM10	57	57.7366	5: A446P BDM5	57	44.1147	6: A446P BDM2-5	57	44.6498	7: A446P BDM1-25	57	52.6072	8: A446P BDM0-625	57	56.264	9: A446P Apo(1)	57	52.2028	10: A446P Apo(2)	57	44.9856
1: A446P BDM80	58	69.9311	2: A446P BDM40	58	62.2362	3: A446P BDM20	58	58.4115	4: A446P BDM10	58	60.131	5: A446P BDM5	58	45.4974	6: A446P BDM2-5	58	46.2503	7: A446P BDM1-25	58	54.5722	8: A446P BDM0-625	58	58.4937	9: A446P Apo(1)	58	54.1182	10: A446P Apo(2)	58	46.4442
1: A446P BDM80	59	71.3389	2: A446P BDM40	59	63.5475	3: A446P BDM20	59	59.8436	4: A446P BDM10	59	61.8768	5: A446P BDM5	59	46.2636	6: A446P BDM2-5	59	47.2698	7: A446P BDM1-25	59	55.8253	8: A446P BDM0-625	59	59.9329	9: A446P Apo(1)	59	55.3147	10: A446P Apo(2)	59	47.4051
1: A446P BDM80	60	72.6164	2: A446P BDM40	60	64.5648	3: A446P BDM20	60	60.9667	4: A446P BDM10	60	63.4195	5: A446P BDM5	60	46.803	6: A446P BDM2-5	60	47.954	7: A446P BDM1-25	60	56.7554	8: A446P BDM0-625	60	61.1563	9: A446P Apo(1)	60	56.1253	10: A446P Apo(2)	60	48.1012
1: A446P BDM80	61	73.9338	2: A446P BDM40	61	65.5641	3: A446P BDM20	61	61.9179	4: A446P BDM10	61	64.8376	5: A446P BDM5	61	47.1853	6: A446P BDM2-5	61	48.442	7: A446P BDM1-25	61	57.5618	8: A446P BDM0-625	61	62.2674	9: A446P Apo(1)	61	56.8035	10: A446P Apo(2)	61	48.6298
1: A446P BDM80	62	75.3184	2: A446P BDM40	62	66.4766	3: A446P BDM20	62	62.874	4: A446P BDM10	62	66.375	5: A446P BDM5	62	47.5154	6: A446P BDM2-5	62	48.8473	7: A446P BDM1-25	62	58.3096	8: A446P BDM0-625	62	63.3568	9: A446P Apo(1)	62	57.4042	10: A446P Apo(2)	62	49.0415
1: A446P BDM80	63	76.6344	2: A446P BDM40	63	67.4694	3: A446P BDM20	63	63.8298	4: A446P BDM10	63	67.7866	5: A446P BDM5	63	47.7806	6: A446P BDM2-5	63	49.2006	7: A446P BDM1-25	63	59.0389	8: A446P BDM0-625	63	64.4756	9: A446P Apo(1)	63	57.9795	10: A446P Apo(2)	63	49.3759
1: A446P BDM80	64	78.0222	2: A446P BDM40	64	68.3949	3: A446P BDM20	64	64.7875	4: A446P BDM10	64	69.2525	5: A446P BDM5	64	47.9687	6: A446P BDM2-5	64	49.5356	7: A446P BDM1-25	64	59.7701	8: A446P BDM0-625	64	65.5428	9: A446P Apo(1)	64	58.5208	10: A446P Apo(2)	64	49.7135
1: A446P BDM80	65	79.3537	2: A446P BDM40	65	69.2702	3: A446P BDM20	65	65.6956	4: A446P BDM10	65	70.5566	5: A446P BDM5	65	48.1318	6: A446P BDM2-5	65	49.7818	7: A446P BDM1-25	65	60.4566	8: A446P BDM0-625	65	66.6435	9: A446P Apo(1)	65	59.0135	10: A446P Apo(2)	65	49.9941
1: A446P BDM80	66	80.6102	2: A446P BDM40	66	70.1078	3: A446P BDM20	66	66.5777	4: A446P BDM10	66	71.8315	5: A446P BDM5	66	48.2538	6: A446P BDM2-5	66	49.9945	7: A446P BDM1-25	66	61.0555	8: A446P BDM0-625	66	67.6527	9: A446P Apo(1)	66	59.5164	10: A446P Apo(2)	66	50.2646
1: A446P BDM80	67	81.6632	2: A446P BDM40	67	70.8981	3: A446P BDM20	67	67.3922	4: A446P BDM10	67	73.1284	5: A446P BDM5	67	48.3904	6: A446P BDM2-5	67	50.1672	7: A446P BDM1-25	67	61.6584	8: A446P BDM0-625	67	68.7214	9: A446P Apo(1)	67	60.039	10: A446P Apo(2)	67	50.4867
1: A446P BDM80	68	82.6688	2: A446P BDM40	68	71.7938	3: A446P BDM20	68	68.1109	4: A446P BDM10	68	74.2459	5: A446P BDM5	68	48.4608	6: A446P BDM2-5	68	50.2951	7: A446P BDM1-25	68	62.2675	8: A446P BDM0-625	68	69.7292	9: A446P Apo(1)	68	60.5896	10: A446P Apo(2)	68	50.7239
1: A446P BDM80	69	83.4415	2: A446P BDM40	69	72.4913	3: A446P BDM20	69	68.7835	4: A446P BDM10	69	75.3413	5: A446P BDM5	69	48.4976	6: A446P BDM2-5	69	50.3915	7: A446P BDM1-25	69	62.8077	8: A446P BDM0-625	69	70.7099	9: A446P Apo(1)	69	60.992	10: A446P Apo(2)	69	50.8926
1: A446P BDM80	70	84.0607	2: A446P BDM40	70	73.1052	3: A446P BDM20	70	69.2888	4: A446P BDM10	70	76.2014	5: A446P BDM5	70	48.4837	6: A446P BDM2-5	70	50.4208	7: A446P BDM1-25	70	63.2302	8: A446P BDM0-625	70	71.5618	9: A446P Apo(1)	70	61.3488	10: A446P Apo(2)	70	51.0257
1: A446P BDM80	71	84.4843	2: A446P BDM40	71	73.4583	3: A446P BDM20	71	69.6649	4: A446P BDM10	71	76.9911	5: A446P BDM5	71	48.4236	6: A446P BDM2-5	71	50.3721	7: A446P BDM1-25	71	63.4396	8: A446P BDM0-625	71	72.2643	9: A446P Apo(1)	71	61.5165	10: A446P Apo(2)	71	51.0395
1: A446P BDM80	72	84.8164	2: A446P BDM40	72	73.7091	3: A446P BDM20	72	69.8332	4: A446P BDM10	72	77.5139	5: A446P BDM5	72	48.2975	6: A446P BDM2-5	72	50.2756	7: A446P BDM1-25	72	63.5383	8: A446P BDM0-625	72	72.8049	9: A446P Apo(1)	72	61.6391	10: A446P Apo(2)	72	50.9554
1: A446P BDM80	73	84.8888	2: A446P BDM40	73	73.7395	3: A446P BDM20	73	69.8979	4: A446P BDM10	73	77.8816	5: A446P BDM5	73	48.1097	6: A446P BDM2-5	73	50.0628	7: A446P BDM1-25	73	63.5035	8: A446P BDM0-625	73	73.1672	9: A446P Apo(1)	73	61.559	10: A446P Apo(2)	73	50.8518
1: A446P BDM80	74	84.6995	2: A446P BDM40	74	73.5799	3: A446P BDM20	74	69.8381	4: A446P BDM10	74	78.1465	5: A446P BDM5	74	47.9308	6: A446P BDM2-5	74	49.8624	7: A446P BDM1-25	74	63.3708	8: A446P BDM0-625	74	73.3939	9: A446P Apo(1)	74	61.3901	10: A446P Apo(2)	74	50.6763
1: A446P BDM80	75	84.2726	2: A446P BDM40	75	73.3146	3: A446P BDM20	75	69.6454	4: A446P BDM10	75	78.2755	5: A446P BDM5	75	47.6937	6: A446P BDM2-5	75	49.5529	7: A446P BDM1-25	75	63.1099	8: A446P BDM0-625	75	73.4263	9: A446P Apo(1)	75	61.1186	10: A446P Apo(2)	75	50.4834
1: A446P BDM80	76	83.7527	2: A446P BDM40	76	72.9771	3: A446P BDM20	76	69.3081	4: A446P BDM10	76	78.2479	5: A446P BDM5	76	47.4266	6: A446P BDM2-5	76	49.2628	7: A446P BDM1-25	76	62.722	8: A446P BDM0-625	76	73.2587	9: A446P Apo(1)	76	60.7353	10: A446P Apo(2)	76	50.1222
1: A446P BDM80	77	83.1214	2: A446P BDM40	77	72.4719	3: A446P BDM20	77	68.8077	4: A446P BDM10	77	77.9291	5: A446P BDM5	77	47.0419	6: A446P BDM2-5	77	48.8441	7: A446P BDM1-25	77	62.244	8: A446P BDM0-625	77	72.9521	9: A446P Apo(1)	77	60.2207	10: A446P Apo(2)	77	49.7685
1: A446P BDM80	78	82.3211	2: A446P BDM40	78	71.7996	3: A446P BDM20	78	68.2501	4: A446P BDM10	78	77.5464	5: A446P BDM5	78	46.6053	6: A446P BDM2-5	78	48.4403	7: A446P BDM1-25	78	61.6424	8: A446P BDM0-625	78	72.4537	9: A446P Apo(1)	78	59.6028	10: A446P Apo(2)	78	49.3539
1: A446P BDM80	79	81.3507	2: A446P BDM40	79	71.025	3: A446P BDM20	79	67.5724	4: A446P BDM10	79	77.0605	5: A446P BDM5	79	46.1027	6: A446P BDM2-5	79	47.9016	7: A446P BDM1-25	79	60.9958	8: A446P BDM0-625	79	71.7751	9: A446P Apo(1)	79	58.9149	10: A446P Apo(2)	79	48.9644
1: A446P BDM80	80	80.2217	2: A446P BDM40	80	70.6492	3: A446P BDM20	80	66.8329	4: A446P BDM10	80	76.1716	5: A446P BDM5	80	45.5642	6: A446P BDM2-5	80	47.3731	7: A446P BDM1-25	80	60.2838	8: A446P BDM0-625	80	70.933	9: A446P Apo(1)	80	58.1878	10: A446P Apo(2)	80	48.4882
1: A446P BDM80	81	79.0263	2: A446P BDM40	81	69.9811	3: A446P BDM20	81	65.9488	4: A446P BDM10	81	75.1151	5: A446P BDM5	81	45.043	6: A446P BDM2-5	81	46.7745	7: A446P BDM1-25	81	59.5778	8: A446P BDM0-625	81	70.022	9: A446P Apo(1)	81	57.3945	10: A446P Apo(2)	81	47.9928
1: A446P BDM80	82	77.8653	2: A446P BDM40	82	69.3662	3: A446P BDM20	82	65.1113	4: A446P BDM10	82	73.9849	5: A446P BDM5	82	44.5053	6: A446P BDM2-5	82	46.2459	7: A446P BDM1-25	82	58.8201	8: A446P BDM0-625	82	69.126	9: A446P Apo(1)	82	56.6433	10: A446P Apo(2)	82	47.3983
1: A446P BDM80	83	76.6658	2: A446P BDM40	83	68.2004	3: A446P BDM20	83	64.2957	4: A446P BDM10	83	73.0454	5: A446P BDM5	83	43.9924	6: A446P BDM2-5	83	45.6787	7: A446P BDM1-25	83	58.078	8: A446P BDM0-625	83	68.1916	9: A446P Apo(1)	83	55.8291	10: A446P Apo(2)	83	46.8514
1: A446P BDM80	84	75.4219	2: A446P BDM40	84	67.2962	3: A446P BDM20	84	63.5796	4: A446P BDM10	84	72.0353	5: A446P BDM5	84	43.4269	6: A446P BDM2-5	84	45.0516	7: A446P BDM1-25	84	57.2885	8: A446P BDM0-625	84	67.1871	9: A446P Apo(1)	84	54.9627	10: A446P Apo(2)	84	46.2526
1: A446P BDM80	85	74.053	2: A446P BDM40	85	66.1936	3: A446P BDM20	85	62.8266	4: A446P BDM10	85	70.7862	5: A446P BDM5	85	42.8522	6: A446P BDM2-5	85	44.4698	7: A446P BDM1-25	85	56.4947	8: A446P BDM0-625	85	66.1366	9: A446P Apo(1)	85	54.0549	10: A446P Apo(2)	85	45.7133
1: A446P BDM80	86	72.7267	2: A446P BDM40	86	65.1276	3: A446P BDM20	86	62.0106	4: A446P BDM10	86	69.733	5: A446P BDM5	86	42.2701	6: A446P BDM2-5	86	43.8545	7: A446P BDM1-25	86	55.6692	8: A446P BDM0-625	86	65.075	9: A446P Apo(1)	86	53.1961	10: A446P Apo(2)	86	45.1299
1: A446P BDM80	87	71.3163	2: A446P BDM40	87	63.8844	3: A446P BDM20	87	61.0346	4: A446P BDM10	87	68.7615	5: A446P BDM5	87	41.6387	6: A446P BDM2-5	87	43.3144	7: A446P BDM1-25	87	54.8633	8: A446P BDM0-625	87	64.0755	9: A446P Apo(1)	87	52.4115	10: A446P Apo(2)	87	44.5277
1: A446P BDM80	88	69.8982	2: A446P BDM40	88	62.6626	3: A446P BDM20	88	59.9887	4: A446P BDM10	88	67.6774	5: A446P BDM5	88	41.0424	6: A446P BDM2-5	88	42.6583	7: A446P BDM1-25	88	53.9925	8: A446P BDM0-625	88	62.9683	9: A446P Apo(1)	88	51.517	10: A446P Apo(2)	88	43.9151
1: A446P BDM80	89	68.2622	2: A446P BDM40	89	61.4709	3: A446P BDM20	89	58.3756	4: A446P BDM10	89	66.4432	5: A446P BDM5	89	40.3593	6: A446P BDM2-5	89	42.0541	7: A446P BDM1-25	89	53.0821	8: A446P BDM0-625	89	61.8432	9: A446P Apo(1)	89	50.6123	10: A446P Apo(2)	89	43.242
1: A446P BDM80	90	66.7858	2: A446P BDM40	90	60.1895	3: A446P BDM20	90	56.6742	4: A446P BDM10	90	65.1214	5: A446P BDM5	90	39.7853	6: A446P BDM2-5	90	41.395	7: A446P BDM1-25	90	52.1495	8: A446P BDM0-625	90	60.564	9: A446P Apo(1)	90	49.64	10: A446P Apo(2)	90	42.6181
1: A446P BDM80	91	65.149	2: A446P BDM40	91	58.7304	3: A446P BDM20	91	54.8914	4: A446P BDM10	91	63.8321	5: A446P BDM5	91	39.0147	6: A446P BDM2-5	91	40.6812	7: A446P BDM1-25	91	51.1446	8: A446P BDM0-625	91	59.3371	9: A446P Apo(1)	91	48.6431	10: A446P Apo(2)	91	41.9226
1: A446P BDM80	92	63.6604	2: A446P BDM40	92	57.2254	3: A446P BDM20	92	53.7087	4: A446P BDM10	92	62.3977	5: A446P BDM5	92	38.2816	6: A446P BDM2-5	92	39.8636	7: A446P BDM1-25	92	50.0898	8: A446P BDM0-625	92	58.0388	9: A446P Apo(1)	92	47.5579	10: A446P Apo(2)	92	41.2459
1: A446P BDM80	93	62.0104	2: A446P BDM40	93	55.711	3: A446P BDM20	93	52.5387	4: A446P BDM10	93	60.7591	5: A446P BDM5	93	37.4106	6: A446P BDM2-5	93	39.0294	7: A446P BDM1-25	93	48.9858	8: A446P BDM0-625	93	56.6883	9: A446P Apo(1)	93	46.3529	10: A446P Apo(2)	93	40.5015
1: A446P BDM80	94	60.4343	2: A446P BDM40	94	54.4311	3: A446P BDM20	94	51.4193	4: A446P BDM10	94	59.2607	5: A446P BDM5	94	36.5977	6: A446P BDM2-5	94	38.1463	7: A446P BDM1-25	94	47.8608	8: A446P BDM0-625	94	55.3023	9: A446P Apo(1)	94	45.1782	10: A446P Apo(2)	94	39.705
1: A446P BDM80	95	58.8583	2: A446P BDM40	95	53.1512	3: A446P BDM20	95	50.3	4: A446P BDM10	95	57.7624	5: A446P BDM5	95	35.7847	6: A446P BDM2-5	95	37.2631	7: A446P BDM1-25	95	46.7359	8: A446P BDM0-625	95	53.9162	9: A446P Apo(1)	95	44.0035	10: A446P Apo(2)	95	38.9086

## Sheet: #5AP
Text	X	Y	Text	X	Y	Text	X	Y	Text	X	Y	Text	X	Y	Text	X	Y	Text	X	Y	Text	X	Y	Text	X	Y	Text	X	Y
1: A446P(2) BDM80	25	10.815	2: A446P(2) BDM40	25	8.70687	3: A446P(2) BDM20	25	6.64544	4: A446P(2) BDM10	25	6.8673	5: A446P(2) BDM5	25	7.44097	6: A446P(2) BDM2-5	25	8.66468	7: A446P(2) BDM1-25	25	6.64969	8: A446P(2) BDM0-625	25	7.06982	9: A446P(2) Apo(1)	25	7.37586	10: A446P(2) Apo(2)	25	6.44544
1: A446P(2) BDM80	26	11.0647	2: A446P(2) BDM40	26	8.87162	3: A446P(2) BDM20	26	6.75737	4: A446P(2) BDM10	26	6.96692	5: A446P(2) BDM5	26	7.54295	6: A446P(2) BDM2-5	26	8.76551	7: A446P(2) BDM1-25	26	6.73928	8: A446P(2) BDM0-625	26	7.1617	9: A446P(2) Apo(1)	26	7.45396	10: A446P(2) Apo(2)	26	6.51844
1: A446P(2) BDM80	27	11.3143	2: A446P(2) BDM40	27	9.03638	3: A446P(2) BDM20	27	6.8693	4: A446P(2) BDM10	27	7.06654	5: A446P(2) BDM5	27	7.64493	6: A446P(2) BDM2-5	27	8.86633	7: A446P(2) BDM1-25	27	6.82888	8: A446P(2) BDM0-625	27	7.25359	9: A446P(2) Apo(1)	27	7.53205	10: A446P(2) Apo(2)	27	6.59144
1: A446P(2) BDM80	28	11.5819	2: A446P(2) BDM40	28	9.22228	3: A446P(2) BDM20	28	6.98778	4: A446P(2) BDM10	28	7.17836	5: A446P(2) BDM5	28	7.75915	6: A446P(2) BDM2-5	28	8.97698	7: A446P(2) BDM1-25	28	6.92298	8: A446P(2) BDM0-625	28	7.36051	9: A446P(2) Apo(1)	28	7.6176	10: A446P(2) Apo(2)	28	6.67038
1: A446P(2) BDM80	29	11.867	2: A446P(2) BDM40	29	9.40939	3: A446P(2) BDM20	29	7.11345	4: A446P(2) BDM10	29	7.3049	5: A446P(2) BDM5	29	7.87	6: A446P(2) BDM2-5	29	9.1005	7: A446P(2) BDM1-25	29	7.02582	8: A446P(2) BDM0-625	29	7.46225	9: A446P(2) Apo(1)	29	7.70828	10: A446P(2) Apo(2)	29	6.76791
1: A446P(2) BDM80	30	12.1471	2: A446P(2) BDM40	30	9.60057	3: A446P(2) BDM20	30	7.24374	4: A446P(2) BDM10	30	7.44277	5: A446P(2) BDM5	30	7.98933	6: A446P(2) BDM2-5	30	9.22212	7: A446P(2) BDM1-25	30	7.13322	8: A446P(2) BDM0-625	30	7.57198	9: A446P(2) Apo(1)	30	7.80742	10: A446P(2) Apo(2)	30	6.86575
1: A446P(2) BDM80	31	12.4241	2: A446P(2) BDM40	31	9.79662	3: A446P(2) BDM20	31	7.36929	4: A446P(2) BDM10	31	7.5684	5: A446P(2) BDM5	31	8.11023	6: A446P(2) BDM2-5	31	9.34236	7: A446P(2) BDM1-25	31	7.23536	8: A446P(2) BDM0-625	31	7.68154	9: A446P(2) Apo(1)	31	7.90562	10: A446P(2) Apo(2)	31	6.95929
1: A446P(2) BDM80	32	12.7029	2: A446P(2) BDM40	32	9.99628	3: A446P(2) BDM20	32	7.50024	4: A446P(2) BDM10	32	7.69818	5: A446P(2) BDM5	32	8.23443	6: A446P(2) BDM2-5	32	9.46109	7: A446P(2) BDM1-25	32	7.34469	8: A446P(2) BDM0-625	32	7.79293	9: A446P(2) Apo(1)	32	8.00345	10: A446P(2) Apo(2)	32	7.05111
1: A446P(2) BDM80	33	12.986	2: A446P(2) BDM40	33	10.1993	3: A446P(2) BDM20	33	7.62563	4: A446P(2) BDM10	33	7.82416	5: A446P(2) BDM5	33	8.36049	6: A446P(2) BDM2-5	33	9.58455	7: A446P(2) BDM1-25	33	7.44978	8: A446P(2) BDM0-625	33	7.90339	9: A446P(2) Apo(1)	33	8.10141	10: A446P(2) Apo(2)	33	7.14226
1: A446P(2) BDM80	34	13.2742	2: A446P(2) BDM40	34	10.3905	3: A446P(2) BDM20	34	7.75443	4: A446P(2) BDM10	34	7.96091	5: A446P(2) BDM5	34	8.49002	6: A446P(2) BDM2-5	34	9.70742	7: A446P(2) BDM1-25	34	7.55818	8: A446P(2) BDM0-625	34	8.01637	9: A446P(2) Apo(1)	34	8.20463	10: A446P(2) Apo(2)	34	7.23633
1: A446P(2) BDM80	35	13.5515	2: A446P(2) BDM40	35	10.5789	3: A446P(2) BDM20	35	7.87392	4: A446P(2) BDM10	35	8.08902	5: A446P(2) BDM5	35	8.61554	6: A446P(2) BDM2-5	35	9.83123	7: A446P(2) BDM1-25	35	7.66324	8: A446P(2) BDM0-625	35	8.12925	9: A446P(2) Apo(1)	35	8.30821	10: A446P(2) Apo(2)	35	7.32567
1: A446P(2) BDM80	36	13.7884	2: A446P(2) BDM40	36	10.7435	3: A446P(2) BDM20	36	7.98809	4: A446P(2) BDM10	36	8.20223	5: A446P(2) BDM5	36	8.72028	6: A446P(2) BDM2-5	36	9.93215	7: A446P(2) BDM1-25	36	7.7597	8: A446P(2) BDM0-625	36	8.22206	9: A446P(2) Apo(1)	36	8.39629	10: A446P(2) Apo(2)	36	7.41
1: A446P(2) BDM80	37	14.0001	2: A446P(2) BDM40	37	10.9021	3: A446P(2) BDM20	37	8.09653	4: A446P(2) BDM10	37	8.30582	5: A446P(2) BDM5	37	8.82403	6: A446P(2) BDM2-5	37	10.0246	7: A446P(2) BDM1-25	37	7.84503	8: A446P(2) BDM0-625	37	8.31236	9: A446P(2) Apo(1)	37	8.47259	10: A446P(2) Apo(2)	37	7.48771
1: A446P(2) BDM80	38	14.2015	2: A446P(2) BDM40	38	11.0505	3: A446P(2) BDM20	38	8.20167	4: A446P(2) BDM10	38	8.41467	5: A446P(2) BDM5	38	8.92735	6: A446P(2) BDM2-5	38	10.1048	7: A446P(2) BDM1-25	38	7.93774	8: A446P(2) BDM0-625	38	8.40569	9: A446P(2) Apo(1)	38	8.55098	10: A446P(2) Apo(2)	38	7.56281
1: A446P(2) BDM80	39	14.4329	2: A446P(2) BDM40	39	11.2184	3: A446P(2) BDM20	39	8.31398	4: A446P(2) BDM10	39	8.53461	5: A446P(2) BDM5	39	9.05113	6: A446P(2) BDM2-5	39	10.1976	7: A446P(2) BDM1-25	39	8.04397	8: A446P(2) BDM0-625	39	8.52164	9: A446P(2) Apo(1)	39	8.64547	10: A446P(2) Apo(2)	39	7.64983
1: A446P(2) BDM80	40	14.6892	2: A446P(2) BDM40	40	11.3972	3: A446P(2) BDM20	40	8.4448	4: A446P(2) BDM10	40	8.67267	5: A446P(2) BDM5	40	9.1855	6: A446P(2) BDM2-5	40	10.318	7: A446P(2) BDM1-25	40	8.1661	8: A446P(2) BDM0-625	40	8.64767	9: A446P(2) Apo(1)	40	8.75935	10: A446P(2) Apo(2)	40	7.75217
1: A446P(2) BDM80	41	14.971	2: A446P(2) BDM40	41	11.6047	3: A446P(2) BDM20	41	8.60256	4: A446P(2) BDM10	41	8.83489	5: A446P(2) BDM5	41	9.35044	6: A446P(2) BDM2-5	41	10.4677	7: A446P(2) BDM1-25	41	8.3049	8: A446P(2) BDM0-625	41	8.80449	9: A446P(2) Apo(1)	41	8.89676	10: A446P(2) Apo(2)	41	7.87985
1: A446P(2) BDM80	42	15.291	2: A446P(2) BDM40	42	11.8518	3: A446P(2) BDM20	42	8.78272	4: A446P(2) BDM10	42	9.02553	5: A446P(2) BDM5	42	9.54338	6: A446P(2) BDM2-5	42	10.6498	7: A446P(2) BDM1-25	42	8.46872	8: A446P(2) BDM0-625	42	8.98025	9: A446P(2) Apo(1)	42	9.05585	10: A446P(2) Apo(2)	42	8.0331
1: A446P(2) BDM80	43	15.6372	2: A446P(2) BDM40	43	12.1353	3: A446P(2) BDM20	43	8.989	4: A446P(2) BDM10	43	9.25605	5: A446P(2) BDM5	43	9.7688	6: A446P(2) BDM2-5	43	10.8684	7: A446P(2) BDM1-25	43	8.67428	8: A446P(2) BDM0-625	43	9.20173	9: A446P(2) Apo(1)	43	9.25295	10: A446P(2) Apo(2)	43	8.22755
1: A446P(2) BDM80	44	16.0376	2: A446P(2) BDM40	44	12.4715	3: A446P(2) BDM20	44	9.2417	4: A446P(2) BDM10	44	9.53441	5: A446P(2) BDM5	44	10.0473	6: A446P(2) BDM2-5	44	11.14	7: A446P(2) BDM1-25	44	8.92911	8: A446P(2) BDM0-625	44	9.45542	9: A446P(2) Apo(1)	44	9.49136	10: A446P(2) Apo(2)	44	8.45998
1: A446P(2) BDM80	45	16.5201	2: A446P(2) BDM40	45	12.8759	3: A446P(2) BDM20	45	9.57033	4: A446P(2) BDM10	45	9.89331	5: A446P(2) BDM5	45	10.416	6: A446P(2) BDM2-5	45	11.5027	7: A446P(2) BDM1-25	45	9.25955	8: A446P(2) BDM0-625	45	9.80625	9: A446P(2) Apo(1)	45	9.82482	10: A446P(2) Apo(2)	45	8.77405
1: A446P(2) BDM80	46	17.1527	2: A446P(2) BDM40	46	13.4317	3: A446P(2) BDM20	46	10.0336	4: A446P(2) BDM10	46	10.3807	5: A446P(2) BDM5	46	10.9156	6: A446P(2) BDM2-5	46	11.9942	7: A446P(2) BDM1-25	46	9.72184	8: A446P(2) BDM0-625	46	10.2747	9: A446P(2) Apo(1)	46	10.2941	10: A446P(2) Apo(2)	46	9.20702
1: A446P(2) BDM80	47	18.0231	2: A446P(2) BDM40	47	14.1806	3: A446P(2) BDM20	47	10.6767	4: A446P(2) BDM10	47	11.0691	5: A446P(2) BDM5	47	11.6193	6: A446P(2) BDM2-5	47	12.7199	7: A446P(2) BDM1-25	47	10.3873	8: A446P(2) BDM0-625	47	10.9642	9: A446P(2) Apo(1)	47	10.9772	10: A446P(2) Apo(2)	47	9.84542
1: A446P(2) BDM80	48	19.2831	2: A446P(2) BDM40	48	15.3053	3: A446P(2) BDM20	48	11.6395	4: A446P(2) BDM10	48	12.0931	5: A446P(2) BDM5	48	12.6517	6: A446P(2) BDM2-5	48	13.7974	7: A446P(2) BDM1-25	48	11.3971	8: A446P(2) BDM0-625	48	11.9772	9: A446P(2) Apo(1)	48	12.0041	10: A446P(2) Apo(2)	48	10.7991
1: A446P(2) BDM80	49	21.1871	2: A446P(2) BDM40	49	17.0113	3: A446P(2) BDM20	49	13.1373	4: A446P(2) BDM10	49	13.6662	5: A446P(2) BDM5	49	14.2798	6: A446P(2) BDM2-5	49	15.4951	7: A446P(2) BDM1-25	49	12.9531	8: A446P(2) BDM0-625	49	13.5622	9: A446P(2) Apo(1)	49	13.6361	10: A446P(2) Apo(2)	49	12.2764
1: A446P(2) BDM80	50	23.7171	2: A446P(2) BDM40	50	19.3354	3: A446P(2) BDM20	50	15.1724	4: A446P(2) BDM10	50	15.8066	5: A446P(2) BDM5	50	16.4786	6: A446P(2) BDM2-5	50	17.7472	7: A446P(2) BDM1-25	50	15.0737	8: A446P(2) BDM0-625	50	15.6984	9: A446P(2) Apo(1)	50	15.855	10: A446P(2) Apo(2)	50	14.294
1: A446P(2) BDM80	51	26.9556	2: A446P(2) BDM40	51	22.2978	3: A446P(2) BDM20	51	17.8179	4: A446P(2) BDM10	51	18.617	5: A446P(2) BDM5	51	19.3911	6: A446P(2) BDM2-5	51	20.7001	7: A446P(2) BDM1-25	51	17.8484	8: A446P(2) BDM0-625	51	18.4895	9: A446P(2) Apo(1)	51	18.7421	10: A446P(2) Apo(2)	51	16.915
1: A446P(2) BDM80	52	31.1002	2: A446P(2) BDM40	52	26.1806	3: A446P(2) BDM20	52	21.2479	4: A446P(2) BDM10	52	22.3118	5: A446P(2) BDM5	52	23.1588	6: A446P(2) BDM2-5	52	24.5386	7: A446P(2) BDM1-25	52	21.5355	8: A446P(2) BDM0-625	52	22.1838	9: A446P(2) Apo(1)	52	22.5362	10: A446P(2) Apo(2)	52	20.3342
1: A446P(2) BDM80	53	36.54	2: A446P(2) BDM40	53	31.3111	3: A446P(2) BDM20	53	25.7407	4: A446P(2) BDM10	53	27.2177	5: A446P(2) BDM5	53	28.1657	6: A446P(2) BDM2-5	53	29.6302	7: A446P(2) BDM1-25	53	26.4385	8: A446P(2) BDM0-625	53	27.0886	9: A446P(2) Apo(1)	53	27.5369	10: A446P(2) Apo(2)	53	24.7122
1: A446P(2) BDM80	54	43.1513	2: A446P(2) BDM40	54	37.6438	3: A446P(2) BDM20	54	31.1179	4: A446P(2) BDM10	54	33.1985	5: A446P(2) BDM5	54	34.294	6: A446P(2) BDM2-5	54	35.8873	7: A446P(2) BDM1-25	54	32.547	8: A446P(2) BDM0-625	54	33.1136	9: A446P(2) Apo(1)	54	33.686	10: A446P(2) Apo(2)	54	29.8834
1: A446P(2) BDM80	55	49.9858	2: A446P(2) BDM40	55	44.2213	3: A446P(2) BDM20	55	36.5127	4: A446P(2) BDM10	55	39.3241	5: A446P(2) BDM5	55	40.6227	6: A446P(2) BDM2-5	55	42.3291	7: A446P(2) BDM1-25	55	38.8513	8: A446P(2) BDM0-625	55	39.3155	9: A446P(2) Apo(1)	55	39.9177	10: A446P(2) Apo(2)	55	34.9056
1: A446P(2) BDM80	56	55.7419	2: A446P(2) BDM40	56	49.8063	3: A446P(2) BDM20	56	40.9457	4: A446P(2) BDM10	56	44.4884	5: A446P(2) BDM5	56	46.0014	6: A446P(2) BDM2-5	56	47.8032	7: A446P(2) BDM1-25	56	44.286	8: A446P(2) BDM0-625	56	44.6063	9: A446P(2) Apo(1)	56	45.1569	10: A446P(2) Apo(2)	56	38.986
1: A446P(2) BDM80	57	59.7271	2: A446P(2) BDM40	57	53.7068	3: A446P(2) BDM20	57	43.9606	4: A446P(2) BDM10	57	48.0342	5: A446P(2) BDM5	57	49.7812	6: A446P(2) BDM2-5	57	51.6952	7: A446P(2) BDM1-25	57	48.0302	8: A446P(2) BDM0-625	57	48.2953	9: A446P(2) Apo(1)	57	48.7003	10: A446P(2) Apo(2)	57	41.7245
1: A446P(2) BDM80	58	62.1112	2: A446P(2) BDM40	58	56.0846	3: A446P(2) BDM20	58	45.7583	4: A446P(2) BDM10	58	50.178	5: A446P(2) BDM5	58	52.3066	6: A446P(2) BDM2-5	58	54.3972	7: A446P(2) BDM1-25	58	50.3525	8: A446P(2) BDM0-625	58	50.5116	9: A446P(2) Apo(1)	58	50.8391	10: A446P(2) Apo(2)	58	43.3492
1: A446P(2) BDM80	59	63.6846	2: A446P(2) BDM40	59	57.7011	3: A446P(2) BDM20	59	46.8251	4: A446P(2) BDM10	59	51.522	5: A446P(2) BDM5	59	54.2446	6: A446P(2) BDM2-5	59	56.6164	7: A446P(2) BDM1-25	59	51.9141	8: A446P(2) BDM0-625	59	51.9054	9: A446P(2) Apo(1)	59	52.2625	10: A446P(2) Apo(2)	59	44.3464
1: A446P(2) BDM80	60	64.9543	2: A446P(2) BDM40	60	59.0295	3: A446P(2) BDM20	60	47.5414	4: A446P(2) BDM10	60	52.5734	5: A446P(2) BDM5	60	56.032	6: A446P(2) BDM2-5	60	58.783	7: A446P(2) BDM1-25	60	53.2157	8: A446P(2) BDM0-625	60	52.9171	9: A446P(2) Apo(1)	60	53.4288	10: A446P(2) Apo(2)	60	44.9325
1: A446P(2) BDM80	61	66.0849	2: A446P(2) BDM40	61	60.2239	3: A446P(2) BDM20	61	48.0252	4: A446P(2) BDM10	61	53.5093	5: A446P(2) BDM5	61	57.7443	6: A446P(2) BDM2-5	61	60.9753	7: A446P(2) BDM1-25	61	54.4642	8: A446P(2) BDM0-625	61	53.8263	9: A446P(2) Apo(1)	61	54.5643	10: A446P(2) Apo(2)	61	45.3526
1: A446P(2) BDM80	62	67.1839	2: A446P(2) BDM40	62	61.3646	3: A446P(2) BDM20	62	48.4319	4: A446P(2) BDM10	62	54.4277	5: A446P(2) BDM5	62	59.3837	6: A446P(2) BDM2-5	62	63.2358	7: A446P(2) BDM1-25	62	55.6951	8: A446P(2) BDM0-625	62	54.6432	9: A446P(2) Apo(1)	62	55.6044	10: A446P(2) Apo(2)	62	45.5998
1: A446P(2) BDM80	63	68.1861	2: A446P(2) BDM40	63	62.5031	3: A446P(2) BDM20	63	48.7488	4: A446P(2) BDM10	63	55.2578	5: A446P(2) BDM5	63	61.0404	6: A446P(2) BDM2-5	63	65.5543	7: A446P(2) BDM1-25	63	56.9485	8: A446P(2) BDM0-625	63	55.5065	9: A446P(2) Apo(1)	63	56.6115	10: A446P(2) Apo(2)	63	45.8497
1: A446P(2) BDM80	64	69.2204	2: A446P(2) BDM40	64	63.665	3: A446P(2) BDM20	64	49.0751	4: A446P(2) BDM10	64	56.0634	5: A446P(2) BDM5	64	62.6684	6: A446P(2) BDM2-5	64	67.9564	7: A446P(2) BDM1-25	64	58.2267	8: A446P(2) BDM0-625	64	56.3197	9: A446P(2) Apo(1)	64	57.6064	10: A446P(2) Apo(2)	64	46.0114
1: A446P(2) BDM80	65	70.2109	2: A446P(2) BDM40	65	64.7633	3: A446P(2) BDM20	65	49.3511	4: A446P(2) BDM10	65	56.7952	5: A446P(2) BDM5	65	64.3127	6: A446P(2) BDM2-5	65	70.4836	7: A446P(2) BDM1-25	65	59.5024	8: A446P(2) BDM0-625	65	57.114	9: A446P(2) Apo(1)	65	58.66	10: A446P(2) Apo(2)	65	46.1673
1: A446P(2) BDM80	66	71.0909	2: A446P(2) BDM40	66	65.7814	3: A446P(2) BDM20	66	49.6045	4: A446P(2) BDM10	66	57.5086	5: A446P(2) BDM5	66	65.8825	6: A446P(2) BDM2-5	66	73.0782	7: A446P(2) BDM1-25	66	60.7994	8: A446P(2) BDM0-625	66	57.7989	9: A446P(2) Apo(1)	66	59.6848	10: A446P(2) Apo(2)	66	46.2534
1: A446P(2) BDM80	67	71.8223	2: A446P(2) BDM40	67	66.6588	3: A446P(2) BDM20	67	49.7993	4: A446P(2) BDM10	67	58.231	5: A446P(2) BDM5	67	67.3791	6: A446P(2) BDM2-5	67	75.7121	7: A446P(2) BDM1-25	67	62.1211	8: A446P(2) BDM0-625	67	58.4526	9: A446P(2) Apo(1)	67	60.7124	10: A446P(2) Apo(2)	67	46.3526
1: A446P(2) BDM80	68	72.2926	2: A446P(2) BDM40	68	67.4722	3: A446P(2) BDM20	68	49.9511	4: A446P(2) BDM10	68	58.8061	5: A446P(2) BDM5	68	68.7813	6: A446P(2) BDM2-5	68	78.3321	7: A446P(2) BDM1-25	68	63.3207	8: A446P(2) BDM0-625	68	59.0417	9: A446P(2) Apo(1)	68	61.669	10: A446P(2) Apo(2)	68	46.3608
1: A446P(2) BDM80	69	72.7362	2: A446P(2) BDM40	69	68.1015	3: A446P(2) BDM20	69	50.0205	4: A446P(2) BDM10	69	59.3621	5: A446P(2) BDM5	69	70.0497	6: A446P(2) BDM2-5	69	80.9077	7: A446P(2) BDM1-25	69	64.4586	8: A446P(2) BDM0-625	69	59.5242	9: A446P(2) Apo(1)	69	62.6278	10: A446P(2) Apo(2)	69	46.3312
1: A446P(2) BDM80	70	72.9797	2: A446P(2) BDM40	70	68.6346	3: A446P(2) BDM20	70	50.0098	4: A446P(2) BDM10	70	59.7061	5: A446P(2) BDM5	70	71.2528	6: A446P(2) BDM2-5	70	83.4205	7: A446P(2) BDM1-25	70	65.4371	8: A446P(2) BDM0-625	70	59.9417	9: A446P(2) Apo(1)	70	63.45	10: A446P(2) Apo(2)	70	46.2321
1: A446P(2) BDM80	71	73.125	2: A446P(2) BDM40	71	68.9919	3: A446P(2) BDM20	71	49.8986	4: A446P(2) BDM10	71	60.0213	5: A446P(2) BDM5	71	72.3177	6: A446P(2) BDM2-5	71	85.7779	7: A446P(2) BDM1-25	71	66.3636	8: A446P(2) BDM0-625	71	60.2043	9: A446P(2) Apo(1)	71	64.1725	10: A446P(2) Apo(2)	71	46.0926
1: A446P(2) BDM80	72	72.9892	2: A446P(2) BDM40	72	69.197	3: A446P(2) BDM20	72	49.7211	4: A446P(2) BDM10	72	60.1093	5: A446P(2) BDM5	72	73.1751	6: A446P(2) BDM2-5	72	87.913	7: A446P(2) BDM1-25	72	67.0544	8: A446P(2) BDM0-625	72	60.4038	9: A446P(2) Apo(1)	72	64.7506	10: A446P(2) Apo(2)	72	45.8716
1: A446P(2) BDM80	73	72.7279	2: A446P(2) BDM40	73	69.2297	3: A446P(2) BDM20	73	49.447	4: A446P(2) BDM10	73	60.0878	5: A446P(2) BDM5	73	73.7695	6: A446P(2) BDM2-5	73	89.8511	7: A446P(2) BDM1-25	73	67.5214	8: A446P(2) BDM0-625	73	60.3477	9: A446P(2) Apo(1)	73	65.1898	10: A446P(2) Apo(2)	73	45.5666
1: A446P(2) BDM80	74	72.2395	2: A446P(2) BDM40	74	69.0943	3: A446P(2) BDM20	74	49.0676	4: A446P(2) BDM10	74	59.8804	5: A446P(2) BDM5	74	74.1425	6: A446P(2) BDM2-5	74	91.5008	7: A446P(2) BDM1-25	74	67.8871	8: A446P(2) BDM0-625	74	60.1705	9: A446P(2) Apo(1)	74	65.4768	10: A446P(2) Apo(2)	74	45.2878
1: A446P(2) BDM80	75	71.6457	2: A446P(2) BDM40	75	68.8209	3: A446P(2) BDM20	75	48.6585	4: A446P(2) BDM10	75	59.5913	5: A446P(2) BDM5	75	74.3639	6: A446P(2) BDM2-5	75	92.9521	7: A446P(2) BDM1-25	75	68.0013	8: A446P(2) BDM0-625	75	59.7616	9: A446P(2) Apo(1)	75	65.6334	10: A446P(2) Apo(2)	75	44.9034
1: A446P(2) BDM80	76	70.9786	2: A446P(2) BDM40	76	68.4854	3: A446P(2) BDM20	76	48.198	4: A446P(2) BDM10	76	59.1911	5: A446P(2) BDM5	76	74.4472	6: A446P(2) BDM2-5	76	94.0837	7: A446P(2) BDM1-25	76	67.9604	8: A446P(2) BDM0-625	76	59.3252	9: A446P(2) Apo(1)	76	65.5992	10: A446P(2) Apo(2)	76	44.5026
1: A446P(2) BDM80	77	70.2593	2: A446P(2) BDM40	77	67.9407	3: A446P(2) BDM20	77	47.7893	4: A446P(2) BDM10	77	58.6907	5: A446P(2) BDM5	77	74.314	6: A446P(2) BDM2-5	77	94.9535	7: A446P(2) BDM1-25	77	67.5995	8: A446P(2) BDM0-625	77	58.7836	9: A446P(2) Apo(1)	77	65.4801	10: A446P(2) Apo(2)	77	43.9563
1: A446P(2) BDM80	78	69.4168	2: A446P(2) BDM40	78	67.2604	3: A446P(2) BDM20	78	47.2771	4: A446P(2) BDM10	78	58.0714	5: A446P(2) BDM5	78	73.9791	6: A446P(2) BDM2-5	78	95.3828	7: A446P(2) BDM1-25	78	67.1314	8: A446P(2) BDM0-625	78	58.2412	9: A446P(2) Apo(1)	78	65.081	10: A446P(2) Apo(2)	78	43.4423
1: A446P(2) BDM80	79	68.4058	2: A446P(2) BDM40	79	66.4151	3: A446P(2) BDM20	79	46.716	4: A446P(2) BDM10	79	57.3806	5: A446P(2) BDM5	79	73.4154	6: A446P(2) BDM2-5	79	95.4031	7: A446P(2) BDM1-25	79	66.4604	8: A446P(2) BDM0-625	79	57.5534	9: A446P(2) Apo(1)	79	64.5805	10: A446P(2) Apo(2)	79	42.9011
1: A446P(2) BDM80	80	67.246	2: A446P(2) BDM40	80	65.5285	3: A446P(2) BDM20	80	46.0697	4: A446P(2) BDM10	80	56.6299	5: A446P(2) BDM5	80	72.6608	6: A446P(2) BDM2-5	80	95.1013	7: A446P(2) BDM1-25	80	65.6002	8: A446P(2) BDM0-625	80	56.7261	9: A446P(2) Apo(1)	80	63.8379	10: A446P(2) Apo(2)	80	42.2973
1: A446P(2) BDM80	81	66.1606	2: A446P(2) BDM40	81	64.612	3: A446P(2) BDM20	81	45.4588	4: A446P(2) BDM10	81	55.8162	5: A446P(2) BDM5	81	71.8819	6: A446P(2) BDM2-5	81	94.6034	7: A446P(2) BDM1-25	81	64.6602	8: A446P(2) BDM0-625	81	55.831	9: A446P(2) Apo(1)	81	63.1118	10: A446P(2) Apo(2)	81	41.6433
1: A446P(2) BDM80	82	64.9837	2: A446P(2) BDM40	82	63.6895	3: A446P(2) BDM20	82	44.8515	4: A446P(2) BDM10	82	54.9914	5: A446P(2) BDM5	82	71.0413	6: A446P(2) BDM2-5	82	93.9478	7: A446P(2) BDM1-25	82	63.6508	8: A446P(2) BDM0-625	82	54.9369	9: A446P(2) Apo(1)	82	62.3734	10: A446P(2) Apo(2)	82	40.9679
1: A446P(2) BDM80	83	63.8362	2: A446P(2) BDM40	83	62.8125	3: A446P(2) BDM20	83	44.305	4: A446P(2) BDM10	83	54.1899	5: A446P(2) BDM5	83	70.1598	6: A446P(2) BDM2-5	83	93.0731	7: A446P(2) BDM1-25	83	62.7738	8: A446P(2) BDM0-625	83	54.1117	9: A446P(2) Apo(1)	83	61.6807	10: A446P(2) Apo(2)	83	40.4141
1: A446P(2) BDM80	84	62.5986	2: A446P(2) BDM40	84	61.9394	3: A446P(2) BDM20	84	43.7702	4: A446P(2) BDM10	84	53.4646	5: A446P(2) BDM5	84	69.3054	6: A446P(2) BDM2-5	84	92.0993	7: A446P(2) BDM1-25	84	61.845	8: A446P(2) BDM0-625	84	53.3422	9: A446P(2) Apo(1)	84	60.8996	10: A446P(2) Apo(2)	84	39.821
1: A446P(2) BDM80	85	61.5243	2: A446P(2) BDM40	85	61.0907	3: A446P(2) BDM20	85	43.2522	4: A446P(2) BDM10	85	52.69	5: A446P(2) BDM5	85	68.4478	6: A446P(2) BDM2-5	85	91.0173	7: A446P(2) BDM1-25	85	60.9923	8: A446P(2) BDM0-625	85	52.5818	9: A446P(2) Apo(1)	85	60.0731	10: A446P(2) Apo(2)	85	39.2816
1: A446P(2) BDM80	86	60.5667	2: A446P(2) BDM40	86	60.2308	3: A446P(2) BDM20	86	42.6504	4: A446P(2) BDM10	86	51.9324	5: A446P(2) BDM5	86	67.6393	6: A446P(2) BDM2-5	86	89.8025	7: A446P(2) BDM1-25	86	60.0716	8: A446P(2) BDM0-625	86	51.8308	9: A446P(2) Apo(1)	86	59.1981	10: A446P(2) Apo(2)	86	38.6875
1: A446P(2) BDM80	87	59.5245	2: A446P(2) BDM40	87	59.3403	3: A446P(2) BDM20	87	42.0336	4: A446P(2) BDM10	87	51.1635	5: A446P(2) BDM5	87	66.5411	6: A446P(2) BDM2-5	87	88.4744	7: A446P(2) BDM1-25	87	59.1308	8: A446P(2) BDM0-625	87	50.9338	9: A446P(2) Apo(1)	87	58.2238	10: A446P(2) Apo(2)	87	38.0959
1: A446P(2) BDM80	88	58.1709	2: A446P(2) BDM40	88	58.3183	3: A446P(2) BDM20	88	41.4108	4: A446P(2) BDM10	88	50.385	5: A446P(2) BDM5	88	65.4092	6: A446P(2) BDM2-5	88	87.0162	7: A446P(2) BDM1-25	88	58.193	8: A446P(2) BDM0-625	88	50.0998	9: A446P(2) Apo(1)	88	57.2457	10: A446P(2) Apo(2)	88	37.4456
1: A446P(2) BDM80	89	56.7644	2: A446P(2) BDM40	89	57.2616	3: A446P(2) BDM20	89	40.7802	4: A446P(2) BDM10	89	49.5335	5: A446P(2) BDM5	89	64.1821	6: A446P(2) BDM2-5	89	85.5496	7: A446P(2) BDM1-25	89	57.183	8: A446P(2) BDM0-625	89	49.2213	9: A446P(2) Apo(1)	89	56.2549	10: A446P(2) Apo(2)	89	36.8256
1: A446P(2) BDM80	90	55.2807	2: A446P(2) BDM40	90	56.0859	3: A446P(2) BDM20	90	40.0286	4: A446P(2) BDM10	90	48.5732	5: A446P(2) BDM5	90	62.8976	6: A446P(2) BDM2-5	90	83.9176	7: A446P(2) BDM1-25	90	56.0291	8: A446P(2) BDM0-625	90	48.354	9: A446P(2) Apo(1)	90	55.2624	10: A446P(2) Apo(2)	90	36.165
1: A446P(2) BDM80	91	53.8309	2: A446P(2) BDM40	91	54.8321	3: A446P(2) BDM20	91	39.1945	4: A446P(2) BDM10	91	47.5436	5: A446P(2) BDM5	91	61.5462	6: A446P(2) BDM2-5	91	82.19	7: A446P(2) BDM1-25	91	54.7572	8: A446P(2) BDM0-625	91	47.3486	9: A446P(2) Apo(1)	91	54.0409	10: A446P(2) Apo(2)	91	35.4775
1: A446P(2) BDM80	92	52.4653	2: A446P(2) BDM40	92	53.6015	3: A446P(2) BDM20	92	38.3171	4: A446P(2) BDM10	92	46.5213	5: A446P(2) BDM5	92	60.0411	6: A446P(2) BDM2-5	92	80.2321	7: A446P(2) BDM1-25	92	53.3896	8: A446P(2) BDM0-625	92	46.2715	9: A446P(2) Apo(1)	92	52.6916	10: A446P(2) Apo(2)	92	34.5515
1: A446P(2) BDM80	93	50.9356	2: A446P(2) BDM40	93	52.3679	3: A446P(2) BDM20	93	37.478	4: A446P(2) BDM10	93	45.551	5: A446P(2) BDM5	93	58.5761	6: A446P(2) BDM2-5	93	78.2753	7: A446P(2) BDM1-25	93	52.2082	8: A446P(2) BDM0-625	93	45.1673	9: A446P(2) Apo(1)	93	51.3032	10: A446P(2) Apo(2)	93	33.7038
1: A446P(2) BDM80	94	49.6371	2: A446P(2) BDM40	94	51.1223	3: A446P(2) BDM20	94	36.5948	4: A446P(2) BDM10	94	44.5455	5: A446P(2) BDM5	94	57.079	6: A446P(2) BDM2-5	94	76.2534	7: A446P(2) BDM1-25	94	51.0147	8: A446P(2) BDM0-625	94	44.0629	9: A446P(2) Apo(1)	94	49.9675	10: A446P(2) Apo(2)	94	32.7912
1: A446P(2) BDM80	95	48.3386	2: A446P(2) BDM40	95	49.8767	3: A446P(2) BDM20	95	35.7116	4: A446P(2) BDM10	95	43.54	5: A446P(2) BDM5	95	55.5818	6: A446P(2) BDM2-5	95	74.2316	7: A446P(2) BDM1-25	95	49.8212	8: A446P(2) BDM0-625	95	42.9585	9: A446P(2) Apo(1)	95	48.6317	10: A446P(2) Apo(2)	95	31.8787

[truncated: 1 more sheets: analysis]
