# Supplementary material for: Pyridylpiperazine-based allosteric inhibitors of RND-type multidrug efflux pumps
Source: Nat Commun. 2022 Jan 10;13:115. doi: 10.1038/s41467-021-27726-2 (PMC8749003; doi:10.1038/s41467-021-27726-2)
Supplement: Supplementary file 4 — Source Data [file 41467_2021_27726_MOESM4_ESM.zip › Source data Table 2 and Table S7.xlsx]

## Sheet: WT BW (384_1)
Data (384 well plate) for experiments evaluating the susceptibility of E.coli BW25113 (replicate 1) to 5 hours exposure of antibiotics (depositied by echo liquid handling) , in the absence and pressence of BDM88855.HCl. as measures by REMA
	User: USER			Path: C:\Program Files\BMG\OPTIMA\User\Data\							Test ID: 4000
	Test Name: RESAZURIN								Date: 08/06/2020		Time: 16:03:37
	ID1: 20200608 384 BW WT2
	Fluorescence (FI)
				BW25113 without booster
		Raw Data (530-10, 590-10)
Conc. (µg/mL)		1	2	3	4	5	6	7	8	9	10	11	12	13	14	15	16	17	18	19	20	21	22	23	24	Conc. (ug/mL)
	A	13900	14030	13774	13283	13438	13494	13357	13163	13318	12906	13241	13333	13050	12970	12863	12994	12858	13011	12842	12615	12571	12741	13023	12803
100	B	13376	1038	1039	1026	1070	12602	1032	1036	1841	1035	1028	931	1117	1001	10075	4440	1636	12440	11996	1086	1057	1116	12207	12667	100	2
50	C	13164	872	877	886	895	12216	880	916	3937	876	850	790	4760	833	11024	10894	6861	11482	11250	837	856	878	11978	12023	50	1
25	D	13054	870	851	986	923	10901	891	924	11033	870	856	808	11978	847	10638	12199	11856	10976	10715	833	907	874	11741	12456	25	0.5
12	E	13082	875	874	3505	1036	11053	900	869	12244	886	861	856	11676	912	11128	11507	11434	11369	11347	848	878	1156	11896	12189	12	0.24
6	F	13138	918	888	11096	890	11136	902	869	11490	873	859	1127	11536	1291	11487	11305	11325	11308	11377	861	892	11821	11935	12327	6	0.12
3	G	13020	2048	918	12158	920	11305	917	897	11411	890	890	8921	11649	5981	11315	11606	11427	11707	11804	2554	911	11693	12107	12228	3	0.06
2	H	13081	6471	929	12078	910	11219	908	895	11387	887	893	12344	11450	9668	11579	11643	11424	11471	11400	12199	920	11566	11862	12258	2	0.04
1	I	13545	13670	945	12463	927	12165	934	930	11898	947	916	12768	12374	12466	12186	12067	11866	12138	1053	12086	11978	12400	12719	12812	1	0.02
0.5	J	13669	13949	964	12703	954	12205	949	959	12520	1283	927	12297	12508	12736	12215	12299	10978	12159	980	12550	12481	12422	12661	13089	0.5	0.01
0.25	K	13706	13473	981	12217	1010	11898	983	980	12204	5481	1061	12162	12390	12237	12069	11981	11954	12119	985	12010	11932	12431	12940	13053	0.25	0.005
0.12	L	13899	13379	1103	12233	1630	12005	994	995	12195	13333	2343	12259	12175	12372	12191	12140	11873	11932	1061	12126	12234	12383	12994	13264	0.12	0.0024
0.06	M	13945	13740	13386	12114	12392	12183	1038	994	12495	12296	13406	12481	12620	12304	12456	12198	12051	12315	1189	11853	12165	12679	13188	13307	0.06	0.0012
0.03	N	13968	13771	13446	12999	13244	12658	13106	1027	12765	13040	12628	12887	12949	12885	12861	12609	12313	12197	1425	12656	12714	12670	13047	13283	0.03	0.0006
0	O	13897	13923	13680	13321	13277	13288	13256	13126	13539	13353	13386	13514	13492	13261	13164	13038	12726	12843	12855	12904	12902	13039	13305	13311	0	0
	P	13947	13850	13892	13836	13643	13698	13680	13568	13699	13767	13645	13593	13601	13569	13363	13373	13183	13190	13110	13496	13258	13128	13258	13294
			Chloramphenicol (CM)	Ceftazidime (CAZ)	Erythromycin (ERY)	Meropenem (MEM)	Oxacillin (OXA)	Aztreonam (AZM)	Cefepime (CEP)	Novobiocin (NOV)	Tetracycline (TET)	Tigecycline (TIG)	Rifampicin (Rif)	Vancomycin (VAN)	Rifabutin (RBT)	Apramycin (APY)	Fusidic Acid (FUS)	Linezolid (LIN)	TPPT (TPP)	Ciprofloxacin (Cpr)	Ampicillin (AMP)	Triclosan (TRC2)	Pyridomycin (PYR)
		MIC (µg/mL)	6	0.12	25	0.25	>100	0.06	0.031	~100	1	0.25	12	100	1900-01-12	Solubility problem in DMSO	>100	>100	>100	Solubility problem in DMSO	6	0.04	12
																						Triclosan conc start at 2 ug/mL
	User: USER			Path: C:\Program Files\BMG\OPTIMA\User\Data\							Test ID: 4001
	Test Name: RESAZURIN								Date: 08/06/2020		Time: 16:08:43
	ID1: 20200608 384 BW WT booster
	Fluorescence (FI)
				BW25113 with 100 µM BDM88855.HCl
		Raw Data (530-10, 590-10)
Conc. (µg/mL)		1	2	3	4	5	6	7	8	9	10	11	12	13	14	15	16	17	18	19	20	21	22	23	24	Conc. (ug/mL)
	A	13201	13121	12813	12625	12609	12734	12610	12457	12528	12152	12601	12729	12809	12521	12454	12617	12414	12496	12308	12070	11955	12187	12293	12126
100	B	12449	1068	1062	1077	1063	1046	1039	1078	1059	1044	1037	956	13212	1015	3979	1110	1112	1090	1036	1066	1065	1168	11892	11877	100	2
50	C	12520	890	890	923	972	890	898	870	893	866	851	803	12726	856	12671	896	872	863	817	840	819	931	11786	11611	50	1
25	D	11921	902	879	914	885	935	953	886	961	864	861	827	12363	865	12442	917	870	874	821	844	853	893	11496	11812	25	0.5
12	E	12444	895	879	921	888	922	904	892	1097	898	866	955	11855	931	11722	1078	890	1072	829	833	918	905	11987	11963	12	0.24
6	F	12459	904	878	940	902	933	966	894	1305	909	887	1357	11888	1157	11974	1702	937	2198	826	851	911	935	12127	12142	6	0.12
3	G	12667	929	911	1221	900	1001	942	902	2803	942	912	5239	12530	2175	12482	4227	1047	8503	862	900	960	1020	12439	12512	3	0.06
2	H	12652	932	925	1992	934	2374	932	911	5693	949	929	9462	12555	3577	12557	6208	1251	10718	12014	968	980	1067	12443	12497	2	0.04
1	I	13080	950	965	8464	948	12828	981	960	12542	964	957	12842	13136	8894	12873	11457	5946	12674	1102	11561	1089	1193	12827	12693	1	0.02
0.5	J	12980	1093	999	12985	966	12557	1002	996	13240	979	978	13070	13225	11991	13020	12733	11121	12960	958	13097	1447	10331	12870	12865	0.5	0.01
0.25	K	13511	2874	1009	12951	1018	13102	1019	997	13270	999	987	13270	13341	13133	13192	13141	13155	13245	963	12989	12864	13149	13212	13028	0.25	0.005
0.12	L	13298	13145	1262	13047	1384	12922	1028	995	13116	1395	1066	13191	13307	13260	13287	13277	13142	13142	993	13149	13072	12839	13124	13142	0.12	0.0024
0.06	M	13645	13960	13468	13163	13037	13270	1290	1008	13233	6422	1625	13418	13516	13287	13365	13393	13247	13365	1025	12995	13005	12947	13295	13181	0.06	0.0012
0.03	N	13551	13406	13324	13204	13384	13366	13294	1033	13628	13872	13875	13472	13567	13701	13372	13279	13207	13225	1078	13362	13191	12983	13167	13158	0.03	0.0006
0	O	13812	13975	13726	13541	13415	13749	13708	13528	13827	13662	13780	13996	13824	13665	13513	13470	13287	13477	13234	13257	13206	13254	13367	13163	0	0
	P	13677	13592	13567	13602	13490	13525	13550	13389	13535	13709	13593	13478	13557	13513	13410	13358	13154	13109	13057	13289	13222	13108	13069	12929
			Chloramphenicol (CM)	Ceftazidime (CAZ)	Erythromycin (ERY)	Meropenem (MEM)	Oxacillin (OXA)	Aztreonam (AZM)	Cefepime (CEP)	Novobiocin (NOV)	Tetracycline (TET)	Tigecycline (TIG)	Rifampicin (Rif)	Vancomycin (VAN)	Rifabutin (RBT)	Apramycin (APY)	Fusidic Acid (FUS)	Linezolid (LIN)	TPPT (TPP)	Ciprofloxacin (Cpr)	Ampicillin (AMP)	Triclosan (TRC2)	Pyridomycin (PYR)
		MIC (µg/mL)	0.5	0.25	6	0.25	3	0.12	0.031	12	0.25	0.12	12	>100	12	Solubility problem in DMSO	12	3	12	Solubility problem in DMSO	2	0.02	1
																						Triclosan conc start at 2 ug/mL

## Sheet: WT BW (384_2)
Data (384 well plate) for experiments evaluating the susceptibility of E.coli BW25113 (replicate 2) to 5 hours exposure of antibiotics (depositied by echo liquid handling) , in the absence and pressence of BDM88855.HCl. as measures by REMA
	User: USER			Path: C:\Program Files\BMG\OPTIMA\User\Data\							Test ID: 4009
	Test Name: RESAZURIN								Date: 10/06/2020		Time: 16:20:06
	ID1: 20200610_384_BW_WT
	Fluorescence (FI)
				BW25113 without booster
		Raw Data (530-10, 590-10)
Conc. (µg/mL)		1	2	3	4	5	6	7	8	9	10	11	12	13	14	15	16	17	18	19	20	21	22	23	24	Conc. (ug/mL)
	A	13696	13597	13465	13401	13351	13382	13327	13200	13250	12936	13247	13194	13260	12986	12899	12972	12856	12997	12861	12656	12590	12794	12917	12883
100	B	13218	979	1033	996	1038	12787	996	1017	1894	978	984	922	1020	979	12840	2483	1093	12475	11959	1179	1014	1073	12026	12613	100	2
50	C	13099	799	810	809	877	12222	812	877	3671	792	784	752	3019	765	11712	6614	2776	12188	11998	790	746	778	11698	12275	50	1
25	D	12784	799	786	809	869	11981	821	1003	9930	796	804	757	8832	777	11532	11946	10218	11422	11305	756	808	776	11414	12108	25	0.5
12	E	13178	803	784	947	1069	12170	836	809	12536	805	787	765	12167	797	11351	11749	11726	11599	11483	768	771	781	11554	12304	12	0.24
6	F	13142	805	803	2362	817	11940	849	797	12211	809	793	815	11786	845	11568	11539	11449	11350	11254	785	776	925	11393	12426	6	0.12
3	G	13421	870	841	9689	852	12479	867	837	12420	828	811	2517	12313	2700	11973	11923	11952	11930	11760	1119	818	11692	11730	12717	3	0.06
2	H	13309	1533	862	12723	877	12078	855	839	12230	804	819	6091	12062	5382	11837	11883	11620	11512	11400	11993	803	11419	11534	12731	2	0.04
1	I	13663	12605	888	12799	893	12713	888	877	12554	838	844	11670	12759	10144	12254	12228	12168	12255	1012	12319	6165	12006	12115	13068	1	0.02
0.5	J	13776	13055	918	12674	970	12675	907	899	12705	958	855	12782	12709	12713	12436	12380	12267	12126	853	12380	12112	11967	12029	13166	0.5	0.01
0.25	K	13890	13227	924	12714	1088	13077	934	912	12931	2544	869	12922	12930	12909	12701	12638	12547	12603	862	12333	12082	12190	12526	13483	0.25	0.005
0.12	L	14086	12999	1070	12854	5263	12890	938	929	12881	11120	1250	12681	12903	12673	12732	12770	12433	12476	917	12632	12336	12031	12481	13611	0.12	0.0024
0.06	M	14064	13330	13118	12770	11187	13113	965	940	13086	12845	10209	12932	12911	12663	12753	12671	12471	12592	989	12333	12097	12156	12673	13602	0.06	0.0012
0.03	N	14148	13356	13115	13162	12995	12995	7206	992	12998	13154	12465	12876	12972	12858	12837	12778	12601	12535	1226	12655	12455	12251	12656	13695	0.03	0.0006
0	O	14130	13580	13118	12998	12861	12995	12836	12556	12739	12683	12700	12603	12698	12544	12742	12521	12448	12562	12563	12462	12372	12582	13257	13619	0	0
	P	14144	14069	14013	13930	13745	13587	13553	13307	13188	13397	13398	13176	13163	13184	13076	13269	13193	13234	13287	13447	13397	13371	13565	13613
			Chloramphenicol (CM)	Ceftazidime (CAZ)	Erythromycin (ERY)	Meropenem (MEM)	Oxacillin (OXA)	Aztreonam (AZM)	Cefepime (CEP)	Novobiocin (NOV)	Tetracycline (TET)	Tigecycline (TIG)	Rifampicin (Rif)	Vancomycin (VAN)	Rifabutin (RBT)	Apramycin (APY)	Fusidic Acid (FUS)	Linezolid (LIN)	TPPT (TPP)	Ciprofloxacin (Cpr)	Ampicillin (AMP)	Triclosan (TRC2)	Pyridomycin (PYR)
		MIC (µg/mL)	3	0.12	12	0.25	>100	0.06	0.031	~100	0.5	0.25	6	100	6	Solubility problem in DMSO	>100	100	>100	Solubility problem in DMSO	3	0.04	6
																						Triclosan conc start at 2 ug/mL
	User: USER			Path: C:\Program Files\BMG\OPTIMA\User\Data\							Test ID: 4010
	Test Name: RESAZURIN								Date: 10/06/2020		Time: 16:25:34
	ID1: 20200610_384_BW_WT_Booster
	Fluorescence (FI)
				BW25113 with 100 µM BDM88855.HCl
		Raw Data (530-10, 590-10)
Conc. (µg/mL)		1	2	3	4	5	6	7	8	9	10	11	12	13	14	15	16	17	18	19	20	21	22	23	24	Conc. (ug/mL)
	A	13473	13443	13278	13195	13142	13251	13175	13107	13134	12882	13136	13104	13056	12866	12784	12782	12710	12810	12704	12483	12254	12473	12549	12543
100	B	13015	1010	1061	1025	1019	1011	1010	1000	999	1010	1010	967	3403	1026	4957	1083	1090	1077	12213	1070	1048	1155	12229	12361	100	2
50	C	13027	797	837	841	810	796	804	791	779	787	765	746	11043	785	11202	806	1298	791	11615	765	742	877	11929	11939	50	1
25	D	12806	841	796	849	791	818	830	793	801	783	772	765	12164	794	12130	808	812	838	11285	843	751	1048	12355	11549	25	0.5
12	E	13093	805	783	835	899	855	839	870	906	792	786	791	12257	804	11901	861	807	1043	11441	760	811	818	11954	12157	12	0.24
6	F	13025	813	786	825	822	902	861	803	1055	814	791	968	12156	934	11921	1161	795	2310	11380	783	788	826	12029	12301	6	0.12
3	G	13364	830	828	896	849	1025	885	819	1551	846	816	2271	12713	1660	12286	2748	931	9675	11842	850	831	870	12533	12553	3	0.06
2	H	13192	831	848	1079	882	4365	864	850	2715	839	823	4905	12569	2459	12272	5238	1157	11544	11654	1283	829	878	12349	12442	2	0.04
1	I	13564	837	883	4690	923	13047	918	899	9067	868	867	10152	13099	5078	12616	10103	6281	12743	1036	11392	885	907	12767	12833	1	0.02
0.5	J	13559	897	938	10008	1016	13176	956	963	11856	870	884	12493	12981	9823	12915	11879	11693	12697	871	12518	900	1130	12816	12970	0.5	0.01
0.25	K	13730	1537	935	12974	1166	13361	990	975	12300	887	893	12685	12834	11832	12967	12648	12833	13022	872	12568	1046	7191	13159	13194	0.25	0.005
0.12	L	13823	7153	1294	13267	4354	13271	1004	999	12702	1176	938	12648	12598	12665	12843	12819	12877	12852	882	12932	11888	12767	13211	13305	0.12	0.0024
0.06	M	13970	13043	12939	13305	9288	13456	1094	959	12311	3087	1343	11985	11957	12289	12556	12725	12784	13062	877	12841	12742	12832	13306	13280	0.06	0.0012
0.03	N	13923	13787	13491	13410	12213	12937	11464	971	11869	9948	8822	11442	11599	11772	12061	12325	12655	12814	937	13116	13002	13027	13234	13312	0.03	0.0006
0	O	13907	13878	13538	13222	12983	12805	12413	11922	11906	11747	11495	11660	11594	11582	12028	12351	12543	12803	12857	13093	13136	13200	13354	13270	0	0
	P	13753	13749	13708	13540	13277	13073	12597	12356	12189	12068	11770	11800	11761	11867	12138	12281	12467	12832	12970	13193	13224	13181	13236	13238
			Chloramphenicol (CM)	Ceftazidime (CAZ)	Erythromycin (ERY)	Meropenem (MEM)	Oxacillin (OXA)	Aztreonam (AZM)	Cefepime (CEP)	Novobiocin (NOV)	Tetracycline (TET)	Tigecycline (TIG)	Rifampicin (Rif)	Vancomycin (VAN)	Rifabutin (RBT)	Apramycin (APY)	Fusidic Acid (FUS)	Linezolid (LIN)	TPPT (TPP)	Ciprofloxacin (Cpr)	Ampicillin (AMP)	Triclosan (TRC2)	Pyridomycin (PYR)
		MIC (µg/mL)	0.5	0.25	2	0.25	3	0.06	0.031	12	0.25	0.12	6	>100	6	Solubility problem in DMSO	12	3	12	Solubility problem in DMSO	3	0.01	0.5
																						Triclosan conc start at 2 ug/mL

## Sheet: RC_1.25_1 (384_1)
Data (384 well plate) for experiments evaluating the susceptibility of BW25113 RC1.25_1 (replicate 1) to 5 hours exposure of antibiotics (depositied by echo liquid handling) , in the absence and pressence of BDM88855.HCl. as measures by REMA
	User: USER			Path: C:\Program Files\BMG\OPTIMA\User\Data\							Test ID: 4002
	Test Name: RESAZURIN								Date: 08/06/2020		Time: 16:13:58
	ID1: 20200608 384 1.25-1
	Fluorescence (FI)
				BW25113 RC 1.25_1 without booster
		Raw Data (530-10, 590-10)
Conc. (µg/mL)		1	2	3	4	5	6	7	8	9	10	11	12	13	14	15	16	17	18	19	20	21	22	23	24	Conc. (ug/mL)
	A	14074	14096	13526	13746	13654	13827	13596	13525	13731	13259	13510	13611	13686	13396	13222	13366	13280	13464	13363	13165	12991	13225	13392	13108
100	B	13458	1090	1119	1092	1140	13296	1079	1105	1852	1076	1061	952	1465	1054	12930	2743	1214	13086	12957	1509	1102	1203	13032	13178	100	2
50	C	13429	896	911	915	972	13042	934	1048	4374	902	866	803	11370	854	12441	9044	2686	12879	12847	1024	867	945	13016	12918	50	1
25	D	12968	895	946	985	1107	12784	929	1304	11018	895	886	820	12755	895	12375	13037	12687	12484	12503	854	925	912	12766	12827	25	0.5
12	E	13470	912	904	1788	1468	13039	945	923	13435	905	878	898	12729	969	12444	12666	12628	12616	12642	879	910	914	12923	12856	12	0.24
6	F	13366	905	919	8822	950	12625	944	901	12831	938	879	1281	12363	1241	12439	12557	12449	12199	12228	897	924	5013	12765	12907	6	0.12
3	G	13735	1116	956	13611	982	13015	969	932	12903	928	911	8855	12527	5534	12698	12617	12581	12486	12481	12351	947	12712	13090	13063	3	0.06
2	H	13509	2369	985	13373	1012	12746	958	941	12571	905	916	13210	12685	10572	12296	12468	12257	12422	12390	12907	937	12681	12943	13008	2	0.04
1	I	13792	14097	1003	13491	1019	13254	990	977	12629	930	941	13234	13040	13495	12695	12661	12604	12732	1096	12983	12702	13079	13356	13262	1	0.02
0.5	J	13775	14055	1048	13488	1062	12965	1000	998	12738	1050	954	12644	12746	13337	12897	12822	12872	12732	957	13111	13022	13124	13275	13396	0.5	0.01
0.25	K	14035	13959	1050	13520	1119	13185	1029	1011	12751	2440	973	12806	12966	12759	12455	12661	12692	12918	970	13053	12977	13340	13615	13465	0.25	0.005
0.12	L	14039	13857	2400	13654	3052	12894	1064	1040	12671	13951	1324	12718	12970	13074	13015	13092	12916	12898	1027	13313	13298	13353	13584	13664	0.12	0.0024
0.06	M	14149	14230	14145	13785	13821	13456	1118	1034	13212	13136	13926	13217	13323	13149	13312	13303	13229	13448	1207	13302	13422	13549	13732	13621	0.06	0.0012
0.03	N	14077	13962	14032	13982	13937	13674	13755	1109	13514	13744	13169	13314	13411	13326	13397	13506	13305	13380	1463	13593	13574	13491	13666	13736	0.03	0.0006
0	O	14049	14138	14137	13877	13761	14040	13752	13505	13852	13674	13720	13760	13871	13597	13550	13521	13368	13540	13452	13517	13351	13614	13856	13666	0	0
	P	14134	14005	14300	14075	13898	13923	14005	13756	13899	14045	13863	13820	13816	13836	13701	13694	13511	13624	13486	13678	13569	13519	13674	13541
			Chloramphenicol (CM)	Ceftazidime (CAZ)	Erythromycin (ERY)	Meropenem (MEM)	Oxacillin (OXA)	Aztreonam (AZM)	Cefepime (CEP)	Novobiocin (NOV)	Tetracycline (TET)	Tigecycline (TIG)	Rifampicin (Rif)	Vancomycin (VAN)	Rifabutin (RBT)	Apramycin (APY)	Fusidic Acid (FUS)	Linezolid (LIN)	TPPT (TPP)	Ciprofloxacin (Cpr)	Ampicillin (AMP)	Triclosan (TRC2)	Pyridomycin (PYR)
		MIC (µg/mL)	3	0.25	25	0.25	>100	0.06	0.031	~100	0.5	0.25	12	~100	12	Solubility problem in DMSO	>100	~100	>100	Solubility problem in DMSO	6	0.04	12
																						Triclosan conc start at 2 ug/mL
	User: USER			Path: C:\Program Files\BMG\OPTIMA\User\Data\							Test ID: 4003
	Test Name: RESAZURIN								Date: 08/06/2020		Time: 16:18:57
	ID1: 20200608 384 1.25-1 booster
	Fluorescence (FI)
				BW25113 RC 1.25_1 with 100 µM BDM88855.HCl
		Raw Data (530-10, 590-10)
Conc. (µg/mL)		1	2	3	4	5	6	7	8	9	10	11	12	13	14	15	16	17	18	19	20	21	22	23	24	Conc. (ug/mL)
	A	13542	13578	13357	13126	13061	13212	12928	12900	13084	12737	12913	12862	13008	12739	12571	12651	12579	12742	12719	12517	12220	12597	12779	12612
100	B	12667	1059	1121	1086	1089	13248	1065	1111	1592	1061	1040	954	11145	1016	12375	1973	1066	12927	12135	1257	1062	1183	12379	12592	100	2
50	C	12962	893	909	904	921	12054	962	926	3693	879	860	781	12463	849	11823	6576	881	12417	11888	1300	835	944	12324	12325	50	1
25	D	12401	888	878	941	1005	11785	935	1224	9783	892	873	819	11380	866	11352	12545	921	11573	11386	869	911	932	12040	12196	25	0.5
12	E	12928	893	888	1331	1430	11836	955	966	12746	894	883	949	11528	976	11025	11671	4859	11180	11307	861	933	1623	12116	12189	12	0.24
6	F	12668	897	938	7754	954	11410	981	887	11529	887	879	1881	10969	1468	10687	11138	11873	10954	11007	897	953	12056	12001	12248	6	0.12
3	G	12965	913	990	12879	1040	11775	1037	954	11710	923	910	11856	11488	7196	11083	10973	11539	11023	11273	9275	962	11924	12297	12356	3	0.06
2	H	12912	909	1041	12876	1135	11889	1062	1009	11732	926	914	12526	11612	11216	11360	11263	11124	10816	11032	12056	962	11735	12109	12355	2	0.04
1	I	13250	8112	1046	12658	1154	12006	1126	1080	11754	943	942	11733	11475	12662	11209	11166	11356	11256	1057	11773	12333	12178	12478	12537	1	0.02
0.5	J	13038	12145	1104	12483	1297	11835	1146	1101	11519	948	960	11263	11461	12120	10923	11607	11078	10897	951	11838	12009	12207	12377	12739	0.5	0.01
0.25	K	13457	13672	1137	12502	1450	12071	1123	1076	11882	1408	953	11504	11671	11312	11296	11223	11430	11527	958	11753	11846	12304	12723	12807	0.25	0.005
0.12	L	13351	13223	13244	12579	7203	11806	1131	1080	11710	12424	1152	11419	11433	11380	11467	11693	11530	11396	1026	12059	12201	12365	12699	13003	0.12	0.0024
0.06	M	13551	13499	13248	12487	13195	12299	9007	1066	12022	11892	13160	11961	11999	11728	11809	11897	11678	11987	1406	11892	12088	12426	12889	12972	0.06	0.0012
0.03	N	13374	13136	13033	12717	12736	12355	12379	1209	12224	12504	11912	12080	12247	12198	11998	12136	12081	12127	1419	12393	12429	12470	12869	13101	0.03	0.0006
0	O	13492	13438	13299	13068	12843	13071	12821	12646	12949	12732	12745	12859	13040	12686	12636	12692	12510	12757	12657	12497	12643	12773	12995	13023	0	0
	P	13288	13287	13374	13263	13094	13227	13198	13062	13154	13374	13087	13001	13031	12966	12939	12991	12822	13004	12801	13030	12920	12853	12989	13000
			Chloramphenicol (CM)	Ceftazidime (CAZ)	Erythromycin (ERY)	Meropenem (MEM)	Oxacillin (OXA)	Aztreonam (AZM)	Cefepime (CEP)	Novobiocin (NOV)	Tetracycline (TET)	Tigecycline (TIG)	Rifampicin (Rif)	Vancomycin (VAN)	Rifabutin (RBT)	Apramycin (APY)	Fusidic Acid (FUS)	Linezolid (LIN)	TPPT (TPP)	Ciprofloxacin (Cpr)	Ampicillin (AMP)	Triclosan (TRC2)	Pyridomycin (PYR)
		MIC (µg/mL)	2	0.25	25	0.25	>100	0.12	0.031	~100	0.5	0.25	12	<100	12	Solubility problem in DMSO	>100	25	>100	Solubility problem in DMSO	6	0.04	12
																						Triclosan conc start at 2 ug/mL

## Sheet: RC_1.25_1 (384_2)
Data (384 well plate) for experiments evaluating the susceptibility of BW25113 RC1.25_1 (replicate 2) to 5 hours exposure of antibiotics (depositied by echo liquid handling) , in the absence and pressence of BDM88855.HCl. as measures by REMA
	User: USER			Path: C:\Program Files\BMG\OPTIMA\User\Data\							Test ID: 4011
	Test Name: RESAZURIN								Date: 10/06/2020		Time: 16:31:21
	ID1: 20200610_384_BW_1.25_1
	Fluorescence (FI)
				BW25113 RC 1.25_1 without booster
		Raw Data (530-10, 590-10)
Conc. (µg/mL)		1	2	3	4	5	6	7	8	9	10	11	12	13	14	15	16	17	18	19	20	21	22	23	24	Conc. (ug/mL)
	A	13815	13811	13779	13644	13619	13632	13563	13420	13437	13265	13447	13471	13402	13308	13221	13200	13176	13261	13099	12912	12806	12986	13043	12949
100	B	13559	1029	1057	1028	1073	8034	1056	1048	1501	1033	1022	958	1062	1000	1812	1480	1096	10212	12728	1159	1065	1130	12800	12988	100	2
50	C	13342	812	812	795	845	12331	857	841	3706	803	787	729	1285	788	11776	3221	1354	12502	12334	788	771	870	12871	12649	50	1
25	D	13018	816	791	814	865	12511	862	979	7227	815	799	751	6268	795	12408	9664	7684	11845	12154	764	820	800	12312	12568	25	0.5
12	E	13346	812	791	955	1071	12394	878	835	11609	822	813	799	12184	814	11962	11841	11884	12004	12028	785	795	800	12383	12770	12	0.24
6	F	13824	812	824	2881	835	11954	893	815	11929	846	804	921	12140	878	12372	11744	11805	11916	11931	806	794	1612	12365	12738	6	0.12
3	G	13649	898	866	9717	861	12405	895	859	12513	837	826	1769	12546	1758	12451	12420	12456	12730	12481	1252	830	12333	13045	13117	3	0.06
2	H	13643	1400	889	12656	901	12581	882	868	12524	814	832	4937	12410	3693	12450	12335	12346	12285	11768	11460	834	12253	12644	12989	2	0.04
1	I	14067	8314	903	12846	910	12701	930	905	12843	851	863	10583	12929	7339	12564	12663	12627	12567	1055	12514	4099	12543	13160	13345	1	0.02
0.5	J	14108	13774	932	13192	999	12866	947	947	13047	959	869	12779	12716	11397	12948	12888	12667	12718	877	12886	12452	12518	13072	13427	0.5	0.01
0.25	K	14305	14305	935	13167	1168	13429	959	946	13287	2036	893	12998	13086	12924	13063	12882	13018	13059	886	12759	12476	12581	13446	13614	0.25	0.005
0.12	L	14328	14157	1105	13321	6300	13187	970	960	13265	12942	1317	13053	13065	13127	13164	13031	12968	12880	954	13118	12872	12691	13454	13731	0.12	0.0024
0.06	M	14395	14389	13776	13550	10376	13462	1017	961	13265	13163	8972	13089	13121	13095	13178	13224	13189	13291	985	13027	12889	12976	13590	13664	0.06	0.0012
0.03	N	14360	14294	14044	13794	12928	13579	8796	1017	13363	13452	13449	13158	13245	13203	13183	13310	13245	13268	1178	13346	13205	13173	13615	13751	0.03	0.0006
0	O	14359	14409	14291	14145	13857	14074	13860	13587	13782	13690	13676	13633	13615	13598	13582	13561	13525	13707	13456	13601	13596	13694	13778	13755	0	0
	P	14257	14261	14277	14176	14068	14049	14028	13845	13992	14115	13956	13865	13838	13819	13800	13765	13585	13679	13578	13753	13654	13536	13670	13632
			Chloramphenicol (CM)	Ceftazidime (CAZ)	Erythromycin (ERY)	Meropenem (MEM)	Oxacillin (OXA)	Aztreonam (AZM)	Cefepime (CEP)	Novobiocin (NOV)	Tetracycline (TET)	Tigecycline (TIG)	Rifampicin (Rif)	Vancomycin (VAN)	Rifabutin (RBT)	Apramycin (APY)	Fusidic Acid (FUS)	Linezolid (LIN)	TPPT (TPP)	Ciprofloxacin (Cpr)	Ampicillin (AMP)	Triclosan (TRC2)	Pyridomycin (PYR)
		MIC (µg/mL)	3	0.25	12	0.25	>100	0.06	0.031	~100	0.5	0.25	6	100	6		>100	100	>100	Solubility problem in DMSO	6	0.04	12
																						Triclosan conc start at 2 ug/mL
	User: USER			Path: C:\Program Files\BMG\OPTIMA\User\Data\							Test ID: 4012
	Test Name: RESAZURIN								Date: 10/06/2020		Time: 16:36:45
	ID1: 20200610_384_BW_1.25_1_Booster
	Fluorescence (FI)
				BW25113 RC 1.25_1 with 100 µM BDM88855.HCl
		Raw Data (530-10, 590-10)
Conc. (µg/mL)		1	2	3	4	5	6	7	8	9	10	11	12	13	14	15	16	17	18	19	20	21	22	23	24	Conc. (ug/mL)
	A	13778	13825	13721	13567	13284	12859	12681	12242	12020	11735	11793	11767	11796	11779	11950	11990	12585	12991	12988	12877	12713	12862	12851	12616
100	B	13311	1019	1070	1027	1051	5537	1029	992	1217	1000	1012	941	1338	1008	10850	1293	1048	5165	12657	1124	1045	1137	12660	12730	100	2
50	C	13115	824	830	812	834	11658	844	844	1778	803	790	766	5567	788	11346	2227	802	9793	12532	868	760	831	12354	12521	50	1
25	D	13070	816	797	815	868	12225	851	930	6883	833	820	773	9237	797	11764	5850	874	11827	12385	769	837	835	12829	12255	25	0.5
12	E	13279	821	813	979	1075	12607	910	853	9196	829	815	845	10882	839	11714	9599	4422	12039	11873	794	824	988	12698	12459	12	0.24
6	F	13385	831	839	3542	859	12656	905	828	10157	838	823	1110	10820	1016	11572	11357	9335	12216	11943	827	876	9027	12460	12704	6	0.12
3	G	13543	827	879	10242	907	12996	954	904	11105	858	840	2612	10908	1743	11892	11833	11177	12733	12518	2402	879	12472	12754	12821	3	0.06
2	H	13431	830	902	12474	965	12818	948	917	11340	836	855	4888	10967	3524	11759	11778	11770	12628	12413	7249	876	12398	12544	12730	2	0.04
1	I	13649	4995	919	13163	951	13148	955	969	11891	854	883	9947	11029	6702	11809	11623	12153	12527	1052	12537	11132	12618	12864	13030	1	0.02
0.5	J	13809	9840	980	13472	1078	13207	977	996	12754	874	895	11401	11887	9833	11908	12402	12554	12649	885	12680	12556	12604	12881	13210	0.5	0.01
0.25	K	13979	13820	1001	13384	1443	13416	994	1016	12875	1275	891	12157	11565	10873	12332	12283	12571	12751	894	12681	12673	12935	13178	13250	0.25	0.005
0.12	L	14310	14153	10805	13412	5962	13262	1038	1022	13014	6851	1202	12566	12262	12442	12254	12561	12729	12696	936	12787	12781	13015	13230	13442	0.12	0.0024
0.06	M	14254	14370	13871	13519	10948	13649	1274	1000	12870	12403	7397	12339	12305	12063	12250	12436	12698	12888	943	13014	13038	13128	13399	13426	0.06	0.0012
0.03	N	14093	14042	13799	13702	12789	13368	12559	1070	12767	12759	13043	12452	12470	12335	12504	12609	12718	12851	1018	13157	13119	13080	13320	13465	0.03	0.0006
0	O	13923	14101	14015	13801	13610	13602	13298	12934	13115	12871	12727	12473	12749	12711	12677	12826	12790	13037	13075	13205	13270	13351	13508	13457	0	0
	P	13961	13986	14001	13945	13812	13799	13708	13485	13367	13314	13056	13112	12896	12666	12993	13081	13153	13297	13269	13401	13292	13277	13366	13390
			Chloramphenicol (CM)	Ceftazidime (CAZ)	Erythromycin (ERY)	Meropenem (MEM)	Oxacillin (OXA)	Aztreonam (AZM)	Cefepime (CEP)	Novobiocin (NOV)	Tetracycline (TET)	Tigecycline (TIG)	Rifampicin (Rif)	Vancomycin (VAN)	Rifabutin (RBT)	Apramycin (APY)	Fusidic Acid (FUS)	Linezolid (LIN)	TPPT (TPP)	Ciprofloxacin (Cpr)	Ampicillin (AMP)	Triclosan (TRC2)	Pyridomycin (PYR)
		MIC (µg/mL)	2	0.25	12	0.5	>100	0.12	0.031	~100	0.5	0.25	6	<100	6		>100	25	>100	Solubility problem in DMSO	6	0.04	12
																						Triclosan conc start at 2 ug/mL

## Sheet: RC_1.25_2 (384_1)
Data (384 well plate) for experiments evaluating the susceptibility of BW25113 RC1.25_2 (replicate 1) to 5 hours exposure of antibiotics (depositied by echo liquid handling) , in the absence and pressence of BDM88855.HCl. as measures by REMA
	User: USER			Path: C:\Program Files\BMG\OPTIMA\User\Data\							Test ID: 4004
	Test Name: RESAZURIN								Date: 08/06/2020		Time: 16:23:51
	ID1: 20200608 384 1.25-2
	Fluorescence (FI)
				BW25113 RC 1.25_2 without booster
		Raw Data (530-10, 590-10)
Conc. (µg/mL)		1	2	3	4	5	6	7	8	9	10	11	12	13	14	15	16	17	18	19	20	21	22	23	24	Conc. (ug/mL)
	A	14145	14059	13931	13951	14059	13826	13800	13599	13872	13727	13631	13731	13560	13547	13608	13384	13213	13293	13331	13129	13300	13208	13108	13012
100	B	13722	1118	1145	1113	1273	13674	1092	1105	2124	1104	1091	972	2068	1037	3101	7835	1135	13327	1142	1257	1137	1225	13046	13074	100	2
50	C	13592	922	939	996	987	13393	931	962	4324	924	899	819	13116	880	13034	13216	1047	12958	895	1181	909	931	12819	12916	50	1
25	D	13437	906	932	1294	1083	13319	941	1150	12452	912	887	839	12994	902	12523	12928	2142	12726	911	996	945	933	12761	12816	25	0.5
12	E	13485	916	928	5350	1446	13096	953	1297	13481	926	895	1011	12793	1074	12878	12667	11302	12542	12639	879	913	1128	12608	12771	12	0.24
6	F	13487	931	936	13563	1000	13256	956	934	13023	934	902	2531	12846	1970	12482	12721	13120	12720	12753	897	960	12729	12803	12935	6	0.12
3	G	13564	943	964	13623	995	12987	986	957	13035	966	938	13483	12493	9923	12607	12538	12724	12564	12617	996	976	12911	12758	12821	3	0.06
2	H	13522	963	967	13181	998	13016	961	944	12694	936	945	13262	12562	13296	12268	12232	12385	12205	12500	3859	1064	12738	12781	12905	2	0.04
1	I	13606	1720	993	13435	1004	13047	988	983	12847	953	957	12919	12544	13344	12632	12509	12444	12164	1127	12806	12850	13052	13057	13109	1	0.02
0.5	J	13727	9841	1027	13257	1050	13124	1004	998	12431	1014	975	12836	12703	12966	11978	12168	12257	12672	998	12746	12895	13043	13341	13235	0.5	0.01
0.25	K	13906	14146	1041	13571	1083	13146	1025	1003	12988	1654	1017	12715	12414	12770	12600	12388	12454	12631	1025	12868	13107	13067	13288	13360	0.25	0.005
0.12	L	13940	14099	1146	13363	1400	13545	1046	1031	13199	9529	1621	13236	13022	13054	12654	12869	12834	12762	1058	13079	13195	13395	13563	13507	0.12	0.0024
0.06	M	14053	14072	14049	13847	14300	13684	1110	1053	13691	13727	14179	13513	13365	13419	13554	13246	13114	13037	1215	13266	13448	13522	13390	13611	0.06	0.0012
0.03	N	13755	13941	13741	13728	13943	13919	13826	1054	13709	13650	13466	13699	13624	13483	13098	13384	13252	13374	1524	13263	13454	13566	13522	13697	0.03	0.0006
0	O	13784	13863	13884	13969	14070	13692	13686	13200	13916	13697	13643	13678	13506	13630	13704	13504	13095	13225	13162	13335	13474	13415	13411	13442	0	0
	P	13851	14024	13918	13659	13675	13914	13941	13715	13643	13747	13688	13802	13757	13731	13435	13592	13542	13597	13589	13430	13324	13519	13570	13511
			Chloramphenicol (CM)	Ceftazidime (CAZ)	Erythromycin (ERY)	Meropenem (MEM)	Oxacillin (OXA)	Aztreonam (AZM)	Cefepime (CEP)	Novobiocin (NOV)	Tetracycline (TET)	Tigecycline (TIG)	Rifampicin (Rif)	Vancomycin (VAN)	Rifabutin (RBT)	Apramycin (APY)	Fusidic Acid (FUS)	Linezolid (LIN)	TPPT (TPP)	Ciprofloxacin (Cpr)	Ampicillin (AMP)	Triclosan (TRC2)	Pyridomycin (PYR)
		MIC (µg/mL)	2	0.25	50	0.25	>100	0.06	0.031	~100	0.5	0.25	12	~100	12	Solubility problem in DMSO	>100	50	>100	Solubility problem in DMSO	3	0.04	12
																						Triclosan conc start at 2 ug/mL
	User: USER			Path: C:\Program Files\BMG\OPTIMA\User\Data\							Test ID: 4005
	Test Name: RESAZURIN								Date: 08/06/2020		Time: 16:28:41
	ID1: 20200608 384 1.25-2 booster
	Fluorescence (FI)
				BW25113 RC 1.25_2 with 100 µM BDM88855.HCl
		Raw Data (530-10, 590-10)
Conc. (µg/mL)		1	2	3	4	5	6	7	8	9	10	11	12	13	14	15	16	17	18	19	20	21	22	23	24	Conc. (ug/mL)
	A	13427	13435	13173	13297	13416	13066	13148	13044	13189	12918	13011	12942	12800	12812	12866	12711	12618	12688	12595	12474	12571	12653	12448	12536
100	B	13084	1073	1191	1083	1120	8468	1069	1083	1752	1085	1049	974	13220	1035	12482	3372	1097	12800	12356	1241	1101	1202	12454	12566	100	2
50	C	13077	894	937	928	950	12756	902	938	3275	893	859	791	12374	841	12310	10056	874	12682	11875	1207	833	916	11973	12107	50	1
25	D	12921	884	886	1113	1056	12319	904	1114	10120	892	861	832	11944	870	11449	12391	881	11950	11670	1033	920	923	11945	12103	25	0.5
12	E	12938	889	892	3376	1386	11878	924	1326	12801	888	873	1019	11450	1008	11621	11678	1042	11439	11425	850	924	1086	11836	11987	12	0.24
6	F	12881	901	904	12548	963	11846	927	902	11971	900	882	2993	11494	1665	10992	11381	4086	11128	11278	872	942	12161	11983	12187	6	0.12
3	G	12943	929	954	12704	991	11666	956	973	11613	927	897	12605	10652	8674	11135	10980	12515	10963	10987	4390	962	11789	11942	11944	3	0.06
2	H	12981	914	973	12013	1022	11571	954	960	11116	926	902	11908	11061	12280	10520	10751	11746	10742	10964	12087	968	11683	12028	12146	2	0.04
1	I	13260	1383	1014	12459	1027	11837	1009	998	12088	949	940	12062	11692	12827	11725	11424	11611	11069	1099	11732	12841	12238	12328	12367	1	0.02
0.5	J	13273	4768	1046	12086	1091	12249	1044	1029	12073	980	957	12354	12101	12476	11550	11680	11692	11421	960	11677	11859	12315	12565	12619	0.5	0.01
0.25	K	13561	14003	1073	12413	1155	12111	1060	1042	12244	1322	965	12445	12135	12386	12131	11895	11894	11739	983	11803	12224	12548	12694	12738	0.25	0.005
0.12	L	13606	13711	13786	12340	3101	12595	1084	1055	12575	8164	1091	12754	12548	12395	11994	12270	12073	12136	1028	11929	12393	12702	12947	13028	0.12	0.0024
0.06	M	13593	13504	13135	13108	13712	12732	9147	1054	13086	13279	2665	12669	12622	12487	12459	12397	12361	12317	1156	12349	12683	12915	12877	12951	0.06	0.0012
0.03	N	13547	13755	13240	13135	13291	13327	13355	1081	12946	13205	12922	13217	13011	12868	12806	12964	12741	12770	1555	12524	12735	13040	13110	13039	0.03	0.0006
0	O	13432	13271	13154	13258	13370	13207	13254	12976	13447	13269	13162	13128	12981	12662	12920	12815	12691	12775	12657	12742	12827	12793	12745	12658	0	0
	P	13300	13513	13417	13051	13122	13324	13339	13169	13251	13300	13245	13458	13362	13125	12794	12921	12940	13003	12988	12649	12713	12933	12789	12812
			Chloramphenicol (CM)	Ceftazidime (CAZ)	Erythromycin (ERY)	Meropenem (MEM)	Oxacillin (OXA)	Aztreonam (AZM)	Cefepime (CEP)	Novobiocin (NOV)	Tetracycline (TET)	Tigecycline (TIG)	Rifampicin (Rif)	Vancomycin (VAN)	Rifabutin (RBT)	Apramycin (APY)	Fusidic Acid (FUS)	Linezolid (LIN)	TPPT (TPP)	Ciprofloxacin (Cpr)	Ampicillin (AMP)	Triclosan (TRC2)	Pyridomycin (PYR)
		MIC (µg/mL)	2	0.25	25	0.25	>100	0.12	0.031	~100	0.5	0.12	12	<100	12	Solubility problem in DMSO	>100	12	>100	Solubility problem in DMSO	6	0.04	12
																						Triclosan conc start at 2 ug/mL

## Sheet: RC_1.25_2 (384_2)
Data (384 well plate) for experiments evaluating the susceptibility of BW25113 RC1.25_2 (replicate 2) to 5 hours exposure of antibiotics (depositied by echo liquid handling) , in the absence and pressence of BDM88855.HCl. as measures by REMA
	User: USER			Path: C:\Program Files\BMG\OPTIMA\User\Data\							Test ID: 4013
	Test Name: RESAZURIN								Date: 10/06/2020		Time: 16:41:57
	ID1: 20200610_384_BW_1.25_2
	Fluorescence (FI)
				BW25113 RC 1.25_2 without booster
		Raw Data (530-10, 590-10)
Conc. (µg/mL)		1	2	3	4	5	6	7	8	9	10	11	12	13	14	15	16	17	18	19	20	21	22	23	24	Conc. (ug/mL)
	A	13678	13896	13796	13722	13614	13610	13512	13414	13441	13138	13259	13236	13159	12942	12827	12737	12651	12637	12475	12270	12048	12118	12096	11901
100	B	13543	1044	1077	1046	1101	8195	1084	1076	2418	1079	1086	1011	1183	1079	1207	2399	1185	8647	12303	1208	1209	1327	12092	12121	100	2
50	C	13621	817	821	829	856	12725	836	803	4731	794	782	725	3173	775	6752	6187	836	11804	12182	808	742	830	11830	12235	50	1
25	D	13687	817	802	878	1040	12621	830	871	8293	788	774	761	9428	797	11944	9955	1193	11837	11738	743	791	795	11745	11757	25	0.5
12	E	13259	819	805	1316	946	13141	846	865	11547	804	806	809	12068	816	12311	12096	5264	11797	11663	758	772	827	11992	11880	12	0.24
6	F	13438	821	822	4128	847	12651	837	821	12406	790	791	1167	12529	1106	12275	12065	10424	11905	11456	752	822	5876	11845	11853	6	0.12
3	G	13675	833	875	12520	859	13277	876	841	13134	819	817	3402	13008	2473	12712	12673	12642	12626	12142	807	840	12089	12339	12265	3	0.06
2	H	13531	842	882	13144	882	12826	854	864	12900	807	829	7548	12643	4827	12454	12453	12281	12103	5009	869	842	11801	12043	12143	2	0.04
1	I	13823	2633	918	13688	906	13246	915	913	13239	848	869	11976	13163	9620	12771	12719	12506	12434	1078	11974	11960	12428	12461	12417	1	0.02
0.5	J	13807	6722	940	13595	4560	12893	922	941	13141	888	884	13184	12973	12698	12746	12452	12308	12052	888	12102	12266	12301	12462	12558	0.5	0.01
0.25	K	14066	14126	946	13519	1110	13215	925	930	13217	1238	939	13118	13020	12844	12784	12631	12543	12417	907	12184	12435	12586	12911	12805	0.25	0.005
0.12	L	14046	13932	995	13439	3152	13184	903	937	13080	5372	1435	12810	12871	12755	12600	12564	12450	12271	924	12367	12400	12477	12739	12836	0.12	0.0024
0.06	M	14097	14254	13921	13697	11991	13645	939	927	13600	13413	9450	13230	13163	12970	13009	12854	12699	12644	989	12419	12540	12763	13003	12879	0.06	0.0012
0.03	N	13999	14024	13956	13808	13671	13683	12276	964	13545	13653	13306	13352	13277	13102	12996	12920	12793	12715	1168	12794	12708	12706	12860	12902	0.03	0.0006
0	O	14034	14278	14151	13964	13795	13981	13797	13592	13824	13681	13615	13635	13530	13336	13236	13180	13108	13183	12809	12869	12833	12882	13015	12799	0	0
	P	13862	13993	13941	13864	13681	13652	13599	13409	13589	13697	13432	13422	13282	13193	13188	13013	12847	12818	12643	12865	12695	12699	12745	12700
			Chloramphenicol (CM)	Ceftazidime (CAZ)	Erythromycin (ERY)	Meropenem (MEM)	Oxacillin (OXA)	Aztreonam (AZM)	Cefepime (CEP)	Novobiocin (NOV)	Tetracycline (TET)	Tigecycline (TIG)	Rifampicin (Rif)	Vancomycin (VAN)	Rifabutin (RBT)	Apramycin (APY)	Fusidic Acid (FUS)	Linezolid (LIN)	TPPT (TPP)	Ciprofloxacin (Cpr)	Ampicillin (AMP)	Triclosan (TRC2)	Pyridomycin (PYR)
		MIC (µg/mL)	2	0.12	25	0.25	>100	0.06	0.031	~100	0.5	0.25	12	~100	12	Solubility problem in DMSO	>100	25-50	>100	Solubility problem in DMSO	2	0.04	12
																						Triclosan conc start at 2 ug/mL
	User: USER			Path: C:\Program Files\BMG\OPTIMA\User\Data\							Test ID: 4014
	Test Name: RESAZURIN								Date: 10/06/2020		Time: 16:47:10
	ID1: 20200610_384_BW_1.25_2_Booster
	Fluorescence (FI)
				BW25113 RC 1.25_2 with 100 µM BDM88855.HCl
		Raw Data (530-10, 590-10)
Conc. (µg/mL)		1	2	3	4	5	6	7	8	9	10	11	12	13	14	15	16	17	18	19	20	21	22	23	24	Conc. (ug/mL)
	A	13800	13862	13753	13680	13535	13377	13332	12864	12955	12722	12747	12762	12869	12999	13065	13162	13126	13134	13125	12975	12843	12902	13062	12674
100	B	13442	1047	1113	1041	1053	1398	1050	1029	1459	1034	1029	967	3700	1027	7464	1581	1084	2362	12923	1117	1094	1189	12796	12813	100	2
50	C	13779	826	844	833	837	9927	843	820	2515	809	793	749	8733	789	11755	3294	796	6970	12498	825	769	844	12661	12412	50	1
25	D	13059	828	811	885	835	12670	836	860	5377	805	792	773	11453	807	12237	6916	808	11469	12541	812	818	851	12418	12641	25	0.5
12	E	13316	820	809	1267	934	12907	863	937	8858	820	815	892	11992	861	12382	10487	893	12740	12297	790	823	914	12577	12493	12	0.24
6	F	13231	829	825	4991	865	12867	877	834	11836	830	822	1309	12051	1076	12670	12291	1721	12610	12416	798	854	8935	12565	12562	6	0.12
3	G	13727	837	865	11777	873	13380	921	865	12580	861	842	4416	12635	2574	13030	12879	6998	13026	12846	865	876	12775	12982	12929	3	0.06
2	H	13569	835	875	13332	886	13051	906	888	13038	841	844	9066	13013	4874	13086	12868	11444	12622	12522	3639	896	12687	12818	12878	2	0.04
1	I	13919	1427	914	13744	918	13578	967	944	13444	874	884	12463	13326	9722	13245	13197	13119	13103	1052	12872	1539	13208	13235	13245	1	0.02
0.5	J	13943	4628	929	13644	990	13342	969	962	13492	896	889	13147	13351	13144	13150	13091	13123	12780	892	12990	12994	13202	13221	13289	0.5	0.01
0.25	K	14165	12909	957	13608	1195	13485	975	953	13459	1195	889	13313	13366	13367	13203	12999	13065	12939	897	12958	13158	13242	13551	13507	0.25	0.005
0.12	L	14203	14160	3090	13704	4361	13258	989	959	13342	6680	1062	13150	13158	13131	13060	12656	12769	12965	938	13196	13280	13298	13522	13637	0.12	0.0024
0.06	M	14218	14248	13970	13765	11877	13754	1173	937	13682	13636	3376	13509	13508	13309	13285	13255	13077	13225	940	13181	13239	13360	13630	13622	0.06	0.0012
0.03	N	14137	14075	13989	13883	13816	13821	13736	965	13772	13916	13497	13667	13725	13596	13560	13514	13379	13317	1066	13484	13419	13207	13614	13599	0.03	0.0006
0	O	14101	14206	14164	13958	13890	14092	13928	13703	13959	13893	13900	13929	13845	13724	13694	13655	13512	13672	13402	13475	13463	13517	13619	13513	0	0
	P	14018	14003	14011	14018	13871	13852	13878	13727	13917	14018	13888	13766	13744	13714	13691	13589	13439	13450	13369	13568	13500	13435	13462	13372
			Chloramphenicol (CM)	Ceftazidime (CAZ)	Erythromycin (ERY)	Meropenem (MEM)	Oxacillin (OXA)	Aztreonam (AZM)	Cefepime (CEP)	Novobiocin (NOV)	Tetracycline (TET)	Tigecycline (TIG)	Rifampicin (Rif)	Vancomycin (VAN)	Rifabutin (RBT)	Apramycin (APY)	Fusidic Acid (FUS)	Linezolid (LIN)	TPPT (TPP)	Ciprofloxacin (Cpr)	Ampicillin (AMP)	Triclosan (TRC2)	Pyridomycin (PYR)
		MIC (µg/mL)	2	0.25	25	0.25	>100	0.12	0.031	~100	0.5	0.25	12	<100	12	Solubility problem in DMSO	>100	12	>100	Solubility problem in DMSO	3	0.04	12
																						Triclosan conc start at 2 ug/mL

## Sheet: Triclosan 96 well (1 and 2)
96 well MIC experiments (replicate 1 and 2) evaluating the susceptibility of different BW25113 strains to 5 hours exposure of triclosan (serial dilutions) as measures by REMA
	Triclosan MICs
	Raw REMA Fluorescence values																			Background Corrected																			Percentage REMA fluorescence
																				1000	500	250	125	62.5	31.25	15.625	7.8125	3.90625	1.95312	0.976562	0								1000	500	250	125	62.5	31.25	15.625	7.8125	3.90625	1.95312	0.976562
	BW25113 WT N=1																			100	50	25	12.5	6.25	3.125	1.5625	0.78125	0.390625	0.195312	0.0976562	0								100	50	25	12.5	6.25	3.125	1.5625	0.78125	0.390625	0.195312	0.0976562
																				10	5	2.5	1.25	0.625	0.3125	0.15625	0.078125	0.0390625	0.0195312	0.00976562	0								10	5	2.5	1.25	0.625	0.3125	0.15625	0.078125	0.0390625	0.0195312	0.00976562
	Raw Data (530-10/590-10)														Top Triclosan concentration	Top Triclosan concentration	[BDM88889]			Raw Data (530-10/590-10)														Top Triclosan concentration	Top Triclosan concentration	[BDM88889]			Raw Data (530-10/590-10)
	1	2	3	4	5	6	7	8	9	10	11	12			(ug/mL)	(ng/mL)				1	2	3	4	5	6	7	8	9	10	11	12			(ug/mL)	(ng/mL)				1	2	3	4	5	6	7	8	9	10	11
A	14128	12946	11852	10883	10240	10184	1124	1134	1122	1124	1134	1125							A	13000.8	11818.8	10724.8	9755.83	9112.83	9056.83	-3.16667	6.83333	-5.16667	-3.16667	6.83333	-2.16667							A	122.901	111.727	101.385	92.2247	86.1462	85.6168	-0.0299354	0.0645974	-0.048842	-0.0299354	0.0645974
C	1162	1176	7419	10342	10206	9233	9176	10799	10499	11245	10995	12195		BW25113 WT	0.1	100	0		C	34.8333	48.8333	6291.83	9214.83	9078.83	8105.83	8048.83	9671.83	9371.83	10117.8	9867.83	11067.8		BW25113 WT	0.1	100	0		C	0.329289	0.461635	59.4785	87.1104	85.8248	76.6268	76.0879	91.4306	88.5946	95.6468	93.2834
F	1157	1153	1127	1143	1224	3974	6659	7030	10508	10949	11643	13031		BW25113 WT	0.1	100	100 uM		F	49.5	45.5	19.5	35.5	116.5	2866.5	5551.5	5922.5	9400.5	9841.5	10535.5	11923.5		BW25113 WT	0.1	100	100 uM		F	0.415054	0.381514	0.163506	0.297665	0.976844	24.0354	46.5489	49.6597	78.8225	82.5202	88.3394
H	15183	13921	12919	12246	12179	11754	1105	1118	1100	1105	1104	1113							H	14075.5	12813.5	11811.5	11138.5	11071.5	10646.5	-2.5	10.5	-7.5	-2.5	-3.5	5.5							H	118.022	107.44	99.0385	93.3955	92.8337	89.2701	-0.0209623	0.0880417	-0.0628869	-0.0209623	-0.0293472
										Backgrounf wiithout BDM		1127.17																	Backgrounf wiithout BDM		10578.3
										Background with BDM		1107.5																	Background with BDM		11926.2
																				1000	500	250	125	62.5	31.25	15.625	7.8125	3.90625	1.95312	0.976562	0								1000	500	250	125	62.5	31.25	15.625	7.8125	3.90625	1.95312	0.976562
	BW25113 WT N=2																			100	50	25	12.5	6.25	3.125	1.5625	0.78125	0.390625	0.195312	0.0976562	0								100	50	25	12.5	6.25	3.125	1.5625	0.78125	0.390625	0.195312	0.0976562
																				10	5	2.5	1.25	0.625	0.3125	0.15625	0.078125	0.0390625	0.0195312	0.00976562	0								10	5	2.5	1.25	0.625	0.3125	0.15625	0.078125	0.0390625	0.0195312	0.00976562
	Raw Data (530-10/590-10)														Top Triclosan concentration	Top Triclosan concentration	[BDM88889]			Raw Data (530-10/590-10)														Top Triclosan concentration	Top Triclosan concentration	[BDM88889]			Raw Data (530-10/590-10)
	1	2	3	4	5	6	7	8	9	10	11	12			(ug/mL)	(ng/mL)				1	2	3	4	5	6	7	8	9	10	11	12			(ug/mL)	(ng/mL)				1	2	3	4	5	6	7	8	9	10	11
A	17832	15136	15212	14808	15003	15005	14521	15407	14930	14777	15152	14947							A	16595	13899	13975	13571	13766	13768	13284	14170	13693	13540	13915	13710							A	118.778	99.4811	100.025	97.1335	98.5291	98.5435	95.0793	101.421	98.0067	96.9116	99.5956
C	1230	1263	13322	14540	14946	14895	14891	14709	15062	14974	15199	14757		BW25113 WT	0.1	100	0		C	-7	26	12085	13303	13709	13658	13654	13472	13825	13737	13962	13520		BW25113 WT	0.1	100	0		C	-0.050102	0.186093	86.4975	95.2153	98.1212	97.7561	97.7275	96.4249	98.9514	98.3216	99.932
F	1244	1243	1227	1283	2844	13359	14670	14925	15423	15611	16180	16989		BW25113 WT	0.1	100	100 uM		F	1.5	0.5	-15.5	40.5	1601.5	12116.5	13427.5	13682.5	14180.5	14368.5	14937.5	15746.5		BW25113 WT	0.1	100	100 uM		F	0.0100959	0.0033653	-0.104324	0.27259	10.7791	81.5514	90.3752	92.0915	95.4434	96.7087	100.538
H	17154	16368	16171	15388	15734	15411	15303	15734	15766	16198	16597	17351							H	15911.5	15125.5	14928.5	14145.5	14491.5	14168.5	14060.5	14491.5	14523.5	14955.5	15354.5	16108.5							H	107.094	101.804	100.478	95.2078	97.5366	95.3626	94.6357	97.5366	97.752	100.66	103.345
										Backgrounf wiithout BDM		1237																	Backgrounf wiithout BDM		13971.5
										Background with BDM		1242.5																	Background with BDM		14857.5
	BW25113 RC1.25_1 N=1																			100	50	25	12.5	6.25	3.125	1.5625	0.78125	0.390625	0.195312	0.0976562	0								100	50	25	12.5	6.25	3.125	1.5625	0.78125	0.390625	0.195312	0.0976562
																				10	5	2.5	1.25	0.625	0.3125	0.15625	0.078125	0.0390625	0.0195312	0.00976562	0								10	5	2.5	1.25	0.625	0.3125	0.15625	0.078125	0.0390625	0.0195312	0.00976562
	Raw Data (530-10/590-10)														Top Triclosan concentration	Top Triclosan concentration	[BDM88889]			Raw Data (530-10/590-10)														Top Triclosan concentration	Top Triclosan concentration	[BDM88889]			Raw Data (530-10/590-10)
	1	2	3	4	5	6	7	8	9	10	11	12			(ug/mL)	(ng/mL)				1	2	3	4	5	6	7	8	9	10	11	12			(ug/mL)	(ng/mL)				1	2	3	4	5	6	7	8	9	10	11
A	16322	13905	12005	10849	10487	9664	1166	1180	1174	1164	1179	1179							A	15148.3	12731.3	10831.3	9675.33	9313.33	8490.33	-7.66667	6.33333	0.333333	-9.66667	5.33333	5.33333							A	137.317	115.407	98.184	87.7051	84.4236	76.9633	-0.0694969	0.0574105	0.0030216	-0.0876265	0.0483457
C	1232	1209	1242	7127	11572	11001	10952	10751	11909	12366	13067	13499		BW25113 RC1.25_1	0.1	100	0		C	58.3333	35.3333	68.3333	5953.33	10398.3	9827.33	9778.33	9577.33	10735.3	11192.3	11893.3	12325.3		BW25113 WT	0.1	100	0		C	0.528781	0.32029	0.619429	53.9659	94.259	89.0829	88.6388	86.8167	97.3138	101.456	107.811
F	1221	1208	1184	1276	6257	10540	10990	10333	11492	12062	13108	13976		BW25113 RC1.25_1	0.1	100	100 uM		F	44.8333	31.8333	7.83333	99.8333	5080.83	9363.83	9813.83	9156.83	10315.8	10885.8	11931.8	12799.8		BW25113 WT	0.1	100	100 uM		F	0.364252	0.258632	0.0636425	0.811104	41.2796	76.0772	79.7332	74.3954	83.8118	88.4428	96.9411
H	16058	14868	13657	12276	12184	11864	1168	1177	1174	1169	1175	1194							H	14881.8	13691.8	12480.8	11099.8	11007.8	10687.8	-8.16667	0.833333	-2.16667	-7.16667	-1.16667	17.8333							H	120.909	111.24	101.401	90.1814	89.434	86.8341	-0.0663507	0.00677048	-0.0176032	-0.0582261	-0.00947867
										Backgrounf wiithout BDM		1173.67																	Backgrounf wiithout BDM		11031.7
										Background with BDM		1176.17																	Background with BDM		12308.3
																				1000	500	250	125	62.5	31.25	15.625	7.8125	3.90625	1.95312	0.976562	0								1000	500	250	125	62.5	31.25	15.625	7.8125	3.90625	1.95312	0.976562
	BW25113 RC1.25_1 N=2																			100	50	25	12.5	6.25	3.125	1.5625	0.78125	0.390625	0.195312	0.0976562	0								100	50	25	12.5	6.25	3.125	1.5625	0.78125	0.390625	0.195312	0.0976562
																				10	5	2.5	1.25	0.625	0.3125	0.15625	0.078125	0.0390625	0.0195312	0.00976562	0								10	5	2.5	1.25	0.625	0.3125	0.15625	0.078125	0.0390625	0.0195312	0.00976562
	Raw Data (530-10/590-10)														Top Triclosan concentration	Top Triclosan concentration	[BDM88889]			Raw Data (530-10/590-10)														Top Triclosan concentration	Top Triclosan concentration	[BDM88889]			Raw Data (530-10/590-10)
	1	2	3	4	5	6	7	8	9	10	11	12			(ug/mL)	(ng/mL)				1	2	3	4	5	6	7	8	9	10	11	12			(ug/mL)	(ng/mL)				1	2	3	4	5	6	7	8	9	10	11
A	18550	15739	15570	15751	15794	15515	14556	15111	15106	15202	14685	14801							A	17277.5	14466.5	14297.5	14478.5	14521.5	14242.5	13283.5	13838.5	13833.5	13929.5	13412.5	13528.5							A	118.546	99.259	98.0994	99.3413	99.6364	97.722	91.1421	94.9501	94.9158	95.5745	92.0272
C	1277	1255	1828	16237	16350	16387	16417	15668	16143	15924	15636	16193		BW25113 RC1.25_1	0.1	100	0		C	4.5	-17.5	555.5	14964.5	15077.5	15114.5	15144.5	14395.5	14870.5	14651.5	14363.5	14920.5		BW25113 WT	0.1	100	0		C	0.0308758	-0.120073	3.81145	102.676	103.451	103.705	103.911	98.7718	102.031	100.528	98.5523
F	1263	1253	1241	1843	14492	15781	15438	15817	16133	15774	16180	16907		BW25113 RC1.25_1	0.1	100	100 uM		F	17.75	7.75	-4.25	597.75	13246.8	14535.8	14192.8	14571.8	14887.8	14528.8	14934.8	15661.8		BW25113 WT	0.1	100	100 uM		F	0.121525	0.0530601	-0.0290975	4.09247	90.6934	99.5185	97.1701	99.7649	101.928	99.4705	102.25
H	17342	16130	16107	15708	15690	15758	15837	15851	16154	16348	16136	16978							H	16096.8	14884.8	14861.8	14462.8	14444.8	14512.8	14591.8	14605.8	14908.8	15102.8	14890.8	15732.8							H	110.206	101.908	101.75	99.0187	98.8954	99.361	99.9019	99.9977	102.072	103.4	101.949
										Backgrounf wiithout BDM		1272.5																	Backgrounf wiithout BDM		14574.5
										Background with BDM		1245.25																	Background with BDM		14606.1
	BW25113 RC1.25_2 N=1																			100	50	25	12.5	6.25	3.125	1.5625	0.78125	0.390625	0.195312	0.0976562	0								100	50	25	12.5	6.25	3.125	1.5625	0.78125	0.390625	0.195312	0.0976562
																				10	5	2.5	1.25	0.625	0.3125	0.15625	0.078125	0.0390625	0.0195312	0.00976562	0								10	5	2.5	1.25	0.625	0.3125	0.15625	0.078125	0.0390625	0.0195312	0.00976562
	Raw Data (530-10/590-10)														Top Triclosan concentration	Top Triclosan concentration	[BDM88889]			Raw Data (530-10/590-10)														Top Triclosan concentration	Top Triclosan concentration	[BDM88889]			Raw Data (530-10/590-10)
	1	2	3	4	5	6	7	8	9	10	11	12			(ug/mL)	(ng/mL)				1	2	3	4	5	6	7	8	9	10	11	12			(ug/mL)	(ng/mL)				1	2	3	4	5	6	7	8	9	10	11
A	17661	17458	17909	18174	18185	18016	1165	1163	1173	1164	1175	1193							A	16488.8	16285.8	16736.8	17001.8	17012.8	16843.8	-7.16667	-9.16667	0.833333	-8.16667	2.83333	20.8333							A	98.5683	97.3548	100.051	101.635	101.701	100.69	-0.0428415	-0.0547973	0.00498157	-0.0488194	0.0169373
C	1241	1229	1930	15557	17464	17618	17834	17627	18302	17879	18023	18291		BW25113 RC1.25_2	0.1	100	0		C	68.8333	56.8333	757.833	14384.8	16291.8	16445.8	16661.8	16454.8	17129.8	16706.8	16850.8	17118.8		BW25113 WT	0.1	100	0		C	0.411478	0.339743	4.53024	85.9908	97.3907	98.3112	99.6025	98.365	102.4	99.8715	100.732
F	1223	1220	1257	3592	16762	17639	17490	17645	17825	18114	18052	18224		BW25113 RC1.25_2	0.1	100	100 uM		F	38.5	35.5	72.5	2407.5	15577.5	16454.5	16305.5	16460.5	16640.5	16929.5	16867.5	17039.5		BW25113 WT	0.1	100	100 uM		F	0.230949	0.212953	0.434904	14.4418	93.4444	98.7053	97.8115	98.7413	99.821	101.555	101.183
H	18105	17641	17962	17637	18012	17772	1172	1181	1190	1178	1179	1207							H	16920.5	16456.5	16777.5	16452.5	16827.5	16587.5	-12.5	-3.5	5.5	-6.5	-5.5	22.5							H	101.501	98.7173	100.643	98.6933	100.943	99.5031	-0.0749835	-0.0209954	0.0329927	-0.0389914	-0.0329927
										Backgrounf wiithout BDM		1172.17																	Backgrounf wiithout BDM		16728.3
										Background with BDM		1184.5																	Background with BDM		16670.3
																				1000	500	250	125	62.5	31.25	15.625	7.8125	3.90625	1.95312	0.976562	0								1000	500	250	125	62.5	31.25	15.625	7.8125	3.90625	1.95312	0.976562
	BW25113 RC1.25_2 N=2																			100	50	25	12.5	6.25	3.125	1.5625	0.78125	0.390625	0.195312	0.0976562	0								100	50	25	12.5	6.25	3.125	1.5625	0.78125	0.390625	0.195312	0.0976562
																				10	5	2.5	1.25	0.625	0.3125	0.15625	0.078125	0.0390625	0.0195312	0.00976562	0								10	5	2.5	1.25	0.625	0.3125	0.15625	0.078125	0.0390625	0.0195312	0.00976562
	Raw Data (530-10/590-10)														Top Triclosan concentration	Top Triclosan concentration	[BDM88889]			Raw Data (530-10/590-10)														Top Triclosan concentration	Top Triclosan concentration	[BDM88889]			Raw Data (530-10/590-10)
	1	2	3	4	5	6	7	8	9	10	11	12			(ug/mL)	(ng/mL)				1	2	3	4	5	6	7	8	9	10	11	12			(ug/mL)	(ng/mL)				1	2	3	4	5	6	7	8	9	10	11
A	14197	9377	10038	9775	10397	9541	9303	9350	8946	8895	8518	7818							A	12940.5	8120.5	8781.5	8518.5	9140.5	8284.5	8046.5	8093.5	7689.5	7638.5	7261.5	6561.5							A	113.623	71.3013	77.1051	74.7959	80.2573	72.7412	70.6515	71.0642	67.5169	67.0691	63.7589
C	1268	1268	5856	15575	14922	13816	14059	13405	12545	11578	10953	9297		BW25113 RC1.25_2	0.1	100	0		C	11.5	11.5	4599.5	14318.5	13665.5	12559.5	12802.5	12148.5	11288.5	10321.5	9696.5	8040.5		BW25113 WT	0.1	100	0		C	0.100975	0.100975	40.3855	125.722	119.989	110.277	112.411	106.669	99.1176	90.6269	85.1392
F	1260	1246	1391	12531	16097	15729	15526	14993	14734	14268	12980	9809		BW25113 RC1.25_2	0.1	100	100 uM		F	6	-8	137	11277	14843	14475	14272	13739	13480	13014	11726	8555		BW25113 WT	0.1	100	100 uM		F	0.0432859	-0.0577145	0.988361	81.3558	107.082	104.427	102.963	99.1174	97.2489	93.8871	84.595
H	17594	14749	15014	15373	15472	15211	15232	15098	14415	13474	12454	9693							H	16340	13495	13760	14119	14218	13957	13978	13844	13161	12220	11200	8439							H	117.882	97.3572	99.2689	101.859	102.573	100.69	100.842	99.875	94.9476	88.1589	80.8003
										Backgrounf wiithout BDM		1256.5																	Backgrounf wiithout BDM		11389
										Background with BDM		1254																	Background with BDM		13861.3
[truncated: 6 more columns]

## Sheet: Data 96 well (1)
96 well MIC experiments (replicate 1) evaluating the susceptibility of different BW25113 strains to 5 hours exposure of apramycin, streptomycin, kanamycin and genetamicin (serial dilutions) as measures by REMA
User: USER			Path: C:\Program Files\BMG\OPTIMA\User\Data\							Test ID: 3993
Test Name: RESAZURIN96								Date: 08/06/2020		Time: 15:46:05
ID1: 20200608 96well plate BW WT
Fluorescence (FI)				BW25113 without booster
	Raw Data (530-10, 590-10)
	1	2	3	4	5	6	7	8	9	10	11	12
A	16585	18388	18518	18451	18261	18406	18108	18163	18211	18060	18180	18445			Top conc (µg/mL)	MIC (µg/mL)		Apramycin (Apr)	Ciprofloxacin (Cpr)	Streptomycin (STP)	Kanamycin (Cm)	Genetamicin (Gm)
B	1297	1269	1270	1276	1288	1310	12020	17302	17446	17400	17250	17749		Apramycin	100	3.12		3.12	<0.1	3.12	3.12	0.78
C	1213	1221	1215	1231	1228	1230	1255	1262	1284	1287	1310	17512		Ciprofloxacin	100	<0.1
D	1280	1261	1268	1264	1283	1296	4073	16764	16879	16765	16836	17385		Streptomycin	100	3.12
0.12	1295	1258	1252	1259	1266	1294	1482	16200	17284	17170	17317	17858		Kanamycin	100	3.12
F	1295	1272	1255	1253	1243	1256	1259	1279	1354	16406	17461	17754		Genetamicin	100	0.78
G	16017	17718	17381	17566	17267	17440	17448	17363	17416	17395	17516	17872
H	16384	18228	17881	17989	17814	17887	17756	17781	17802	17797	17855	18211
	100	50	25	12.5	6.25	3.125	1.5625	0.78125	0.390625	0.195312	0.0976562	0		Conc. (µg/mL)
User: USER			Path: C:\Program Files\BMG\OPTIMA\User\Data\							Test ID: 3994
Test Name: RESAZURIN96								Date: 08/06/2020		Time: 15:47:59
ID1: 20200608 96well plate BW WT booster
Fluorescence (FI)				BW25113 with 100 µM BDM88855.HCl
	Raw Data (530-10, 590-10)
	1	2	3	4	5	6	7	8	9	10	11	12
A	15679	18282	18244	18297	17960	18288	18004	18050	18071	18005	18054	18272			Top conc (µg/mL)	MIC (µg/mL)		Apramycin (Apr)	Ciprofloxacin (Cpr)	Streptomycin (STP)	Kanamycin (Cm)	Genetamicin (Gm)
B	1318	1293	1296	1310	1383	6593	16851	17064	17287	17323	17288	17648		Apramycin	100	6.25		6.25	<0.1	6.25	6.25	1.56
C	1221	1230	1224	1242	1239	1236	1250	1256	1278	1285	1315	17326		Ciprofloxacin	100	<0.1
D	1310	1282	1297	1294	1346	1978	14483	15290	15635	15552	15831	16683		Streptomycin	100	6.25
E	1320	1284	1287	1300	1329	1482	11600	15265	15762	15973	16154	16848		Kanamycin	100	6.25
F	1322	1293	1287	1287	1284	1297	1322	1408	9640	15689	16330	16798		Genetamicin	100	1.56
G	15664	17632	17165	17142	16800	16666	16517	16398	16563	16649	17076	17472
H	15710	17910	17626	17584	17466	17570	17512	17454	17483	17532	17620	17956
	100	50	25	12.5	6.25	3.125	1.5625	0.78125	0.390625	0.195312	0.0976562	0		Conc. (µg/mL)
User: USER			Path: C:\Program Files\BMG\OPTIMA\User\Data\							Test ID: 3995
Test Name: RESAZURIN96								Date: 08/06/2020		Time: 15:49:52
ID1: 20200608 96well plate BW 1.25-1
Fluorescence (FI)				BW25113 RC 1.25_1 without booster
	Raw Data (530-10, 590-10)
	1	2	3	4	5	6	7	8	9	10	11	12
A	16817	18832	18716	18777	18587	18846	18626	18538	18724	18530	18560	18906			Top conc (µg/mL)	MIC (µg/mL)		Apramycin (Apr)	Ciprofloxacin (Cpr)	Streptomycin (STP)	Kanamycin (Cm)	Genetamicin (Gm)
B	1312	1294	1291	1300	1327	5647	18118	17888	17930	17819	17760	18436		Apramycin	100	6.25		6.25	<0.1	6.25	6.25	1.56
C	1202	1211	1213	1220	1223	1228	1252	1266	1272	1274	1297	18566		Ciprofloxacin	100	<0.1
D	1282	1270	1270	1284	1342	2297	17802	17713	17954	17692	17715	18492		Streptomycin	100	6.25
E	1287	1263	1256	1264	1306	1526	17634	18054	18045	17929	18015	18607		Kanamycin	100	6.25
F	1287	1271	1257	1252	1248	1267	1276	1389	15560	17951	18067	18428		Genetamicin	100	1.56
G	16427	18141	18086	18160	17943	18130	17952	17798	18006	17925	17912	18504
H	16701	18401	18320	18379	18241	18323	18119	18226	18224	18166	18260	18570
	100	50	25	12.5	6.25	3.125	1.5625	0.78125	0.390625	0.195312	0.0976562	0		Conc. (µg/mL)
User: USER			Path: C:\Program Files\BMG\OPTIMA\User\Data\							Test ID: 3996
Test Name: RESAZURIN96								Date: 08/06/2020		Time: 15:51:38
ID1: 20200608 96well plate BW 1.25-1 booster
Fluorescence (FI)				BW25113 RC 1.25_1 with 100 µM BDM88855.HCl
	Raw Data (530-10, 590-10)
	1	2	3	4	5	6	7	8	9	10	11	12
A	15792	18180	18051	18074	17867	18077	17817	18080	18051	17862	18018	18208			Top conc (µg/mL)	MIC (µg/mL)		Apramycin (Apr)	Ciprofloxacin (Cpr)	Streptomycin (STP)	Kanamycin (Cm)	Genetamicin (Gm)
B	1320	1300	1303	1359	2506	16470	16817	16686	17093	16895	17066	17904		Apramycin	100	12.5		12.5	<0.1	12.5	12.5	3.12
C	1217	1208	1191	1202	1187	1201	1211	1230	1252	1253	1286	17750		Ciprofloxacin	100	<0.1
D	1291	1265	1280	1346	2351	15870	16462	16426	16707	16643	16816	17867		Streptomycin	100	12.5
E	1297	1263	1256	1303	1540	13628	17542	17169	17014	16948	17146	18040		Kanamycin	100	12.5
F	1313	1279	1254	1259	1250	1275	1389	5040	16803	17008	17266	17912		Genetamicin	100	3.12
G	15778	17130	17005	17185	16869	17083	17094	16926	17120	17190	17302	17970
H	15831	17770	17393	17596	17627	17438	17551	17664	17564	17600	17782	18044
	100	50	25	12.5	6.25	3.125	1.5625	0.78125	0.390625	0.195312	0.0976562	0		Conc. (µg/mL)
User: USER			Path: C:\Program Files\BMG\OPTIMA\User\Data\							Test ID: 3997
Test Name: RESAZURIN96								Date: 08/06/2020		Time: 15:53:18
ID1: 20200608 96well plate BW 1.25-2
Fluorescence (FI)				BW25113 RC 1.25_2 without booster
	Raw Data (530-10, 590-10)
	1	2	3	4	5	6	7	8	9	10	11	12
A	17047	18715	18764	18586	18311	18414	18238	18396	18399	18272	18380	18788			Top conc (µg/mL)	MIC (µg/mL)		Apramycin (Apr)	Ciprofloxacin (Cpr)	Streptomycin (STP)	Kanamycin (Cm)	Genetamicin (Gm)
B	1328	1283	1274	1278	1308	1607	15471	16810	17313	17128	17338	18230		Apramycin	100	6.25		6.25	<0.1	6.25	3.12	0.78
C	1218	1211	1196	1207	1196	1195	1232	1242	1264	1268	1323	18213		Ciprofloxacin	100	<0.1
D	1291	1253	1255	1258	1304	1462	14452	16986	17328	17282	17265	18165		Streptomycin	100	6.25
E	1305	1258	1251	1252	1278	1364	5081	17263	17686	17582	17811	18628		Kanamycin	100	3.12
F	1302	1274	1249	1247	1234	1252	1248	1283	1663	17073	17857	18455		Genetamicin	100	0.78
G	16456	18100	17729	17955	17638	17810	17835	17811	17903	17830	18013	18449
H	16948	18582	18383	18328	18304	18321	18212	18233	18259	18217	18415	18709
	100	50	25	12.5	6.25	3.125	1.5625	0.78125	0.390625	0.195312	0.0976562	0		Conc. (µg/mL)
User: USER			Path: C:\Program Files\BMG\OPTIMA\User\Data\							Test ID: 3998
Test Name: RESAZURIN96								Date: 08/06/2020		Time: 15:55:16
ID1: 20200608 96well plate BW 1.25-2 booster
Fluorescence (FI)				BW25113 RC 1.25_2 with 100 µM BDM88855.HCl
	Raw Data (530-10, 590-10)
	1	2	3	4	5	6	7	8	9	10	11	12
A	16810	18563	18002	17590	17065	16940	16800	16781	17063	17318	17850	18451			Top conc (µg/mL)	MIC (µg/mL)		Apramycin (Apr)	Ciprofloxacin (Cpr)	Streptomycin (STP)	Kanamycin (Cm)	Genetamicin (Gm)
B	1305	1282	1279	1308	1534	10577	15493	15621	15999	16471	17320	17897		Apramycin	100	12.5		12.5	<0.1	12.5	6.25	1.56
C	1203	1201	1200	1203	1202	1203	1217	1229	1248	1252	1284	18003		Ciprofloxacin	100	<0.1
D	1280	1265	1271	1294	1441	8377	15788	16148	16396	16385	17097	18112		Streptomycin	100	12.5
E	1288	1252	1254	1291	1390	3567	16068	16952	17093	17268	17582	18242		Kanamycin	100	6.25
F	1286	1260	1255	1246	1236	1265	1306	1565	14649	17081	17664	18184		Genetamicin	100	1.56
G	16094	17989	17963	17888	17649	17674	17541	17545	17541	17543	17664	18154
H	16522	18341	18148	18181	17946	17986	17798	17926	17991	17836	18040	18309
	100	50	25	12.5	6.25	3.125	1.5625	0.78125	0.390625	0.195312	0.0976562	0		Conc. (µg/mL)

## Sheet: Data 96 well (2)
96 well MIC experiments (replicate 2) evaluating the susceptibility of different BW25113 strains to 5 hours exposure of apramycin, streptomycin, kanamycin and genetamicin (serial dilutions) as measures by REMA
User: USER			Path: C:\Program Files\BMG\OPTIMA\User\Data\							Test ID: 4015
Test Name: RESAZURIN96								Date: 10/06/2020		Time: 16:52:54
ID1: 20200610_384_BW_WT
Fluorescence (FI)				BW25113 without booster
	Raw Data (530-10, 590-10)
	1	2	3	4	5	6	7	8	9	10	11	12
A	19356	20509	20310	20342	20198	20267	20053	20130	20127	19983	20108	20129			Top conc (µg/mL)	MIC		Apramycin (Apr)	Ciprofloxacin (Cpr)	Streptomycin (STP)	Kanamycin (Cm)	Genetamicin (Gm)	Cefepim
B	1755	1723	1712	1726	1749	1919	19449	19550	19781	19582	20147	19995		Apramycin_100	100	3.12		3.12	0.063	3.13	3.13	0.78	0.03
C	1746	1708	1676	1703	1826	2036	6856	19119	19768	19607	19714	19769		Ciprofloxacin_1	1 !	0.063
D	1710	1661	1627	1646	1726	1781	12127	19601	19643	19453	19615	19817		Streptomycin_100	100	3.13
E	1741	1667	1641	1646	1705	1754	3062	19600	19644	19718	19685	19918		Kanamycin_100	100	3.13
F	1746	1706	1672	1652	1652	1655	1680	1727	1918	19443	19659	19704		Genetamicin_100	100	0.78
G	1768	1740	1727	1718	1737	1775	8317	19199	19506	19460	19500	19781		Cefepime_1	1 !	0.03
H	18393	19624	19248	19317	19182	19131	19099	19223	19221	19269	19460	19633
	100	50	25	12.5	6.25	3.125	1.5625	0.78125	0.390625	0.195312	0.0976562	0		ug/mL
	1	0.5	0.25	0.125	0.0625	0.03125	0.015625	0.0078125	0.00390625	0.00195312	0.000976562	0
User: USER			Path: C:\Program Files\BMG\OPTIMA\User\Data\							Test ID: 4016
Test Name: RESAZURIN96								Date: 10/06/2020		Time: 16:55:05
ID1: 20200610_96_BW_WT_Booster
Fluorescence (FI)				BW25113 with 100 µM BDM88855.HCl
	Raw Data (530-10, 590-10)
	1	2	3	4	5	6	7	8	9	10	11	12
A	18877	19748	19807	19836	19815	19773	19713	19736	19887	19503	19715	19892			Top conc (µg/mL)	MIC		Apramycin (Apr)	Ciprofloxacin (Cpr)	Streptomycin (STP)	Kanamycin (Cm)	Genetamicin (Gm)	Cefepim
B	1595	1537	1531	1553	2010	19402	19612	19519	19502	19476	19445	19427		Apramycin_100	100	12.5		12.5	0.0156	6.25	6.25	1.56	0.03
C	1579	1508	1488	1490	1521	1645	1802	2446	10128	19009	19480	19500		Ciprofloxacin_1	1 !	0.0156
D	1562	1479	1453	1449	1509	1807	19487	19168	19379	19294	19443	19854		Streptomycin_100	100	6.25
E	1558	1471	1456	1471	1612	4849	19486	19057	19033	19329	19383	19677		Kanamycin_100	100	6.25
F	1562	1482	1453	1433	1446	1477	1534	1867	18991	19137	19471	19445		Genetamicin_100	100	1.56
G	1580	1535	1516	1517	1539	1561	1635	18155	19136	19136	19085	19426		Cefepime_1	1 !	0.03
H	18280	19474	19339	19285	19140	19143	19048	18999	19112	19029	19233	19440
	100	50	25	12.5	6.25	3.125	1.5625	0.78125	0.390625	0.195312	0.0976562	0		ug/mL
	1	0.5	0.25	0.125	0.0625	0.03125	0.015625	0.0078125	0.00390625	0.00195312	0.000976562	0
User: USER			Path: C:\Program Files\BMG\OPTIMA\User\Data\							Test ID: 4017
Test Name: RESAZURIN96								Date: 10/06/2020		Time: 16:57:22
ID1: 20200610_96_BW_1.25_1
Fluorescence (FI)
	Raw Data (530-10, 590-10)
	1	2	3	4	5	6	7	8	9	10	11	12
A	19039	20143	19838	19863	19667	19813	19596	19732	19704	19629	19798	19997			Top conc (µg/mL)	MIC		Apramycin (Apr)	Ciprofloxacin (Cpr)	Streptomycin (STP)	Kanamycin (Cm)	Genetamicin (Gm)	Cefepim
B	1679	1639	1633	1615	1638	1686	7180	19198	19193	19594	19177	20188		Apramycin_100	100	3.13		3.13	0.063	3.13	1.56	0.39	0.03
C	1681	1609	1607	1630	1691	1841	3174	16868	19393	19367	19572	19676		Ciprofloxacin_1	1 !	0.063
D	1628	1568	1566	1572	1637	1677	8820	19232	19416	19375	19484	19789		Streptomycin_100	100	3.13
E	1654	1555	1561	1553	1550	1596	1626	1819	16990	19528	19673	19892		Kanamycin_100	100	1.56
F	1703	1648	1601	1591	1584	1579	1583	1592	1662	1894	19511	19731		Genetamicin_100	100	0.39
G	1804	1740	1725	1713	1708	1745	4170	19321	19495	19495	19508	19768		Cefepime_1	1 !	0.03
H	18667	19705	19478	19423	19442	19347	19338	19471	19274	19371	19495	19694
	100	50	25	12.5	6.25	3.125	1.5625	0.78125	0.390625	0.195312	0.0976562	0		ug/mL
	1	0.5	0.25	0.125	0.0625	0.03125	0.015625	0.0078125	0.00390625	0.00195312	0.000976562	0
User: USER			Path: C:\Program Files\BMG\OPTIMA\User\Data\							Test ID: 4018
Test Name: RESAZURIN96								Date: 10/06/2020		Time: 16:59:32
ID1: 20200610_96_BW_1.25_1_Booster
Fluorescence (FI)
	Raw Data (530-10, 590-10)
	1	2	3	4	5	6	7	8	9	10	11	12
A	18721	20063	19678	19666	19517	19675	19485	19473	19541	19239	19486	19698			Top conc (µg/mL)	MIC		Apramycin (Apr)	Ciprofloxacin (Cpr)	Streptomycin (STP)	Kanamycin (Cm)	Genetamicin (Gm)	Cefepim
B	1549	1499	1486	1505	1768	18990	19147	18957	18925	18929	19093	19336		Apramycin_100	100	6.25		6.25	0.063	6.26	6.25	0.78	0.03
C	1525	1466	1497	1535	1782	4769	18727	18727	18848	18725	19136	19387		Ciprofloxacin_1	1 !	0.063
D	1515	1446	1434	1445	1537	2485	19251	18865	18985	18787	19064	19442		Streptomycin_100	100	6.26
E	1527	1442	1416	1419	1473	1739	18306	19115	18936	18942	19228	19373		Kanamycin_100	100	6.25
F	1579	1504	1462	1432	1425	1431	1447	1534	1774	18397	19260	19255		Genetamicin_100	100	0.78
G	1676	1600	1590	1552	1536	1538	2988	18766	18914	18941	18902	19342		Cefepime_1	1 !	0.03
H	18246	19481	19281	19290	19235	19219	18981	19050	19085	18899	19129	19276
	100	50	25	12.5	6.25	3.125	1.5625	0.78125	0.390625	0.195312	0.0976562	0		ug/mL
	1	0.5	0.25	0.125	0.0625	0.03125	0.015625	0.0078125	0.00390625	0.00195312	0.000976562	0
User: USER			Path: C:\Program Files\BMG\OPTIMA\User\Data\							Test ID: 4019
Test Name: RESAZURIN96								Date: 10/06/2020		Time: 17:05:40
ID1: 20200610_96_BW_1.25_2
Fluorescence (FI)
	Raw Data (530-10, 590-10)
	1	2	3	4	5	6	7	8	9	10	11	12
A	19075	20232	19992	20055	19975	19947	19795	19894	19874	19781	19940	19975			Top conc (µg/mL)	MIC		Apramycin (Apr)	Ciprofloxacin (Cpr)	Streptomycin (STP)	Kanamycin (Cm)	Genetamicin (Gm)	Cefepim
B	2087	1929	1914	1897	1905	1891	2392	18443	19623	19596	19620	19868		Apramycin_100	100	3.13		3.13	0.063	3.13	1.56	0.39	0.015
C	1994	1842	1857	1846	1945	2212	4651	17858	19556	19382	19690	19638		Ciprofloxacin_1	1 !	0.063
D	1876	1733	1691	1693	1748	1741	2353	18607	19604	19499	19662	19866		Streptomycin_100	100	3.13
E	1916	1748	1705	1672	1721	1723	1751	3619	19295	19520	19583	19883		Kanamycin_100	100	1.56
F	1932	1771	1734	1714	1692	1675	1670	1695	1758	1971	19468	19744		Genetamicin_100	100	0.39
G	1988	1854	1822	1800	1810	1829	1869	13367	19978	19204	19459	19741		Cefepime_1	1 !	0.015
H	3601	19703	19526	19584	19625	19359	19474	19490	19435	19480	19604	19741
	100	50	25	12.5	6.25	3.125	1.5625	0.78125	0.390625	0.195312	0.0976562	0		ug/mL
	1	0.5	0.25	0.125	0.0625	0.03125	0.015625	0.0078125	0.00390625	0.00195312	0.000976562	0
User: USER			Path: C:\Program Files\BMG\OPTIMA\User\Data\							Test ID: 4020
Test Name: RESAZURIN96								Date: 10/06/2020		Time: 17:07:55
ID1: 20200610_96_BW_1.25_2_Booster
Fluorescence (FI)
	Raw Data (530-10, 590-10)
	1	2	3	4	5	6	7	8	9	10	11	12
A	18741	19707	19525	19441	19416	19326	19254	19289	19222	19140	19373	19438			Top conc (µg/mL)	MIC		Apramycin (Apr)	Ciprofloxacin (Cpr)	Streptomycin (STP)	Kanamycin (Cm)	Genetamicin (Gm)	Cefepim
B	2034	1872	1818	1792	1835	2074	18610	18836	19015	18933	18880	19077		Apramycin_100	100	6.25		6.25	0.063	6.25	3.13	0.78	0.031
C	1899	1722	1687	1710	1750	1956	2789	17604	18737	18566	19034	18976		Ciprofloxacin_1	1 !	0.063
D	1742	1580	1548	1547	1602	2979	18680	18610	18655	18709	18877	18994		Streptomycin_100	100	6.25
E	1758	1555	1503	1483	1500	1570	3809	18635	18647	18576	18874	19204		Kanamycin_100	100	3.13
F	1722	1580	1503	1472	1448	1456	1466	1597	8397	18702	19030	19213		Genetamicin_100	100	0.78
G	1773	1630	1575	1548	1542	1541	1721	18694	18893	18843	18937	19219		Cefepime_1	1 !	0.031
H	18283	19412	19216	19088	19138	19114	19142	19084	19041	19045	19143	19233
	100	50	25	12.5	6.25	3.125	1.5625	0.78125	0.390625	0.195312	0.0976562	0		ug/mL
	1	0.5	0.25	0.125	0.0625	0.03125	0.015625	0.0078125	0.00390625	0.00195312	0.000976562	0

## Sheet: Data 96 (1)
96 well MIC experiments (replicate 1) evaluating the susceptibility of different BW25113 strains to 5 hours exposure of piperacillin, ciprofloxacin and linezolid (serial dilutions) as measures by REMA
	BW_WT_NO_BDM
	1	0.5	0.25	0.125	0.0625	0.03125	0.015625	0.0078125	0.00390625	0.00195312	0.000976562	NA
	100	50	25	12.5	6.25	3.125	1.5625	0.78125	0.390625	0.195312	0.0976562	NA			Top conc (µg/mL)	MIC (µg/mL)		Piperacillin	Ciprofloxacin_1	Linezolid
Piperacillin	1131	1167	1169	1180	1175	1166	1187	1177	1179	15800	17427	17920		Piperacillin	100	0.39		0.39	0.031	100
Ciprofloxacin_1	1256	1261	1207	1240	1353	1360	13937	16765	17493	17610	17912	18143		Ciprofloxacin_1	1	0.031
Linezolid	2003	12239	17902	17837	17563	17414	16855	17741	17433	17762	17900	17964		Linezolid	100	100
	BW_WT_BDM
	1	0.5	0.25	0.125	0.0625	0.03125	0.015625	0.0078125	0.00390625	0.00195312	0.000976562	NA
	100	50	25	12.5	6.25	3.125	1.5625	0.78125	0.390625	0.195312	0.0976562	NA			Top conc (µg/mL)			Piperacillin	Ciprofloxacin_1	Linezolid
Piperacillin	1186	1107	1151	1144	1142	1169	1157	1182	1168	1174	1204	18093		Piperacillin	100	0.1		0.1	0.0078	3.13
Ciprofloxacin_1	1253	1231	1336	1398	1426	1502	1404	1842	2048	17046	17645	17712		Ciprofloxacin_1	1	0.0078
Linezolid	1181	1080	1213	1165	1182	1274	2387	17243	17680	17546	16110	17912		Linezolid	100	3.13
	BW_ΔacrAB_NO_BDM
	1	0.5	0.25	0.125	0.0625	0.03125	0.015625	0.0078125	0.00390625	0.00195312	0.000976562	NA
	100	50	25	12.5	6.25	3.125	1.5625	0.78125	0.390625	0.195312	0.0976562	NA			Top conc (µg/mL)			Piperacillin	Ciprofloxacin_1	Linezolid
Piperacillin	1259	1209	1165	1144	1154	1186	1195	1201	1208	1203	1234	18318		Piperacillin	100	0.1		0.1	0.0156	3.13
Ciprofloxacin_1	1223	1249	1251	1249	1253	1253	1501	1749	17373	17735	18176	18244		Ciprofloxacin_1	1	0.0156
Linezolid	1147	1165	1171	1160	1174	1249	1973	17325	18107	18139	18123	18517		Linezolid	100	3.13
	BW_ΔacrAB_BDM
	1	0.5	0.25	0.125	0.0625	0.03125	0.015625	0.0078125	0.00390625	0.00195312	0.000976562	NA
	100	50	25	12.5	6.25	3.125	1.5625	0.78125	0.390625	0.195312	0.0976562	NA			Top conc (µg/mL)			Piperacillin	Ciprofloxacin_1	Linezolid
Piperacillin	1229	1215	1192	1189	1192	1221	1217	1233	1241	1210	1221	17965		Piperacillin	100	0.1		0.1	0.0156	3.13
Ciprofloxacin_1	1269	1313	1303	1330	1374	1446	1564	2287	13009	17355	17631	17951		Ciprofloxacin_1	1	0.0156
Linezolid	1194	1216	1233	1244	1203	1302	2076	16221	17545	17613	17768	17950		Linezolid	100	3.13
	1.25_1_NO_BDM
	1	0.5	0.25	0.125	0.0625	0.03125	0.015625	0.0078125	0.00390625	0.00195312	0.000976562	NA
	100	50	25	12.5	6.25	3.125	1.5625	0.78125	0.390625	0.195312	0.0976562	NA			Top conc (µg/mL)			Piperacillin	Ciprofloxacin_1	Linezolid
Piperacillin	1245	1240	1238	1249	1255	1255	1256	1249	1245	14798	17854	17971		Piperacillin	100	0.39		0.39	0.063	100
Ciprofloxacin_1	1253	1265	1260	1267	1323	1595	8578	17410	17747	17771	18423	18554		Ciprofloxacin_1	1	0.063
Linezolid	1315	4296	17395	18069	17893	18060	17696	17859	17841	18068	18388	18377		Linezolid	100	100
	1.25_1_BDM
	1	0.5	0.25	0.125	0.0625	0.03125	0.015625	0.0078125	0.00390625	0.00195312	0.000976562	NA
	100	50	25	12.5	6.25	3.125	1.5625	0.78125	0.390625	0.195312	0.0976562	NA			Top conc (µg/mL)			Piperacillin	Ciprofloxacin_1	Linezolid
Piperacillin	1246	1233	1362	1243	1266	1260	1279	1269	1256	8077	16883	17833		Piperacillin	100	0.39		0.39	0.063	50
Ciprofloxacin_1	1241	1267	1252	1271	1400	1689	10724	16958	17197	17027	17333	17959		Ciprofloxacin_1	1	0.063
Linezolid	1184	1186	1520	14080	17166	17167	17395	17099	17209	17435	17254	18002		Linezolid	100	50
	1.25_2_NO_BDM
	1	0.5	0.25	0.125	0.0625	0.03125	0.015625	0.0078125	0.00390625	0.00195312	0.000976562	NA
	100	50	25	12.5	6.25	3.125	1.5625	0.78125	0.390625	0.195312	0.0976562	NA			Top conc (µg/mL)			Piperacillin	Ciprofloxacin_1	Linezolid
Piperacillin	1183	1184	1174	1171	1164	1166	1170	1167	1180	1189	16037	18251		Piperacillin	100	0.2		0.2	0.063	50
Ciprofloxacin_1	1215	1208	1225	1257	1256	1466	1734	16105	17400	17743	18153	18348		Ciprofloxacin_1	1	0.063
Linezolid	1141	1320	3517	15044	17954	17984	17903	17936	18017	18088	18204	18493		Linezolid	100	50
	1.25_2_BDM
	1	0.5	0.25	0.125	0.0625	0.03125	0.015625	0.0078125	0.00390625	0.00195312	0.000976562	NA
	100	50	25	12.5	6.25	3.125	1.5625	0.78125	0.390625	0.195312	0.0976562	NA			Top conc (µg/mL)			Piperacillin	Ciprofloxacin_1	Linezolid
Piperacillin	1252	1213	1216	1224	1236	1236	1234	1224	1226	1224	13198	17806		Piperacillin	100	0.2		0.2	0.063	25
Ciprofloxacin_1	1481	1285	1288	1307	1379	1575	2539	17862	17917	17681	18102	18476		Ciprofloxacin_1	1	0.063
Linezolid	1207	1211	1212	1431	7341	18744	18384	18249	18205	18042	18011	18329		Linezolid	100	25

[truncated: 3 more sheets: Data 96 (2), BWdeltaAcrAB (1-5), Summary (Source data Table S7)]
